# Supplementary material for: Solvent-vapour-assisted pathways and the role of pre-organization in solid-state transformations of coordination polymers
Source: IUCrJ. 2015 Feb 26;2(Pt 2):188–97. doi: 10.1107/S2052252515000147 (PMC4392413; doi:10.1107/S2052252515000147)
Supplement: Supplementary file 1 [file m-02-00188-sup1.cif]

#==============================================================================
data_1-tol.tol
_database_code_depnum_ccdc_archive 'CCDC 1051373'
#ilb1715_0m
#==============================================================================

_audit_creation_date              2014-09-11
_audit_creation_method
;
Olex2 1.2
(compiled 2014.08.28 svn.r2986 for OlexSys, GUI svn.r4874)
;
_shelxl_version_number            2013-4
_publ_contact_author_address      ?
_publ_contact_author_email        ?
_publ_contact_author_name         ''
_publ_contact_author_phone        ?
_publ_section_references
;
Dolomanov, O.V., Bourhis, L.J., Gildea, R.J, Howard, J.A.K. & Puschmann, H.
 (2009), J. Appl. Cryst. 42, 339-341.

Sheldrick, G.M. (2008). Acta Cryst. A64, 112-122.
;
_chemical_name_common             ?
_chemical_name_systematic
;
 ?
;
_chemical_formula_moiety          'C40 H16 Ag4 F28 N4 O8, 3(C7 H8)'
_chemical_formula_sum             'C61 H40 Ag4 F28 N4 O8'
_chemical_formula_weight          1920.45
_chemical_melting_point           ?
loop_
  _atom_type_symbol
  _atom_type_description
  _atom_type_scat_dispersion_real
  _atom_type_scat_dispersion_imag
  _atom_type_scat_source
 'C' 'C' 0.0033 0.0016 'International Tables Vol C Tables 4.2.6.8 and 6.1.1.4'
 'H' 'H' 0.0000 0.0000 'International Tables Vol C Tables 4.2.6.8 and 6.1.1.4'
 'Ag' 'Ag' -0.8971 1.1015
 'International Tables Vol C Tables 4.2.6.8 and 6.1.1.4'
 'F' 'F' 0.0171 0.0103 'International Tables Vol C Tables 4.2.6.8 and 6.1.1.4'
 'N' 'N' 0.0061 0.0033 'International Tables Vol C Tables 4.2.6.8 and 6.1.1.4'
 'O' 'O' 0.0106 0.0060 'International Tables Vol C Tables 4.2.6.8 and 6.1.1.4'

_shelx_space_group_comment
;
The symmetry employed for this shelxl refinement is uniquely defined
by the following loop, which should always be used as a source of
symmetry information in preference to the above space-group names.
They are only intended as comments.
;
_space_group_crystal_system       'triclinic'
_space_group_IT_number            2
_space_group_name_H-M_alt         'P -1'
_space_group_name_Hall            '-P 1'
loop_
  _space_group_symop_operation_xyz
 'x, y, z'
 '-x, -y, -z'

_cell_length_a                    10.6531(7)
_cell_length_b                    11.2628(7)
_cell_length_c                    14.4311(10)
_cell_angle_alpha                 72.401(3)
_cell_angle_beta                  86.598(3)
_cell_angle_gamma                 82.882(3)
_cell_volume                      1637.30(19)
_cell_formula_units_Z             1
_cell_measurement_reflns_used     9937
_cell_measurement_temperature     100
_cell_measurement_theta_max       27.116
_cell_measurement_theta_min       2.403
_shelx_estimated_absorpt_T_max    0.869
_shelx_estimated_absorpt_T_min    0.614
_exptl_absorpt_coefficient_mu     1.316
_exptl_absorpt_correction_T_max   0.7456
_exptl_absorpt_correction_T_min   0.6289
_exptl_absorpt_correction_type    multi-scan
_exptl_absorpt_process_details
;
SADABS-2008/1 (Bruker,2008) was used for absorption correction.
wR2(int) was 0.0967 before and 0.0640 after correction.
The Ratio of minimum to maximum transmission is 0.8435.
The \l/2 correction factor is 0.0015.
;
_exptl_crystal_colour             yellow
_exptl_crystal_colour_primary     yellow
_exptl_crystal_density_diffrn     1.948
_exptl_crystal_density_meas       .
_exptl_crystal_density_method     ?
_exptl_crystal_description        plate
_exptl_crystal_F_000              938
_exptl_crystal_size_max           0.41
_exptl_crystal_size_mid           0.14
_exptl_crystal_size_min           0.11
_exptl_special_details
;
 ?
;
_exptl_transmission_factor_max    ?
_exptl_transmission_factor_min    ?
_diffrn_reflns_av_R_equivalents   0.0507
_diffrn_reflns_av_unetI/netI      0.0508
_diffrn_reflns_Laue_measured_fraction_full 0.994
_diffrn_reflns_Laue_measured_fraction_max 0.969
_diffrn_reflns_limit_h_max        13
_diffrn_reflns_limit_h_min        -13
_diffrn_reflns_limit_k_max        14
_diffrn_reflns_limit_k_min        -14
_diffrn_reflns_limit_l_max        16
_diffrn_reflns_limit_l_min        -18
_diffrn_reflns_number             25299
_diffrn_reflns_point_group_measured_fraction_full 0.994
_diffrn_reflns_point_group_measured_fraction_max 0.969
_diffrn_reflns_theta_full         25.242
_diffrn_reflns_theta_max          27.507
_diffrn_reflns_theta_min          2.557
_diffrn_ambient_temperature       100
_diffrn_detector_area_resol_mean  ?
_diffrn_measured_fraction_theta_full 0.994
_diffrn_measured_fraction_theta_max 0.969
_diffrn_measurement_device_type   'Bruker APEX-II CCD'
_diffrn_measurement_method        '\f and \w scans'
_diffrn_radiation_monochromator   'graphite'
_diffrn_radiation_type            MoK\a
_diffrn_radiation_wavelength      0.71073
_diffrn_source                    ?
_diffrn_standards_number          0
_reflns_Friedel_coverage          0.000
_reflns_Friedel_fraction_full     .
_reflns_Friedel_fraction_max      .
_reflns_number_gt                 6165
_reflns_number_total              7283
_reflns_special_details
;
 Reflections were merged by SHELXL according to the crystal
 class for the calculation of statistics and refinement.
 
 _reflns_Friedel_fraction is defined as the number of unique
 Friedel pairs measured divided by the number that would be
 possible theoretically, ignoring centric projections and
 systematic absences.
;
_reflns_threshold_expression      'I > 2\s(I)'
_computing_cell_refinement        'SAINT v7.60A (Bruker, 2009)'
_computing_data_collection        ?
_computing_data_reduction         'SAINT v7.60A (Bruker, 2009)'
_computing_molecular_graphics     'Olex2 (Dolomanov et al., 2009)'
_computing_publication_material   'Olex2 (Dolomanov et al., 2009)'
_computing_structure_refinement   'XL (Sheldrick, 2008)'
_computing_structure_solution     'ShelXS (Sheldrick, 2008)'
_refine_diff_density_max          2.325
_refine_diff_density_min          -1.726
_refine_diff_density_rms          0.186
_refine_ls_extinction_coef        0.0027(6)
_refine_ls_extinction_expression 'Fc^*^=kFc[1+0.001xFc^2^\l^3^/sin(2\q)]^-1/4^'
_refine_ls_extinction_method      SHELXL
_refine_ls_goodness_of_fit_ref    1.086
_refine_ls_hydrogen_treatment     constr
_refine_ls_matrix_type            full
_refine_ls_number_parameters      422
_refine_ls_number_reflns          7283
_refine_ls_number_restraints      0
_refine_ls_R_factor_all           0.0753
_refine_ls_R_factor_gt            0.0649
_refine_ls_restrained_S_all       1.086
_refine_ls_shift/su_max           0.000
_refine_ls_shift/su_mean          0.000
_refine_ls_structure_factor_coef  Fsqd
_refine_ls_weighting_details
'w=1/[\s^2^(Fo^2^)+(0.0650P)^2^+14.5417P] where P=(Fo^2^+2Fc^2^)/3'
_refine_ls_weighting_scheme       calc
_refine_ls_wR_factor_gt           0.1612
_refine_ls_wR_factor_ref          0.1673
_refine_special_details
;
 ?
;
_olex2_refinement_description
;
1. Fixed Uiso
 At 1.2 times of:
  All C(H) groups
 At 1.5 times of:
  All C(H,H,H) groups
2. Others
 Sof(C2')=Sof(F2Y)=Sof(F2Z)=Sof(C3')=Sof(F3Z)=Sof(F3Y)=Sof(C4')=Sof(F4Z)=
 Sof(F4Y)=Sof(F4X)=1-FVAR(1)
 Sof(C2)=Sof(F2A)=Sof(F2B)=Sof(C3)=Sof(F3B)=Sof(F3A)=Sof(C4)=Sof(F4A)=Sof(F4B)=
 Sof(F4C)=FVAR(1)
 Fixed Sof: H52(0.5) C53(0.5) H53A(0.5) H53B(0.5) H53C(0.5) H60(0.5) C63(0.5)
 H63A(0.5) H63B(0.5) H63C(0.5) H71(0.5) C72(0.5) H72A(0.5) H72B(0.5) H72C(0.5)
3.a Aromatic/amide H refined with riding coordinates:
 C105(H105), C104(H104), C101(H101), C100(H100), C204(H204), C205(H205),
 C200(H200), C201(H201), C51(H51), C50(H50), C52(H52), C60(H60), C61(H61),
 C62(H62), C70(H70), C71(H71), C73(H73)
3.b Idealised Me refined as rotating group:
 C53(H53A,H53B,H53C), C63(H63A,H63B,H63C), C72(H72A,H72B,H72C)
;
_atom_sites_solution_hydrogens    geom
_atom_sites_solution_primary      direct
_atom_sites_solution_secondary    ?
loop_
  _atom_site_label
  _atom_site_type_symbol
  _atom_site_fract_x
  _atom_site_fract_y
  _atom_site_fract_z
  _atom_site_U_iso_or_equiv
  _atom_site_adp_type
  _atom_site_occupancy
  _atom_site_site_symmetry_order
  _atom_site_calc_flag
  _atom_site_refinement_flags_posn
  _atom_site_refinement_flags_adp
  _atom_site_refinement_flags_occupancy
  _atom_site_disorder_assembly
  _atom_site_disorder_group
 Ag1 Ag 0.96487(4) 0.60543(4) 0.07877(3) 0.02121(15) Uani 1 1 d . . . . .
 Ag2 Ag 0.74680(4) 0.80646(4) 0.04403(4) 0.02437(16) Uani 1 1 d . . . . .
 N1 N 0.8224(4) 0.9992(5) 0.0034(4) 0.0200(10) Uani 1 1 d . . . . .
 C102 C 0.8218(5) 1.0632(6) 0.0693(4) 0.0205(12) Uani 1 1 d . . . . .
 C105 C 0.9035(6) 1.0447(7) -0.2535(5) 0.0283(14) Uani 1 1 d . . . . .
 H105 H 0.9013 1.0027 -0.3013 0.034 Uiso 1 1 calc R . . . .
 C104 C 0.8620(6) 0.9905(6) -0.1605(5) 0.0251(13) Uani 1 1 d . . . . .
 H104 H 0.8322 0.9105 -0.1441 0.030 Uiso 1 1 calc R . . . .
 C101 C 0.7755(6) 1.0117(6) 0.1668(5) 0.0244(13) Uani 1 1 d . . . . .
 H101 H 0.7454 0.9317 0.1860 0.029 Uiso 1 1 calc R . . . .
 C100 C 0.7748(6) 1.0778(7) 0.2320(5) 0.0291(14) Uani 1 1 d . . . . .
 H100 H 0.7460 1.0424 0.2970 0.035 Uiso 1 1 calc R . . . .
 C103 C 0.8629(5) 1.0530(6) -0.0875(4) 0.0203(12) Uani 1 1 d . . . . .
 N2 N 1.0849(5) 0.7661(5) 0.0471(4) 0.0206(10) Uani 1 1 d . . . . .
 C204 C 1.1364(6) 0.7499(6) -0.1133(5) 0.0236(13) Uani 1 1 d . . . . .
 H204 H 1.1065 0.6699 -0.0965 0.028 Uiso 1 1 calc R . . . .
 C203 C 1.1322(5) 0.8165(6) -0.0433(4) 0.0195(12) Uani 1 1 d . . . . .
 C205 C 1.1833(6) 0.8016(6) -0.2040(5) 0.0266(14) Uani 1 1 d . . . . .
 H205 H 1.1883 0.7558 -0.2498 0.032 Uiso 1 1 calc R . . . .
 C202 C 1.0901(5) 0.8272(6) 0.1140(4) 0.0192(11) Uani 1 1 d . . . . .
 C200 C 1.0501(7) 0.8366(7) 0.2788(5) 0.0297(14) Uani 1 1 d . . . . .
 H200 H 1.0206 0.8006 0.3434 0.036 Uiso 1 1 calc R . . . .
 C201 C 1.0471(6) 0.7732(6) 0.2121(5) 0.0253(13) Uani 1 1 d . . . . .
 H201 H 1.0166 0.6934 0.2307 0.030 Uiso 1 1 calc R . . . .
 O1A O 0.7244(5) 0.6925(4) 0.2018(4) 0.0321(11) Uani 1 1 d . . . . .
 O1B O 0.8478(4) 0.5114(4) 0.2112(4) 0.0299(10) Uani 1 1 d . . . . .
 C2 C 0.712(3) 0.535(3) 0.347(2) 0.029(8) Uiso 0.469(9) 1 d . . P A 1
 F2A F 0.5919(11) 0.5841(12) 0.3575(8) 0.034(3) Uiso 0.469(9) 1 d . . P A 1
 F2B F 0.6988(11) 0.3963(10) 0.3566(8) 0.038(3) Uiso 0.469(9) 1 d . . P A 1
 C3 C 0.7956(14) 0.5263(16) 0.4253(10) 0.025(3) Uiso 0.469(9) 1 d . . P A 1
 F3B F 0.8276(12) 0.6440(11) 0.4043(8) 0.054(3) Uiso 0.469(9) 1 d . . P A 1
 F3A F 0.9053(11) 0.4558(11) 0.4250(9) 0.058(3) Uiso 0.469(9) 1 d . . P A 1
 C4 C 0.7439(18) 0.483(2) 0.5304(14) 0.036(5) Uiso 0.469(9) 1 d . . P A 1
 F4A F 0.6241(11) 0.5183(13) 0.5429(8) 0.051(3) Uiso 0.469(9) 1 d . . P A 1
 F4B F 0.7965(15) 0.4043(15) 0.5559(11) 0.076(4) Uiso 0.469(9) 1 d . . P A 1
 F4C F 0.7910(13) 0.5866(13) 0.5765(9) 0.066(4) Uiso 0.469(9) 1 d . . P A 1
 C2' C 0.711(2) 0.517(2) 0.3444(16) 0.022(6) Uiso 0.531(9) 1 d . . P A 2
 F2Y F 0.5894(9) 0.5569(10) 0.3481(7) 0.027(2) Uiso 0.531(9) 1 d . . P A 2
 F2Z F 0.7321(10) 0.4027(9) 0.3756(7) 0.035(2) Uiso 0.531(9) 1 d . . P A 2
 C3' C 0.7718(15) 0.5810(16) 0.4179(11) 0.034(3) Uiso 0.531(9) 1 d . . P A 2
 F3Z F 0.9006(10) 0.5649(10) 0.4046(7) 0.053(3) Uiso 0.531(9) 1 d . . P A 2
 F3Y F 0.7430(11) 0.7029(10) 0.3976(8) 0.059(3) Uiso 0.531(9) 1 d . . P A 2
 C4' C 0.7440(15) 0.5256(18) 0.5249(12) 0.034(4) Uiso 0.531(9) 1 d . . P A 2
 F4Z F 0.8298(10) 0.4907(10) 0.5895(8) 0.058(3) Uiso 0.531(9) 1 d . . P A 2
 F4Y F 0.7017(13) 0.3835(12) 0.5536(9) 0.073(4) Uiso 0.531(9) 1 d . . P A 2
 F4X F 0.6399(10) 0.5767(12) 0.5400(8) 0.056(3) Uiso 0.531(9) 1 d . . P A 2
 O11A O 0.7273(4) 0.7257(4) -0.0845(4) 0.0300(10) Uani 1 1 d . . . . .
 O11B O 0.8785(4) 0.5631(4) -0.0531(3) 0.0264(10) Uani 1 1 d . . . . .
 C11 C 0.7889(6) 0.6323(6) -0.0985(4) 0.0203(12) Uiso 1 1 d . . . . .
 C12 C 0.7486(6) 0.6000(6) -0.1894(5) 0.0241(13) Uiso 1 1 d . . . . .
 F12A F 0.7128(4) 0.7053(4) -0.2615(3) 0.0358(9) Uiso 1 1 d . . . . .
 F12B F 0.8472(4) 0.5373(4) -0.2249(3) 0.0315(9) Uiso 1 1 d . . . . .
 C13 C 0.6392(7) 0.5154(6) -0.1695(5) 0.0289(14) Uiso 1 1 d . . . . .
 F13B F 0.6670(4) 0.4186(4) -0.0883(3) 0.0394(10) Uiso 1 1 d . . . . .
 C14 C 0.5059(7) 0.5761(7) -0.1537(5) 0.0351(16) Uiso 1 1 d . . . . .
 F13A F 0.6348(5) 0.4671(5) -0.2435(4) 0.0537(13) Uiso 1 1 d . . . . .
 F14A F 0.5007(5) 0.6254(5) -0.0826(4) 0.0532(12) Uiso 1 1 d . . . . .
 F14B F 0.4279(5) 0.4871(5) -0.1324(4) 0.0518(12) Uiso 1 1 d . . . . .
 F14C F 0.4677(7) 0.6596(6) -0.2356(5) 0.0776(18) Uiso 1 1 d . . . . .
 C51 C 0.4944(6) 0.8722(7) 0.0177(6) 0.0344(16) Uani 1 1 d . . . . .
 H51 H 0.4907 0.7850 0.0295 0.041 Uiso 1 1 calc R . . . .
 C50 C 0.5190(6) 0.9462(7) -0.0749(6) 0.0329(16) Uani 1 1 d . . . . .
 H50 H 0.5321 0.9091 -0.1262 0.040 Uiso 1 1 calc R . . . .
 C52 C 0.4748(6) 0.9244(7) 0.0954(6) 0.0331(15) Uani 1 1 d . . . . .
 H52 H 0.4580 0.8737 0.1596 0.040 Uiso 0.5 1 calc R . P B 2
 C53 C 0.4442(14) 0.8510(17) 0.1951(14) 0.050(5) Uani 0.5 1 d . . P C 1
 H53A H 0.4062 0.7766 0.1938 0.076 Uiso 0.5 1 calc GR . P C 1
 H53B H 0.3841 0.9023 0.2253 0.076 Uiso 0.5 1 calc GR . P C 1
 H53C H 0.5217 0.8251 0.2328 0.076 Uiso 0.5 1 calc GR . P C 1
 C60 C 0.4763(11) 0.9212(13) 0.4467(8) 0.077(4) Uani 1 1 d . . . . .
 H60 H 0.4593 0.8665 0.4113 0.092 Uiso 0.5 1 calc R . P D 2
 C61 C 0.4998(12) 0.8755(12) 0.5455(8) 0.079(4) Uani 1 1 d . . . . .
 H61 H 0.5006 0.7881 0.5768 0.094 Uiso 1 1 calc R . . . .
 C62 C 0.5216(12) 0.9514(12) 0.5993(8) 0.075(4) Uani 1 1 d . . . . .
 H62 H 0.5352 0.9177 0.6672 0.091 Uiso 1 1 calc R . . . .
 C63 C 0.455(3) 0.847(3) 0.3874(19) 0.097(9) Uani 0.5 1 d . . P E 1
 H63A H 0.3803 0.8853 0.3481 0.146 Uiso 0.5 1 calc GR . P E 1
 H63B H 0.4410 0.7629 0.4283 0.146 Uiso 0.5 1 calc GR . P E 1
 H63C H 0.5289 0.8423 0.3444 0.146 Uiso 0.5 1 calc GR . P E 1
 C70 C -0.1021(16) 0.086(2) 0.4706(9) 0.100(6) Uani 1 1 d . . . . .
 H70 H -0.1712 0.1490 0.4492 0.120 Uiso 1 1 calc R . . . .
 C71 C 0.024(2) 0.123(2) 0.4629(10) 0.123(8) Uani 1 1 d . . . . .
 H71 H 0.0352 0.2095 0.4369 0.148 Uiso 0.5 1 calc R . P F 2
 C72 C 0.031(3) 0.235(3) 0.4291(18) 0.089(9) Uani 0.5 1 d . . P G 1
 H72A H -0.0432 0.2808 0.4512 0.133 Uiso 0.5 1 calc GR . P G 1
 H72B H 0.0321 0.2572 0.3580 0.133 Uiso 0.5 1 calc GR . P G 1
 H72C H 0.1080 0.2557 0.4508 0.133 Uiso 0.5 1 calc GR . P G 1
 C73 C 0.1260(19) 0.040(2) 0.4912(11) 0.129(8) Uani 1 1 d . . . . .
 H73 H 0.2091 0.0640 0.4858 0.154 Uiso 1 1 calc R . . . .
 C1 C 0.7663(6) 0.5824(6) 0.2403(5) 0.0241(13) Uiso 1 1 d . . . . .

loop_
  _atom_site_aniso_label
  _atom_site_aniso_U_11
  _atom_site_aniso_U_22
  _atom_site_aniso_U_33
  _atom_site_aniso_U_23
  _atom_site_aniso_U_13
  _atom_site_aniso_U_12
 Ag1 0.0169(2) 0.0206(2) 0.0284(3) -0.01100(19) -0.00182(17) -0.00052(17)
 Ag2 0.0220(3) 0.0193(3) 0.0320(3) -0.00799(19) -0.00279(19) -0.00102(18)
 N1 0.013(2) 0.021(2) 0.025(3) -0.007(2) -0.0050(19) 0.0025(18)
 C102 0.010(2) 0.025(3) 0.027(3) -0.009(2) -0.007(2) 0.005(2)
 C105 0.029(3) 0.033(4) 0.029(3) -0.018(3) -0.001(3) -0.002(3)
 C104 0.019(3) 0.030(3) 0.031(3) -0.015(3) -0.002(2) -0.005(2)
 C101 0.021(3) 0.026(3) 0.027(3) -0.008(3) 0.000(2) -0.004(2)
 C100 0.024(3) 0.038(4) 0.025(3) -0.009(3) 0.001(3) -0.001(3)
 C103 0.010(3) 0.021(3) 0.029(3) -0.008(2) -0.007(2) 0.005(2)
 N2 0.017(2) 0.019(2) 0.027(3) -0.010(2) -0.004(2) 0.0021(19)
 C204 0.019(3) 0.017(3) 0.037(4) -0.011(3) -0.006(3) 0.001(2)
 C203 0.014(3) 0.021(3) 0.024(3) -0.009(2) -0.009(2) 0.005(2)
 C205 0.026(3) 0.034(4) 0.023(3) -0.018(3) -0.003(2) 0.005(3)
 C202 0.012(3) 0.022(3) 0.024(3) -0.009(2) -0.005(2) 0.004(2)
 C200 0.032(4) 0.033(4) 0.026(3) -0.010(3) 0.001(3) -0.005(3)
 C201 0.023(3) 0.025(3) 0.028(3) -0.007(3) -0.003(2) -0.003(2)
 O1A 0.033(3) 0.030(2) 0.032(3) -0.008(2) -0.003(2) 0.003(2)
 O1B 0.024(2) 0.028(2) 0.035(3) -0.007(2) 0.0032(19) -0.0007(18)
 O11A 0.026(2) 0.025(2) 0.043(3) -0.016(2) -0.010(2) 0.0048(18)
 O11B 0.023(2) 0.029(2) 0.031(2) -0.0182(19) -0.0122(18) 0.0119(18)
 C51 0.020(3) 0.029(3) 0.058(5) -0.019(3) -0.013(3) 0.007(3)
 C50 0.017(3) 0.045(4) 0.043(4) -0.024(3) -0.012(3) 0.009(3)
 C52 0.015(3) 0.040(4) 0.044(4) -0.014(3) -0.003(3) 0.005(3)
 C53 0.019(7) 0.048(9) 0.066(11) 0.004(8) 0.005(7) 0.011(6)
 C60 0.067(7) 0.095(9) 0.059(7) -0.025(6) -0.005(5) 0.030(6)
 C61 0.092(9) 0.073(8) 0.051(6) -0.003(6) 0.004(6) 0.024(7)
 C62 0.077(8) 0.087(8) 0.042(5) -0.002(6) -0.001(5) 0.023(6)
 C63 0.14(3) 0.088(19) 0.070(16) -0.038(14) -0.004(16) 0.019(18)
 C70 0.095(11) 0.156(17) 0.050(7) -0.052(9) -0.027(7) 0.051(11)
 C71 0.19(2) 0.130(15) 0.050(8) -0.053(9) -0.036(11) 0.052(15)
 C72 0.076(17) 0.13(3) 0.051(14) -0.028(16) 0.000(12) 0.006(18)
 C73 0.152(17) 0.18(2) 0.053(8) -0.063(11) -0.042(9) 0.066(15)

_geom_special_details
;
 All esds (except the esd in the dihedral angle between two l.s. planes)
 are estimated using the full covariance matrix.  The cell esds are taken
 into account individually in the estimation of esds in distances, angles
 and torsion angles; correlations between esds in cell parameters are only
 used when they are defined by crystal symmetry.  An approximate (isotropic)
 treatment of cell esds is used for estimating esds involving l.s. planes.
;
loop_
  _geom_bond_atom_site_label_1
  _geom_bond_atom_site_label_2
  _geom_bond_distance
  _geom_bond_site_symmetry_2
  _geom_bond_publ_flag
 Ag1 Ag2 2.9871(6) . ?
 Ag1 N2 2.263(5) . ?
 Ag1 O1B 2.269(5) . ?
 Ag1 O11B 2.358(4) . ?
 Ag1 O11B 2.467(4) 2_765 ?
 Ag2 N1 2.305(5) . ?
 Ag2 O1A 2.265(5) . ?
 Ag2 O11A 2.329(5) . ?
 N1 C102 1.354(8) . ?
 N1 C103 1.339(8) . ?
 C102 C101 1.433(9) . ?
 C102 C203 1.432(9) 2_775 ?
 C105 C104 1.366(10) . ?
 C105 C200 1.417(10) 2_775 ?
 C104 C103 1.434(9) . ?
 C101 C100 1.364(9) . ?
 C100 C205 1.416(10) 2_775 ?
 C103 C202 1.432(8) 2_775 ?
 N2 C203 1.350(8) . ?
 N2 C202 1.352(8) . ?
 C204 C203 1.426(8) . ?
 C204 C205 1.354(9) . ?
 C203 C102 1.432(9) 2_775 ?
 C205 C100 1.416(10) 2_775 ?
 C202 C103 1.432(8) 2_775 ?
 C202 C201 1.433(9) . ?
 C200 C105 1.417(10) 2_775 ?
 C200 C201 1.365(9) . ?
 O1A C1 1.233(8) . ?
 O1B C1 1.248(8) . ?
 C2 F2A 1.35(3) . ?
 C2 F2B 1.55(3) . ?
 C2 C3 1.46(3) . ?
 C2 C1 1.56(3) . ?
 C3 F3B 1.35(2) . ?
 C3 F3A 1.33(2) . ?
 C3 C4 1.54(2) . ?
 C4 F4A 1.31(2) . ?
 C4 F4B 0.97(2) . ?
 C4 F4C 1.65(3) . ?
 C2' F2Y 1.33(2) . ?
 C2' F2Z 1.22(2) . ?
 C2' C3' 1.65(3) . ?
 C2' C1 1.57(2) . ?
 C3' F3Z 1.372(19) . ?
 C3' F3Y 1.31(2) . ?
 C3' C4' 1.51(2) . ?
 C4' F4Z 1.284(19) . ?
 C4' F4Y 1.64(2) . ?
 C4' F4X 1.224(19) . ?
 O11A C11 1.233(7) . ?
 O11B Ag1 2.467(4) 2_765 ?
 O11B C11 1.238(7) . ?
 C11 C12 1.559(8) . ?
 C12 F12A 1.351(7) . ?
 C12 F12B 1.354(7) . ?
 C12 C13 1.555(9) . ?
 C13 F13B 1.355(8) . ?
 C13 C14 1.533(10) . ?
 C13 F13A 1.343(8) . ?
 C14 F14A 1.302(9) . ?
 C14 F14B 1.334(9) . ?
 C14 F14C 1.318(10) . ?
 C51 C50 1.374(11) . ?
 C51 C52 1.409(10) . ?
 C50 C52 1.406(11) 2_675 ?
 C52 C50 1.406(11) 2_675 ?
 C52 C53 1.467(19) . ?
 C60 C61 1.389(16) . ?
 C60 C62 1.389(18) 2_676 ?
 C60 C63 1.41(3) . ?
 C61 C62 1.364(18) . ?
 C62 C60 1.389(18) 2_676 ?
 C70 C71 1.44(3) . ?
 C70 C73 1.41(3) 2_556 ?
 C71 C72 1.21(3) . ?
 C71 C73 1.34(2) . ?
 C73 C70 1.41(3) 2_556 ?

loop_
  _geom_angle_atom_site_label_1
  _geom_angle_atom_site_label_2
  _geom_angle_atom_site_label_3
  _geom_angle
  _geom_angle_site_symmetry_1
  _geom_angle_site_symmetry_3
  _geom_angle_publ_flag
 N2 Ag1 Ag2 84.65(12) . . ?
 N2 Ag1 O1B 132.37(18) . . ?
 N2 Ag1 O11B 101.06(17) . 2_765 ?
 N2 Ag1 O11B 118.48(18) . . ?
 O1B Ag1 Ag2 83.74(12) . . ?
 O1B Ag1 O11B 105.39(17) . . ?
 O1B Ag1 O11B 105.18(16) . 2_765 ?
 O11B Ag1 Ag2 82.26(10) . . ?
 O11B Ag1 Ag2 160.24(10) 2_765 . ?
 O11B Ag1 O11B 78.39(15) . 2_765 ?
 N1 Ag2 Ag1 109.23(12) . . ?
 N1 Ag2 O11A 115.84(18) . . ?
 O1A Ag2 Ag1 75.06(12) . . ?
 O1A Ag2 N1 120.70(18) . . ?
 O1A Ag2 O11A 122.75(18) . . ?
 O11A Ag2 Ag1 79.12(11) . . ?
 C102 N1 Ag2 121.1(4) . . ?
 C103 N1 Ag2 120.4(4) . . ?
 C103 N1 C102 118.4(5) . . ?
 N1 C102 C101 120.7(6) . . ?
 N1 C102 C203 120.8(6) . 2_775 ?
 C203 C102 C101 118.5(5) 2_775 . ?
 C104 C105 C200 120.3(6) . 2_775 ?
 C105 C104 C103 120.8(6) . . ?
 C100 C101 C102 119.9(6) . . ?
 C101 C100 C205 120.7(6) . 2_775 ?
 N1 C103 C104 120.5(6) . . ?
 N1 C103 C202 121.1(5) . 2_775 ?
 C202 C103 C104 118.4(6) 2_775 . ?
 C203 N2 Ag1 120.9(4) . . ?
 C203 N2 C202 118.6(5) . . ?
 C202 N2 Ag1 119.4(4) . . ?
 C205 C204 C203 119.5(6) . . ?
 N2 C203 C102 120.4(5) . 2_775 ?
 N2 C203 C204 119.9(6) . . ?
 C204 C203 C102 119.7(6) . 2_775 ?
 C204 C205 C100 121.6(6) . 2_775 ?
 C103 C202 C201 119.3(5) 2_775 . ?
 N2 C202 C103 120.5(5) . 2_775 ?
 N2 C202 C201 120.2(5) . . ?
 C201 C200 C105 121.3(6) . 2_775 ?
 C200 C201 C202 119.9(6) . . ?
 C1 O1A Ag2 127.5(4) . . ?
 C1 O1B Ag1 115.7(4) . . ?
 F2A C2 F2B 103.4(18) . . ?
 F2A C2 C3 115(2) . . ?
 F2A C2 C1 113.3(19) . . ?
 F2B C2 C1 101.8(16) . . ?
 C3 C2 F2B 103.5(18) . . ?
 C3 C2 C1 117.3(19) . . ?
 C2 C3 C4 118.3(16) . . ?
 F3B C3 C2 103.1(16) . . ?
 F3B C3 C4 110.2(14) . . ?
 F3A C3 C2 114.9(16) . . ?
 F3A C3 F3B 104.3(12) . . ?
 F3A C3 C4 105.2(14) . . ?
 C3 C4 F4C 101.6(14) . . ?
 F4A C4 C3 115.5(16) . . ?
 F4A C4 F4C 92.9(15) . . ?
 F4B C4 C3 101.2(19) . . ?
 F4B C4 F4A 133(2) . . ?
 F4B C4 F4C 108.0(19) . . ?
 F2Y C2' C3' 102.0(16) . . ?
 F2Y C2' C1 108.6(15) . . ?
 F2Z C2' F2Y 112.5(18) . . ?
 F2Z C2' C3' 109.6(16) . . ?
 F2Z C2' C1 117.6(17) . . ?
 C1 C2' C3' 105.2(14) . . ?
 F3Z C3' C2' 106.3(13) . . ?
 F3Z C3' C4' 107.1(12) . . ?
 F3Y C3' C2' 114.9(14) . . ?
 F3Y C3' F3Z 104.7(13) . . ?
 F3Y C3' C4' 106.8(13) . . ?
 C4' C3' C2' 116.1(14) . . ?
 C3' C4' F4Y 113.7(13) . . ?
 F4Z C4' C3' 123.5(14) . . ?
 F4Z C4' F4Y 91.6(12) . . ?
 F4X C4' C3' 105.5(14) . . ?
 F4X C4' F4Z 121.8(15) . . ?
 F4X C4' F4Y 96.0(13) . . ?
 C11 O11A Ag2 126.9(4) . . ?
 Ag1 O11B Ag1 101.61(15) . 2_765 ?
 C11 O11B Ag1 136.1(4) . 2_765 ?
 C11 O11B Ag1 121.2(4) . . ?
 O11A C11 O11B 130.0(6) . . ?
 O11A C11 C12 114.2(5) . . ?
 O11B C11 C12 115.8(5) . . ?
 F12A C12 C11 110.8(5) . . ?
 F12A C12 F12B 107.0(5) . . ?
 F12A C12 C13 107.8(5) . . ?
 F12B C12 C11 110.4(5) . . ?
 F12B C12 C13 106.0(5) . . ?
 C13 C12 C11 114.4(5) . . ?
 F13B C13 C12 107.8(5) . . ?
 F13B C13 C14 107.1(6) . . ?
 C14 C13 C12 117.3(6) . . ?
 F13A C13 C12 109.1(5) . . ?
 F13A C13 F13B 107.6(6) . . ?
 F13A C13 C14 107.7(6) . . ?
 F14A C14 C13 112.2(6) . . ?
 F14A C14 F14B 108.6(6) . . ?
 F14A C14 F14C 111.5(7) . . ?
 F14B C14 C13 107.9(6) . . ?
 F14C C14 C13 109.3(6) . . ?
 F14C C14 F14B 107.2(7) . . ?
 C50 C51 C52 120.6(7) . . ?
 C51 C50 C52 121.4(7) . 2_675 ?
 C51 C52 C53 123.1(10) . . ?
 C50 C52 C51 118.0(7) 2_675 . ?
 C50 C52 C53 118.9(10) 2_675 . ?
 C61 C60 C62 118.6(13) . 2_676 ?
 C61 C60 C63 124.9(17) . . ?
 C62 C60 C63 116.4(16) 2_676 . ?
 C62 C61 C60 122.5(12) . . ?
 C61 C62 C60 119.0(11) . 2_676 ?
 C73 C70 C71 122.1(16) 2_556 . ?
 C72 C71 C70 115(2) . . ?
 C72 C71 C73 123(3) . . ?
 C73 C71 C70 122(2) . . ?
 C71 C73 C70 116(2) . 2_556 ?
 O1A C1 O1B 130.9(6) . . ?
 O1A C1 C2 110.5(11) . . ?
 O1A C1 C2' 116.8(10) . . ?
 O1B C1 C2 118.3(11) . . ?
 O1B C1 C2' 112.3(9) . . ?

_iucr_refine_instructions_details
;
TITL ILB1715_0m in P-1
CELL 0.71073 10.6531 11.2628 14.4311 72.401 86.598 82.882
ZERR 1 0.0007 0.0007 0.001 0.003 0.003 0.003
LATT 1
 
SFAC C H Ag F N O
UNIT 61 40 4 28 4 8
 
L.S. 36
PLAN  10
SIZE 0.11 0.14 0.41
TEMP -173.15
BOND
fmap 2
acta
OMIT 0 0 1
REM <HKL>J:/Undergrad%20project/SCXRD/ILB1715%20[Ag4(Cf4)4(phen)2(tol)](tol)2/
REM ILB1715_0m.hkl</HKL>
 
WGHT    0.065000   14.541700
EXTI    0.002668
FVAR       0.10138   0.46904
AG1   3    0.964869    0.605431    0.078767    11.00000    0.01690    0.02058 =
         0.02838   -0.01100   -0.00182   -0.00052
AG2   3    0.746801    0.806463    0.044029    11.00000    0.02204    0.01928 =
         0.03196   -0.00799   -0.00279   -0.00102
N1    5    0.822353    0.999235    0.003450    11.00000    0.01348    0.02060 =
         0.02512   -0.00665   -0.00500    0.00247
C102  1    0.821811    1.063175    0.069308    11.00000    0.00960    0.02476 =
         0.02682   -0.00852   -0.00664    0.00460
C105  1    0.903524    1.044726   -0.253455    11.00000    0.02895    0.03312 =
         0.02875   -0.01842   -0.00142   -0.00245
AFIX  43
H105  2    0.901308    1.002725   -0.301268    11.00000   -1.20000
AFIX   0
C104  1    0.862033    0.990528   -0.160547    11.00000    0.01937    0.02964 =
         0.03098   -0.01499   -0.00180   -0.00482
AFIX  43
H104  2    0.832247    0.910477   -0.144124    11.00000   -1.20000
AFIX   0
C101  1    0.775514    1.011680    0.166810    11.00000    0.02131    0.02563 =
         0.02678   -0.00803   -0.00024   -0.00398
AFIX  43
H101  2    0.745354    0.931658    0.185989    11.00000   -1.20000
AFIX   0
C100  1    0.774828    1.077770    0.232034    11.00000    0.02373    0.03761 =
         0.02518   -0.00944    0.00088   -0.00062
AFIX  43
H100  2    0.745953    1.042449    0.297004    11.00000   -1.20000
AFIX   0
C103  1    0.862898    1.052982   -0.087547    11.00000    0.01025    0.02120 =
         0.02909   -0.00810   -0.00731    0.00489
N2    5    1.084893    0.766061    0.047068    11.00000    0.01672    0.01947 =
         0.02678   -0.00958   -0.00368    0.00215
C204  1    1.136404    0.749892   -0.113323    11.00000    0.01884    0.01744 =
         0.03681   -0.01146   -0.00572    0.00079
AFIX  43
H204  2    1.106511    0.669862   -0.096543    11.00000   -1.20000
AFIX   0
C203  1    1.132215    0.816537   -0.043259    11.00000    0.01389    0.02145 =
         0.02369   -0.00857   -0.00921    0.00544
C205  1    1.183317    0.801551   -0.203964    11.00000    0.02634    0.03422 =
         0.02341   -0.01771   -0.00278    0.00460
AFIX  43
H205  2    1.188274    0.755752   -0.249828    11.00000   -1.20000
AFIX   0
C202  1    1.090127    0.827179    0.114027    11.00000    0.01218    0.02185 =
         0.02425   -0.00936   -0.00509    0.00409
C200  1    1.050148    0.836642    0.278781    11.00000    0.03197    0.03276 =
         0.02570   -0.01038    0.00139   -0.00509
AFIX  43
H200  2    1.020605    0.800581    0.343447    11.00000   -1.20000
AFIX   0
C201  1    1.047144    0.773215    0.212111    11.00000    0.02306    0.02528 =
         0.02752   -0.00710   -0.00345   -0.00333
AFIX  43
H201  2    1.016602    0.693386    0.230682    11.00000   -1.20000
AFIX   0
O1A   6    0.724420    0.692514    0.201756    11.00000    0.03269    0.02982 =
         0.03150   -0.00787   -0.00327    0.00297
O1B   6    0.847785    0.511430    0.211213    11.00000    0.02405    0.02755 =
         0.03539   -0.00708    0.00317   -0.00068
PART 1
C2    1    0.712214    0.534829    0.346648    21.00000    0.02910
F2A   4    0.591928    0.584053    0.357477    21.00000    0.03393
F2B   4    0.698833    0.396307    0.356560    21.00000    0.03763
C3    1    0.795560    0.526304    0.425261    21.00000    0.02512
F3B   4    0.827602    0.643952    0.404284    21.00000    0.05407
F3A   4    0.905335    0.455824    0.424993    21.00000    0.05812
C4    1    0.743851    0.482643    0.530387    21.00000    0.03566
F4A   4    0.624113    0.518348    0.542901    21.00000    0.05098
F4B   4    0.796529    0.404298    0.555921    21.00000    0.07559
F4C   4    0.791043    0.586563    0.576501    21.00000    0.06629
PART 0
PART 2
C2'   1    0.711382    0.516606    0.344431   -21.00000    0.02189
F2Y   4    0.589376    0.556907    0.348124   -21.00000    0.02733
F2Z   4    0.732134    0.402719    0.375644   -21.00000    0.03537
C3'   1    0.771773    0.581026    0.417908   -21.00000    0.03379
F3Z   4    0.900610    0.564918    0.404599   -21.00000    0.05256
F3Y   4    0.742977    0.702933    0.397562   -21.00000    0.05922
C4'   1    0.744044    0.525563    0.524856   -21.00000    0.03402
F4Z   4    0.829756    0.490678    0.589480   -21.00000    0.05751
F4Y   4    0.701660    0.383491    0.553611   -21.00000    0.07344
F4X   4    0.639915    0.576715    0.540023   -21.00000    0.05611
PART 0
O11A  6    0.727296    0.725738   -0.084511    11.00000    0.02556    0.02485 =
         0.04261   -0.01588   -0.00998    0.00479
O11B  6    0.878542    0.563057   -0.053107    11.00000    0.02299    0.02877 =
         0.03114   -0.01820   -0.01224    0.01194
C11   1    0.788851    0.632340   -0.098520    11.00000    0.02035
C12   1    0.748616    0.599955   -0.189393    11.00000    0.02412
F12A  4    0.712777    0.705339   -0.261467    11.00000    0.03583
F12B  4    0.847177    0.537284   -0.224860    11.00000    0.03155
C13   1    0.639212    0.515376   -0.169491    11.00000    0.02893
F13B  4    0.666950    0.418609   -0.088347    11.00000    0.03936
C14   1    0.505919    0.576078   -0.153727    11.00000    0.03514
F13A  4    0.634759    0.467147   -0.243543    11.00000    0.05366
F14A  4    0.500661    0.625428   -0.082634    11.00000    0.05315
F14B  4    0.427895    0.487064   -0.132356    11.00000    0.05175
F14C  4    0.467731    0.659613   -0.235591    11.00000    0.07762
 
C51   1    0.494449    0.872181    0.017699    11.00000    0.01961    0.02863 =
         0.05809   -0.01904   -0.01290    0.00725
AFIX  43
H51   2    0.490655    0.785012    0.029479    11.00000   -1.20000
AFIX   0
C50   1    0.519013    0.946174   -0.074888    11.00000    0.01681    0.04453 =
         0.04306   -0.02435   -0.01168    0.00907
AFIX  43
H50   2    0.532125    0.909091   -0.126197    11.00000   -1.20000
AFIX   0
C52   1    0.474826    0.924415    0.095368    11.00000    0.01470    0.03997 =
         0.04361   -0.01379   -0.00258    0.00460
PART 2
AFIX  43
H52   2    0.457957    0.873745    0.159579    10.50000   -1.20000
AFIX   0
PART 0
PART 1
C53   1    0.444172    0.851009    0.195104    10.50000    0.01922    0.04780 =
         0.06595    0.00365    0.00481    0.01071
AFIX 137
H53A  2    0.406235    0.776590    0.193823    10.50000   -1.50000
H53B  2    0.384150    0.902347    0.225280    10.50000   -1.50000
H53C  2    0.521660    0.825066    0.232818    10.50000   -1.50000
AFIX   0
 
PART 0
C60   1    0.476333    0.921173    0.446653    11.00000    0.06691    0.09547 =
         0.05945   -0.02526   -0.00543    0.03013
PART 2
AFIX  43
H60   2    0.459268    0.866484    0.411252    10.50000   -1.20000
AFIX   0
PART 0
C61   1    0.499787    0.875474    0.545529    11.00000    0.09182    0.07334 =
         0.05098   -0.00315    0.00420    0.02389
AFIX  43
H61   2    0.500649    0.788076    0.576847    11.00000   -1.20000
AFIX   0
C62   1    0.521632    0.951430    0.599345    11.00000    0.07714    0.08675 =
         0.04209   -0.00154   -0.00144    0.02308
AFIX  43
H62   2    0.535239    0.917725    0.667203    11.00000   -1.20000
AFIX   0
PART 1
C63   1    0.455005    0.847321    0.387358    10.50000    0.13597    0.08809 =
         0.06958   -0.03821   -0.00405    0.01896
AFIX 137
H63A  2    0.380262    0.885328    0.348116    10.50000   -1.50000
H63B  2    0.440978    0.762888    0.428264    10.50000   -1.50000
H63C  2    0.528905    0.842260    0.344358    10.50000   -1.50000
AFIX   0
 
PART 0
C70   1   -0.102100    0.086223    0.470576    11.00000    0.09522    0.15576 =
         0.05041   -0.05185   -0.02675    0.05085
AFIX  43
H70   2   -0.171181    0.148960    0.449150    11.00000   -1.20000
AFIX   0
C71   1    0.024070    0.123145    0.462877    11.00000    0.19348    0.12952 =
         0.04973   -0.05329   -0.03636    0.05225
PART 2
AFIX  43
H71   2    0.035212    0.209450    0.436870    10.50000   -1.20000
AFIX   0
PART 0
PART 1
C72   1    0.030565    0.234517    0.429114    10.50000    0.07591    0.13462 =
         0.05103   -0.02837   -0.00019    0.00634
AFIX 137
H72A  2   -0.043158    0.280841    0.451239    10.50000   -1.50000
H72B  2    0.032086    0.257228    0.357956    10.50000   -1.50000
H72C  2    0.108027    0.255702    0.450796    10.50000   -1.50000
AFIX   0
PART 0
C73   1    0.126048    0.039682    0.491209    11.00000    0.15201    0.18271 =
         0.05294   -0.06341   -0.04197    0.06607
AFIX  43
H73   2    0.209087    0.063982    0.485830    11.00000   -1.20000
AFIX   0
 
C1    1    0.766275    0.582433    0.240319    11.00000    0.02407
HKLF 4
 
REM  ILB1715_0m in P-1
REM R1 =  0.0649 for    6165 Fo > 4sig(Fo)  and  0.0753 for all    7283 data
REM    422 parameters refined using      0 restraints
 
END  
     
WGHT      0.0651     14.5206 

REM Highest difference peak  2.325,  deepest hole -1.726,  1-sigma level  0.186
Q1    1   0.4719  0.7007 -0.2116  11.00000  0.05    2.33
Q2    1   0.9137  0.5146  0.4083  11.00000  0.05    1.78
Q3    1   0.8794  0.6187  0.3979  11.00000  0.05    1.73
Q4    1   0.4685  0.6191 -0.2525  11.00000  0.05    1.61
Q5    1   0.6562  0.4173 -0.2137  11.00000  0.05    1.56
Q6    1   0.4874  0.6553 -0.1220  11.00000  0.05    1.47
Q7    1   0.6133  0.5154 -0.2713  11.00000  0.05    1.37
Q8    1   0.7843  0.6674  0.4111  11.00000  0.05    1.35
Q9    1   0.5166  0.5908 -0.0479  11.00000  0.05    1.32
Q10   1   0.8234  0.5373  0.5848  11.00000  0.05    1.31

REM The information below was added by Olex2.
REM
REM R1 = 0.0649 for 6165 Fo > 4sig(Fo) and 0.0753 for all 25312 data
REM n/a parameters refined using n/a restraints
REM Highest difference peak 2.33, deepest hole -1.73
REM Mean Shift 0, Max Shift 0.000.

REM +++ Tabular Listing of Refinement Information +++
REM R1_all = 0.0753
REM R1_gt = 0.0649
REM wR_ref = 0.1673
REM GOOF = 1.086
REM Shift_max = 0.000
REM Shift_mean = 0
REM Reflections_all = 25312
REM Reflections_gt = 6165
REM Parameters = n/a
REM Hole = -1.73
REM Peak = 2.33
REM Flack = n/a

;
_olex2_submission_special_instructions 'No special instructions were received'
loop_
  _refln_index_h
  _refln_index_k
  _refln_index_l
  _refln_F_squared_meas
  _refln_F_squared_sigma
 -2 0 0 23.71 1.43
 -2 0 0 23.69 1.54
 -2 0 0 24.99 1.58
 -2 0 0 22.73 1.52
 2 0 0 20.17 1.53
 2 0 0 21.87 1.43
 2 0 0 19.14 1.52
 -3 0 0 65.4 4.4
 -3 0 0 69.11 4.53
 -3 0 0 60.79 4.14
 -3 0 0 68.76 4.13
 -3 0 0 64.26 4.41
 3 0 0 64.75 4.52
 3 0 0 67.02 4.41
 3 0 0 70.21 4.13
 3 0 0 68.93 4.41
 3 0 0 67.66 4.15
 -4 0 0 219.63 13.69
 -4 0 0 202.44 14.54
 -4 0 0 219.01 14.57
 -4 0 0 252.53 14.96
 4 0 0 238.19 13.73
 4 0 0 236.93 14.94
 4 0 0 236.06 14.57
 4 0 0 187.32 14.55
 -5 0 0 18.53 1.49
 -5 0 0 18.79 1.45
 -5 0 0 20.12 1.31
 -5 0 0 17.07 1.42
 5 0 0 21.62 1.52
 5 0 0 19.91 1.34
 5 0 0 20.07 1.45
 5 0 0 20.24 1.45
 -6 0 0 8.63 0.76
 -6 0 0 7.56 0.78
 -6 0 0 9.33 0.78
 -6 0 0 8.52 0.65
 6 0 0 6.56 0.65
 6 0 0 8.94 0.77
 6 0 0 9.9 0.82
 -7 0 0 2.31 0.29
 -7 0 0 1.79 0.37
 -7 0 0 2.54 0.39
 -7 0 0 2.01 0.41
 7 0 0 2.56 0.34
 7 0 0 1.95 0.37
 7 0 0 1.3 0.36
 -8 0 0 34.39 2.99
 -8 0 0 40.47 2.93
 -8 0 0 40.58 2.65
 -8 0 0 39.43 2.89
 8 0 0 42.92 2.7
 8 0 0 45.21 3.05
 8 0 0 39.9 2.91
 -9 0 0 17.57 1.6
 -9 0 0 16.25 1.48
 -9 0 0 18.77 1.55
 -9 0 0 18.43 1.33
 9 0 0 18.9 1.6
 9 0 0 19.01 1.38
 9 0 0 18.4 1.52
 -10 0 0 27.13 2.12
 -10 0 0 24.96 2.14
 10 0 0 28.85 2.15
 -11 0 0 4.64 0.73
 -11 0 0 6.92 0.86
 11 0 0 4.87 0.74
 -12 0 0 0.24 0.37
 -12 0 0 0.23 0.35
 12 0 0 0.22 0.37
 13 0 0 13.69 1.42
 13 -1 0 15.75 1.57
 12 -1 0 15.73 1.51
 11 -1 0 0.55 0.38
 -11 1 0 2.22 0.54
 -11 1 0 0.88 0.45
 -11 1 0 1.08 0.44
 10 -1 0 5.08 0.6
 10 -1 0 5.1 0.7
 -10 1 0 6.05 0.74
 -10 1 0 4.02 0.66
 9 -1 0 53.93 3.78
 9 -1 0 52.54 3.5
 -9 1 0 53.72 3.81
 -9 1 0 51.91 3.76
 8 -1 0 54.73 3.86
 8 -1 0 55.92 3.47
 8 -1 0 53.01 3.71
 -8 1 0 57.03 3.76
 -8 1 0 53.69 3.41
 -8 1 0 52.88 3.86
 -8 1 0 42.98 3.65
 7 -1 0 28.72 2.18
 7 -1 0 30.09 2.27
 7 -1 0 30.1 2.03
 -7 1 0 31.93 2.29
 -7 1 0 31.5 2.19
 -7 1 0 29.65 1.98
 -7 1 0 26.63 2.18
 6 -1 0 1.92 0.31
 6 -1 0 2.69 0.39
 6 -1 0 2.26 0.38
 -6 1 0 2.52 0.39
 -6 1 0 2.13 0.38
 -6 1 0 2.2 0.37
 -6 1 0 2.46 0.29
 5 -1 0 51.58 3.62
 5 -1 0 49.43 3.39
 5 -1 0 56.24 3.64
 5 -1 0 56.61 3.74
 -5 1 0 51.06 3.63
 -5 1 0 49.41 3.35
 -5 1 0 57.35 3.75
 -5 1 0 56.47 3.62
 4 -1 0 39.3 2.7
 4 -1 0 39.5 2.51
 4 -1 0 40.95 2.53
 4 -1 0 38.91 2.77
 4 -1 0 37.55 2.69
 -4 1 0 39.03 2.5
 -4 1 0 34.55 2.69
 -4 1 0 41.31 2.78
 -4 1 0 43.97 2.7
 3 -1 0 736.92 45.32
 3 -1 0 679.99 44.22
 3 -1 0 668.4 41.69
 3 -1 0 694.54 44.23
 -3 1 0 624.18 45.29
 -3 1 0 687.87 41.69
 -3 1 0 699.49 44.22
 2 -1 0 4.08 0.34
 2 -1 0 3.34 0.32
 2 -1 0 3.73 0.3
 -2 1 0 3.19 0.28
 -2 1 0 3.9 0.33
 -2 1 0 3.01 0.28
 -2 1 0 3.56 0.34
 -2 1 0 3.37 0.32
 -2 1 0 3.75 0.32
 -2 1 0 3.88 0.3
 -1 -1 0 95.3 6.09
 1 1 0 79.26 5.58
 1 1 0 99.58 5.94
 -2 -1 0 17.01 1.17
 -2 -1 0 17.06 1.08
 -2 -1 0 17.2 1.21
 -2 -1 0 17.23 1.16
 2 1 0 20.48 1.19
 2 1 0 15.63 1.17
 2 1 0 15.79 1.2
 2 1 0 15.92 1.08
 2 1 0 16.87 1.09
 -3 -1 0 2.44 0.29
 -3 -1 0 3.08 0.29
 -3 -1 0 3.15 0.35
 -3 -1 0 2.75 0.26
 -3 -1 0 2.77 0.31
 3 1 0 2.86 0.28
 3 1 0 3.44 0.33
 3 1 0 3.52 0.33
 3 1 0 3.09 0.33
 -4 -1 0 4.13 0.39
 -4 -1 0 4.54 0.44
 -4 -1 0 4.64 0.38
 -4 -1 0 4.63 0.43
 -4 -1 0 3.9 0.47
 4 1 0 4.07 0.39
 4 1 0 4.82 0.45
 4 1 0 5.73 0.47
 4 1 0 5.59 0.47
 -5 -1 0 238.79 15.33
 -5 -1 0 213.63 15.34
 -5 -1 0 218.58 15.74
 -5 -1 0 242.34 14.43
 5 1 0 216.66 15.72
 5 1 0 243.91 15.36
 5 1 0 250.46 15.36
 5 1 0 257.12 14.46
 -6 -1 0 23.26 1.6
 -6 -1 0 23.68 1.71
 -6 -1 0 19.93 1.6
 -6 -1 0 19.46 1.45
 6 1 0 23.21 1.69
 6 1 0 22.98 1.62
 6 1 0 20.37 1.48
 -7 -1 0 6.8 0.72
 -7 -1 0 8.13 0.78
 -7 -1 0 8.17 0.63
 -7 -1 0 9.06 0.87
 7 1 0 7.71 0.81
 7 1 0 7.35 0.65
 7 1 0 6.43 0.73
 -8 -1 0 21.62 1.72
 -8 -1 0 20.98 1.52
 -8 -1 0 21.82 1.8
 -8 -1 0 19.77 1.69
 8 1 0 22.19 1.71
 8 1 0 23.62 1.58
 8 1 0 25.13 1.84
 -9 -1 0 20.79 1.64
 -9 -1 0 19.31 1.43
 -9 -1 0 22.7 1.75
 -9 -1 0 19.45 1.63
 9 1 0 17.44 1.59
 9 1 0 20.63 1.71
 -10 -1 0 0.31 0.31
 -10 -1 0 0.28 0.34
 10 1 0 0.47 0.33
 -11 -1 0 11.39 1.23
 -11 -1 0 13.03 1.24
 11 1 0 11.16 1.18
 -12 -1 0 0.3 0.28
 -12 -1 0 -0.24 0.38
 12 1 0 0.17 0.37
 -13 -1 0 -0.13 0.44
 13 -2 0 1.11 0.51
 12 -2 0 4.95 0.81
 11 -2 0 32.88 2.57
 10 -2 0 2.87 0.49
 10 -2 0 2.77 0.58
 -10 2 0 4.62 0.65
 -10 2 0 4.25 0.67
 9 -2 0 0.03 0.18
 9 -2 0 0 0.24
 -9 2 0 0.75 0.32
 -9 2 0 0.59 0.33
 -9 2 0 0.72 0.31
 8 -2 0 38.71 2.87
 8 -2 0 45.17 3.05
 8 -2 0 39.61 2.67
 -8 2 0 40.38 2.86
 -8 2 0 38.86 2.99
 -8 2 0 41.48 2.87
 -8 2 0 34.55 2.88
 7 -2 0 51.53 3.52
 7 -2 0 42.52 3.34
 7 -2 0 50.23 3.15
 -7 2 0 48.53 3.34
 -7 2 0 49.82 3.08
 -7 2 0 40.64 3.44
 -7 2 0 49.22 3.39
 -7 2 0 46.81 3.33
 -7 2 0 51 3.1
 6 -2 0 1.03 0.29
 6 -2 0 1 0.29
 6 -2 0 1.49 0.3
 6 -2 0 0.96 0.23
 -6 2 0 1.47 0.3
 -6 2 0 1.21 0.22
 -6 2 0 0.73 0.25
 -6 2 0 0.82 0.19
 -6 2 0 1.47 0.32
 -6 2 0 0.86 0.25
 5 -2 0 0.55 0.21
 5 -2 0 0.71 0.23
 5 -2 0 0.66 0.21
 5 -2 0 0.57 0.17
 -5 2 0 0.65 0.21
 -5 2 0 0.7 0.21
 -5 2 0 0.66 0.21
 -5 2 0 0.24 0.18
 -5 2 0 0.63 0.16
 4 -2 0 171.84 10.47
 4 -2 0 172.03 9.82
 4 -2 0 169.28 10.74
 4 -2 0 161.98 10.46
 4 -2 0 136.48 9.83
 -4 2 0 169.57 10.47
 -4 2 0 178.38 10.75
 -4 2 0 145.53 9.8
 -4 2 0 136.81 10.42
 3 -2 0 291.07 20.14
 3 -2 0 313.41 18.98
 3 -2 0 315.27 19
 3 -2 0 313.59 20.15
 3 -2 0 288.66 20.64
 -3 2 0 337.09 20.66
 -3 2 0 320.25 20.16
 -3 2 0 289.21 22.52
 -3 2 0 328.46 20.14
 2 -2 0 19.25 1.52
 2 -2 0 22.18 1.48
 2 -2 0 19.51 1.48
 2 -2 0 21.96 1.37
 2 -2 0 22.45 1.38
 2 -2 0 21.65 1.47
 -2 2 0 21.67 1.65
 -2 2 0 22.45 1.53
 -2 2 0 20.88 1.48
 -2 2 0 23.06 1.47
 1 -2 0 67.4 4.14
 1 -2 0 70.25 4.4
 -1 2 0 72 4.95
 -1 2 0 71.79 4.41
 -1 2 0 56.03 4.12
 -1 -2 0 21.13 1.46
 -1 -2 0 22.62 1.33
 1 2 0 21.25 1.46
 1 2 0 19.43 1.42
 1 2 0 22.18 1.55
 -2 -2 0 205.02 14.19
 -2 -2 0 181.02 13.84
 -2 -2 0 218.27 13.84
 -2 -2 0 226.78 13.04
 2 2 0 219.17 14.19
 2 2 0 230.64 13.86
 2 2 0 214.52 13.03
 2 2 0 202.15 13.04
 2 2 0 224.23 13.85
 -3 -2 0 22.63 1.5
 -3 -2 0 20.56 1.4
 -3 -2 0 20.17 1.47
 -3 -2 0 23.77 1.55
 -3 -2 0 19.45 1.37
 3 2 0 21 1.55
 3 2 0 23.94 1.51
 3 2 0 22.14 1.5
 -4 -2 0 83.57 5.6
 -4 -2 0 86.43 5.14
 -4 -2 0 86.6 5.1
 -4 -2 0 86.93 5.44
 -4 -2 0 79.92 5.45
 4 2 0 78.41 5.45
 4 2 0 88.04 5.47
 4 2 0 68.05 5.58
 4 2 0 83.52 5.12
 -5 -2 0 67.39 4.23
 -5 -2 0 67.65 3.95
 -5 -2 0 51.58 4.22
 -5 -2 0 67.67 4.38
 5 2 0 60.06 4.36
 5 2 0 59.09 3.96
 5 2 0 69.04 4.26
 -6 -2 0 166.45 11.11
 -6 -2 0 152.37 11.13
 -6 -2 0 172.1 11.44
 -6 -2 0 166.56 10.44
 6 2 0 171.44 11.14
 6 2 0 190.78 11.45
 6 2 0 167.74 10.46
 -7 -2 0 23.25 1.85
 -7 -2 0 24.17 1.77
 -7 -2 0 24.93 1.63
 -7 -2 0 19.56 1.76
 7 2 0 25.52 1.8
 7 2 0 25.14 1.64
 7 2 0 23.97 1.86
 -8 -2 0 4.93 0.54
 -8 -2 0 4.6 0.63
 -8 -2 0 6.09 0.65
 -8 -2 0 5.66 0.71
 8 2 0 6.81 0.69
 8 2 0 5.55 0.55
 8 2 0 6.94 0.76
 -9 -2 0 2.89 0.54
 -9 -2 0 4.4 0.67
 -9 -2 0 3.95 0.58
 -9 -2 0 3.9 0.47
 9 2 0 4.27 0.59
 -10 -2 0 26.78 2.11
 -10 -2 0 25.25 2.16
 -10 -2 0 27.86 2.1
 -10 -2 0 25.64 1.85
 10 2 0 26.07 2.07
 -11 -2 0 6.04 0.83
 -11 -2 0 5.28 0.79
 11 2 0 6.78 0.83
 -12 -2 0 0.22 0.43
 -13 -2 0 1.54 0.57
 13 -3 0 0.1 0.46
 12 -3 0 9.55 1.13
 11 -3 0 1.62 0.53
 10 -3 0 44.87 3.04
 10 -3 0 43.93 3.27
 9 -3 0 5.29 0.6
 9 -3 0 4.18 0.63
 8 -3 0 0.02 0.2
 8 -3 0 0.26 0.2
 -8 3 0 0.23 0.25
 -8 3 0 0.23 0.25
 -8 3 0 0.25 0.26
 7 -3 0 25.04 1.96
 7 -3 0 21.95 1.85
 7 -3 0 24.28 1.73
 -7 3 0 25.95 1.86
 -7 3 0 26.17 1.91
 -7 3 0 22.77 1.98
 -7 3 0 27.92 1.99
 6 -3 0 151.83 10.29
 6 -3 0 151.75 9.66
 6 -3 0 153.7 10.28
 6 -3 0 169.01 10.59
 -6 3 0 145.88 11.41
 -6 3 0 157.42 10.25
 -6 3 0 157.26 10.3
 -6 3 0 159.73 10.57
 -6 3 0 156.54 9.61
 5 -3 0 1.22 0.26
 5 -3 0 1.39 0.28
 5 -3 0 1.08 0.23
 5 -3 0 1.51 0.3
 -5 3 0 2.12 0.35
 -5 3 0 1.21 0.28
 -5 3 0 0.44 0.15
 -5 3 0 1.88 0.3
 -5 3 0 1.71 0.28
 4 -3 0 7.93 0.74
 4 -3 0 9.37 0.74
 4 -3 0 8.57 0.64
 4 -3 0 9.16 0.67
 4 -3 0 9.37 0.73
 -4 3 0 8.3 0.72
 -4 3 0 7.38 0.77
 -4 3 0 10 0.73
 -4 3 0 7.42 0.74
 3 -3 0 177.76 11.2
 3 -3 0 198.69 11.19
 3 -3 0 187.43 12.21
 3 -3 0 169.44 11.88
 3 -3 0 176.98 11.9
 -3 3 0 186.64 11.88
 -3 3 0 183.93 13.3
 -3 3 0 182.71 11.16
 -3 3 0 187.93 12.2
 -3 3 0 172.51 11.89
 2 -3 0 161 10.51
 2 -3 0 136.06 9.89
 2 -3 0 171.44 9.89
 2 -3 0 161.11 10.51
 2 -3 0 157.86 10.78
 2 -3 0 164.61 10.52
 -2 3 0 173.84 9.87
 -2 3 0 150.6 10.51
 -2 3 0 168.2 11.79
 -2 3 0 171.12 10.5
 1 -3 0 0.68 0.09
 1 -3 0 0.61 0.12
 1 -3 0 0.89 0.14
 1 -3 0 0.82 0.13
 1 -3 0 0.84 0.1
 1 -3 0 0.74 0.13
 -1 3 0 0.77 0.13
 -1 3 0 0.75 0.18
 -1 3 0 0.56 0.13
 0 -3 0 45.05 2.94
 0 -3 0 47.26 2.95
 0 -3 0 42.98 3.42
 0 -3 0 45.2 2.96
 0 -3 0 48.32 3.03
 0 3 0 48.01 3.03
 0 3 0 45.4 3.02
 0 3 0 45 3.2
 0 3 0 37.71 2.93
 -1 -3 0 17.77 1.3
 -1 -3 0 21.02 1.29
 -1 -3 0 19.81 1.3
 -1 -3 0 17.92 1.19
 -1 -3 0 17.69 1.52
 -1 -3 0 19.58 1.2
 -1 -3 0 21.44 1.34
 1 3 0 18.68 1.33
 1 3 0 17.77 1.41
 1 3 0 19.89 1.34
 -2 -3 0 14.96 1.22
 -2 -3 0 18.45 1.14
 -2 -3 0 19.07 1.21
 -2 -3 0 18.07 1.12
 -2 -3 0 16.57 1.24
 2 3 0 17.31 1.25
 2 3 0 17.36 1.21
 2 3 0 18.2 1.32
 2 3 0 18.27 1.22
 -3 -3 0 152.57 9.63
 -3 -3 0 144.52 9.06
 -3 -3 0 158.11 9.1
 -3 -3 0 137.91 9.88
 3 3 0 148.18 9.06
 3 3 0 153.58 9.9
 3 3 0 141.22 9.64
 3 3 0 147.27 9.65
 -4 -3 0 7.47 0.58
 -4 -3 0 7.86 0.55
 -4 -3 0 6.07 0.62
 -4 -3 0 7.1 0.6
 4 3 0 7.52 0.63
 4 3 0 8.99 0.68
 -5 -3 0 4.97 0.54
 -5 -3 0 5.25 0.45
 -5 -3 0 5.92 0.53
 -5 -3 0 5.64 0.51
 -5 -3 0 5.79 0.59
 5 3 0 5.77 0.47
 5 3 0 5.09 0.57
 5 3 0 6.43 0.56
 -6 -3 0 2.05 0.36
 -6 -3 0 2.49 0.37
 -6 -3 0 2.16 0.27
 -6 -3 0 2.24 0.34
 6 3 0 2.36 0.36
 6 3 0 1.62 0.34
 6 3 0 2.35 0.28
 -7 -3 0 36.95 2.57
 -7 -3 0 36.91 2.61
 -7 -3 0 33.27 2.66
 -7 -3 0 34.12 2.36
 7 3 0 37.42 2.59
 7 3 0 38.01 2.68
 7 3 0 37.07 2.38
 -8 -3 0 54.38 4.03
 -8 -3 0 55.51 3.61
 -8 -3 0 53.7 3.91
 -8 -3 0 55.6 3.88
 8 3 0 60.52 3.92
 -9 -3 0 2.54 0.38
 -9 -3 0 2.36 0.46
 -9 -3 0 2.82 0.5
 -9 -3 0 2.19 0.53
 9 3 0 2.8 0.48
 -10 -3 0 1.13 0.4
 -10 -3 0 1.73 0.47
 -10 -3 0 1.58 0.35
 10 3 0 0.78 0.38
 -11 -3 0 16.5 1.62
 -11 -3 0 19.73 1.68
 -11 -3 0 20.79 1.48
 -12 -3 0 10.91 1.21
 -13 -3 0 0.08 0.45
 12 -4 0 3.53 0.74
 11 -4 0 14.86 1.46
 11 -4 0 16.99 1.39
 10 -4 0 2.1 0.53
 10 -4 0 2.26 0.46
 9 -4 0 33.26 2.26
 9 -4 0 30.44 2.41
 8 -4 0 1.3 0.37
 8 -4 0 0.94 0.29
 -8 4 0 1.21 0.36
 7 -4 0 37.78 2.49
 7 -4 0 32.18 2.64
 -7 4 0 36.32 2.9
 -7 4 0 43.6 2.69
 -7 4 0 35.71 2.7
 6 -4 0 23.93 1.64
 6 -4 0 20.27 1.82
 6 -4 0 26.33 1.82
 6 -4 0 22.66 1.75
 -6 4 0 24.75 1.85
 -6 4 0 22.34 1.9
 -6 4 0 23.97 1.74
 -6 4 0 23.74 1.78
 5 -4 0 62.5 4.35
 5 -4 0 70.58 4.51
 5 -4 0 65.28 4.07
 5 -4 0 62.29 4.03
 5 -4 0 60.67 4.32
 -5 4 0 66.53 4.48
 -5 4 0 60.95 4.8
 -5 4 0 66.22 4.35
 -5 4 0 62.89 4.3
 -5 4 0 62.82 3.99
 4 -4 0 36.27 2.23
 4 -4 0 35.91 2.5
 4 -4 0 34.94 2.21
 4 -4 0 34.6 2.24
 4 -4 0 34.48 2.39
 4 -4 0 34.57 2.42
 -4 4 0 33.58 2.4
 -4 4 0 33.26 2.48
 -4 4 0 33 2.66
 -4 4 0 33.44 2.17
 -4 4 0 34.71 2.38
 3 -4 0 5.88 0.55
 3 -4 0 7.25 0.6
 3 -4 0 7.26 0.5
 3 -4 0 4.74 0.48
 3 -4 0 6.79 0.57
 -3 4 0 5.84 0.55
 -3 4 0 6.84 0.55
 -3 4 0 6.17 0.64
 -3 4 0 6.34 0.44
 2 -4 0 189.56 11.7
 2 -4 0 193.83 11.69
 2 -4 0 183.99 11.99
 2 -4 0 166.37 11
 2 -4 0 170.32 11.68
 2 -4 0 178.53 10.99
 -2 4 0 164.12 11.65
 -2 4 0 190.72 13.12
 -2 4 0 180.5 11.69
 1 -4 0 59.41 3.81
 1 -4 0 61.61 3.79
 1 -4 0 61.76 3.91
 1 -4 0 55.1 3.55
 1 -4 0 59.86 3.8
 1 -4 0 62 3.55
 -1 4 0 53.97 3.9
 -1 4 0 47.57 3.79
 -1 4 0 55.75 4.3
 0 -4 0 6.67 0.48
 0 -4 0 5.91 0.44
 0 -4 0 5.52 0.39
 0 -4 0 5.01 0.52
 0 -4 0 6.45 0.47
 0 -4 0 5.36 0.39
 0 -4 0 6.41 0.45
 0 4 0 4.99 0.53
 0 4 0 5.82 0.46
 0 4 0 6.05 0.47
 -1 -4 0 39.81 2.5
 -1 -4 0 36.31 2.34
 -1 -4 0 39.85 2.52
 -1 -4 0 39.25 2.58
 -1 -4 0 36.65 2.93
 -1 -4 0 38.17 2.51
 -1 -4 0 35.07 2.33
 1 4 0 41.03 2.58
 1 4 0 36.22 2.49
 1 4 0 35.47 2.73
 1 4 0 37.96 2.57
 -2 -4 0 42.41 3.12
 -2 -4 0 47.01 2.87
 -2 -4 0 46.44 3.05
 -2 -4 0 47.52 2.84
 -2 -4 0 47.02 3.06
 2 4 0 43.84 3.13
 2 4 0 45.97 3.31
 2 4 0 47.16 3.07
 -3 -4 0 31.48 2.02
 -3 -4 0 32.3 2
 -3 -4 0 31.13 2.21
 -3 -4 0 31.35 2.14
 3 4 0 30.73 2.15
 3 4 0 33.57 2.17
 3 4 0 30.8 2.22
 -4 -4 0 129.95 8.13
 -4 -4 0 136.7 8.66
 -4 -4 0 133.02 8.9
 -4 -4 0 125.63 8.17
 4 4 0 132.31 8.11
 4 4 0 136.73 8.92
 4 4 0 132.04 8.67
 -5 -4 0 43.22 3.18
 -5 -4 0 45.35 3.07
 -5 -4 0 47.73 2.91
 -5 -4 0 44.07 2.86
 5 4 0 43.21 3.18
 5 4 0 47.66 3.09
 5 4 0 44.56 2.84
 -6 -4 0 1.31 0.3
 -6 -4 0 0.78 0.18
 -6 -4 0 1.15 0.26
 6 4 0 0.78 0.23
 6 4 0 0.71 0.24
 6 4 0 0.6 0.16
 -7 -4 0 0.18 0.18
 -7 -4 0 0.43 0.17
 -7 -4 0 0.51 0.24
 7 4 0 0.58 0.24
 -8 -4 0 8.03 0.68
 -8 -4 0 6.82 0.87
 -8 -4 0 8.22 0.79
 8 4 0 8.05 0.8
 -9 -4 0 39.04 2.75
 -9 -4 0 36.05 2.5
 -9 -4 0 37.34 2.87
 -10 -4 0 3.5 0.47
 -10 -4 0 2.61 0.54
 -11 -4 0 2.83 0.58
 -11 -4 0 2.01 0.44
 -12 -4 0 4.67 0.8
 -13 -4 0 23.1 2.05
 12 -5 0 -0.08 0.45
 11 -5 0 5.14 0.82
 11 -5 0 5.9 0.76
 10 -5 0 18.09 1.69
 10 -5 0 21.57 1.61
 9 -5 0 0.61 0.29
 9 -5 0 0.39 0.33
 8 -5 0 7.63 0.74
 8 -5 0 7.72 0.83
 -8 5 0 6.93 0.85
 7 -5 0 1.47 0.37
 7 -5 0 2.13 0.36
 -7 5 0 2.53 0.46
 6 -5 0 38.9 2.82
 6 -5 0 40.13 2.64
 -6 5 0 40.64 3.13
 -6 5 0 39.69 2.85
 5 -5 0 6.09 0.66
 5 -5 0 4.79 0.49
 5 -5 0 5.41 0.6
 5 -5 0 4.74 0.55
 -5 5 0 5.64 0.56
 -5 5 0 5.4 0.58
 -5 5 0 3.94 0.57
 -5 5 0 5.75 0.65
 4 -5 0 28.04 1.85
 4 -5 0 29.48 2.08
 4 -5 0 28.17 1.99
 4 -5 0 27.91 2.01
 4 -5 0 27.15 1.84
 -4 5 0 27.22 2
 -4 5 0 26 2.22
 -4 5 0 29.52 1.96
 3 -5 0 35.76 2.43
 3 -5 0 35.07 2.52
 3 -5 0 40.41 2.47
 3 -5 0 30.95 2.25
 3 -5 0 35.58 2.27
 -3 5 0 35.76 2.45
 -3 5 0 35.79 2.75
 -3 5 0 34.57 2.4
 2 -5 0 8.98 0.76
 2 -5 0 10.03 0.65
 2 -5 0 10.12 0.67
 2 -5 0 8.19 0.74
 2 -5 0 9.54 0.74
 -2 5 0 8.8 0.87
 -2 5 0 9.15 0.77
 -2 5 0 8.69 0.73
 1 -5 0 82.8 5.27
 1 -5 0 80.07 4.79
 1 -5 0 82.72 5.12
 1 -5 0 67.13 5.1
 1 -5 0 81.31 4.8
 1 -5 0 73.9 5.14
 -1 5 0 77.44 5.26
 -1 5 0 76.45 5.25
 0 -5 0 165.79 11.58
 0 -5 0 182.92 11.57
 0 -5 0 180.2 11.87
 0 -5 0 170.38 13.41
 0 -5 0 173.4 11.56
 0 -5 0 182.36 10.89
 0 -5 0 168.63 10.89
 0 5 0 184.75 11.85
 0 5 0 184.01 11.86
 0 5 0 189.05 12.48
 -1 -5 0 88.63 6.9
 -1 -5 0 91.9 5.58
 -1 -5 0 96.86 5.95
 -1 -5 0 87.78 6.09
 -1 -5 0 88.32 5.94
 -1 -5 0 89.26 5.57
 -1 -5 0 84.79 5.92
 1 5 0 91.93 6.08
 1 5 0 92.56 6.42
 1 5 0 95.4 6.09
 -2 -5 0 1.54 0.24
 -2 -5 0 1.3 0.2
 -2 -5 0 1.64 0.16
 -2 -5 0 1.42 0.21
 -2 -5 0 1.47 0.18
 2 5 0 1.36 0.21
 2 5 0 1.47 0.19
 2 5 0 1.46 0.27
 2 5 0 1.23 0.24
 2 5 0 1.42 0.22
 -3 -5 0 4.46 0.41
 -3 -5 0 4.83 0.43
 -3 -5 0 4.66 0.39
 -3 -5 0 4 0.35
 3 5 0 4.53 0.45
 3 5 0 4.79 0.42
 -4 -5 0 102.61 6.5
 -4 -5 0 90.6 6.3
 -4 -5 0 90.62 5.92
 -4 -5 0 101.34 5.96
 4 5 0 92.33 6.3
 4 5 0 97.9 6.51
 4 5 0 96.04 6.33
 -5 -5 0 4.55 0.46
 -5 -5 0 5.03 0.55
 -5 -5 0 5 0.49
 -5 -5 0 4.74 0.42
 5 5 0 4.93 0.5
 5 5 0 4.67 0.37
 5 5 0 5.05 0.55
 -6 -5 0 0.17 0.13
 -6 -5 0 0.58 0.24
 -6 -5 0 0.37 0.19
 6 5 0 0.4 0.2
 -7 -5 0 2.42 0.39
 -7 -5 0 1.95 0.3
 -7 -5 0 1.86 0.4
 7 5 0 1.79 0.36
 -8 -5 0 4.11 0.47
 -8 -5 0 4.72 0.64
 -8 -5 0 4.97 0.6
 -9 -5 0 0.12 0.19
 -9 -5 0 0.23 0.28
 -10 -5 0 11.6 1.02
 -10 -5 0 13.4 1.2
 -11 -5 0 10.42 1.13
 -11 -5 0 11.78 1.01
 -12 -5 0 1.39 0.53
 -13 -5 0 4.16 0.87
 11 -6 0 3.44 0.63
 11 -6 0 2.72 0.66
 10 -6 0 1.13 0.46
 10 -6 0 1.41 0.41
 9 -6 0 23.56 1.98
 9 -6 0 25.52 1.85
 8 -6 0 5.01 0.61
 8 -6 0 5.16 0.69
 -8 6 0 5.34 0.75
 7 -6 0 2.7 0.42
 7 -6 0 2.44 0.47
 -7 6 0 2.89 0.53
 6 -6 0 4.52 0.5
 6 -6 0 3.96 0.54
 -6 6 0 4.59 0.63
 5 -6 0 47.33 3.27
 5 -6 0 49.65 3.06
 -5 6 0 43.61 3.63
 4 -6 0 1.67 0.26
 4 -6 0 2.45 0.41
 4 -6 0 2.55 0.38
 4 -6 0 1.68 0.31
 -4 6 0 1.9 0.33
 -4 6 0 1.67 0.41
 3 -6 0 24.22 1.76
 3 -6 0 26.45 1.61
 3 -6 0 24.19 1.61
 3 -6 0 25.84 1.81
 3 -6 0 22.14 1.73
 -3 6 0 22.26 1.73
 -3 6 0 24.98 2
 -3 6 0 23.4 1.81
 2 -6 0 34.14 2.2
 2 -6 0 33.16 2.39
 2 -6 0 33.95 2.21
 2 -6 0 33.69 2.36
 2 -6 0 34.5 2.46
 -2 6 0 37.17 2.4
 -2 6 0 37.07 2.32
 -2 6 0 31.95 2.44
 1 -6 0 8.99 0.63
 1 -6 0 8.48 0.7
 1 -6 0 10.2 0.65
 1 -6 0 8.67 0.78
 1 -6 0 7.73 0.7
 1 -6 0 9.28 0.73
 1 -6 0 9.7 0.75
 -1 6 0 10.4 0.88
 -1 6 0 8.5 0.74
 -1 6 0 8.77 0.73
 0 -6 0 6.64 0.58
 0 -6 0 8.32 0.52
 0 -6 0 7.04 0.51
 0 -6 0 7.4 0.57
 0 -6 0 7.37 0.6
 0 -6 0 6.73 0.59
 0 -6 0 5.99 0.66
 0 6 0 6.45 0.57
 0 6 0 6.76 0.7
 0 6 0 7.29 0.59
 -1 -6 0 6.35 0.58
 -1 -6 0 7.64 0.61
 -1 -6 0 7.91 0.52
 -1 -6 0 6.71 0.71
 -1 -6 0 7.59 0.59
 -1 -6 0 7.61 0.54
 1 6 0 6.26 0.59
 1 6 0 7.84 0.61
 1 6 0 8.49 0.73
 -2 -6 0 34.23 2.25
 -2 -6 0 37.06 2.08
 -2 -6 0 33.44 2.05
 -2 -6 0 26.74 2.2
 -2 -6 0 33.9 2.28
 2 6 0 33.22 2.44
 2 6 0 31.99 2.28
 2 6 0 30.5 2.27
 -3 -6 0 5.61 0.46
 -3 -6 0 5.16 0.49
 -3 -6 0 5.8 0.42
 -3 -6 0 5.05 0.5
 3 6 0 6.26 0.48
 3 6 0 5.06 0.49
 3 6 0 5.09 0.51
 3 6 0 6.05 0.61
 -4 -6 0 9.34 0.76
 -4 -6 0 8.93 0.69
 -4 -6 0 8.95 0.73
 -4 -6 0 7.66 0.63
 4 6 0 9.12 0.74
 4 6 0 9.86 0.78
 -5 -6 0 36.89 2.81
 -5 -6 0 41.51 2.93
 -5 -6 0 41.57 2.63
 5 6 0 44.66 2.86
 -6 -6 0 53.54 3.58
 -6 -6 0 57.45 3.84
 -6 -6 0 58.58 3.99
 -7 -6 0 1.22 0.25
 -7 -6 0 0.98 0.3
 -7 -6 0 1.23 0.33
 -8 -6 0 -0.05 0.22
 -8 -6 0 0.38 0.19
 -9 -6 0 35 2.2
 -9 -6 0 28.58 2.36
 -10 -6 0 5.98 0.65
 -10 -6 0 5.69 0.76
 -11 -6 0 9.94 1.11
 -11 -6 0 10.79 0.98
 -12 -6 0 1.17 0.43
 -12 -6 0 1.04 0.49
 10 -7 0 0.9 0.44
 10 -7 0 1.27 0.44
 9 -7 0 0.1 0.29
 9 -7 0 0.21 0.27
 8 -7 0 8.19 0.87
 8 -7 0 10.07 1.01
 -8 7 0 10.42 1.12
 7 -7 0 24.59 1.85
 7 -7 0 22.52 1.68
 -7 7 0 21.95 2.01
 6 -7 0 15.83 1.29
 6 -7 0 19.2 1.46
 -6 7 0 18.02 1.6
 5 -7 0 3.09 0.46
 5 -7 0 2.92 0.39
 4 -7 0 21.76 1.61
 4 -7 0 21.06 1.48
 3 -7 0 22.51 1.57
 3 -7 0 20.63 1.45
 3 -7 0 20.93 1.64
 2 -7 0 3.65 0.45
 2 -7 0 3.88 0.37
 2 -7 0 4.62 0.49
 2 -7 0 4.44 0.39
 2 -7 0 4.06 0.43
 -2 7 0 4.01 0.48
 -2 7 0 3.48 0.43
 1 -7 0 18.72 1.45
 1 -7 0 19.56 1.6
 1 -7 0 19.32 1.3
 1 -7 0 20.81 1.43
 1 -7 0 20.94 1.32
 1 -7 0 20.01 1.48
 -1 7 0 18.37 1.47
 -1 7 0 21.18 1.65
 0 -7 0 2.32 0.32
 0 -7 0 3.13 0.36
 0 -7 0 2.07 0.24
 0 -7 0 2.6 0.26
 0 -7 0 2.08 0.29
 0 -7 0 2.31 0.35
 0 7 0 2.71 0.44
 0 7 0 2.28 0.33
 0 7 0 2.06 0.3
 -1 -7 0 21.22 1.3
 -1 -7 0 18.43 1.42
 -1 -7 0 19.19 1.41
 -1 -7 0 19.83 1.31
 -1 -7 0 19.34 1.4
 1 7 0 20.24 1.45
 1 7 0 19.81 1.46
 1 7 0 20.33 1.6
 -2 -7 0 18.96 1.29
 -2 -7 0 17.95 1.16
 -2 -7 0 17.26 1.32
 -2 -7 0 19.15 1.2
 2 7 0 17.09 1.31
 2 7 0 18.03 1.45
 2 7 0 15.3 1.3
 -3 -7 0 82.1 5.93
 -3 -7 0 79.21 5.41
 -3 -7 0 88.45 5.79
 -3 -7 0 97.18 5.46
 3 7 0 92.95 6.28
 3 7 0 88.05 5.95
 3 7 0 86.51 5.81
 -4 -7 0 0.23 0.12
 -4 -7 0 0.16 0.16
 -4 -7 0 0.27 0.17
 4 7 0 0.3 0.16
 -5 -7 0 1.08 0.25
 -5 -7 0 0.97 0.23
 -5 -7 0 0.86 0.19
 -6 -7 0 54.46 3.57
 -6 -7 0 49.57 3.31
 -7 -7 0 41.55 2.92
 -7 -7 0 40.66 2.69
 -8 -7 0 0.6 0.32
 -8 -7 0 0.24 0.2
 -9 -7 0 1.72 0.36
 -9 -7 0 1.57 0.43
 -10 -7 0 22.76 1.68
 -10 -7 0 23.39 1.88
 -11 -7 0 6.68 0.92
 -11 -7 0 7.48 0.79
 -12 -7 0 0.21 0.33
 -12 -7 0 0.33 0.48
 10 -8 0 5.28 0.83
 9 -8 0 1.8 0.52
 9 -8 0 1.34 0.42
 8 -8 0 1.72 0.5
 8 -8 0 1.25 0.4
 7 -8 0 5.18 0.64
 7 -8 0 5.81 0.73
 6 -8 0 44.88 3.09
 6 -8 0 48.2 3.33
 5 -8 0 31.93 2.3
 5 -8 0 30.62 2.14
 4 -8 0 0.94 0.25
 4 -8 0 0.7 0.27
 3 -8 0 14.62 1.11
 3 -8 0 12.86 1.01
 2 -8 0 57.59 3.55
 2 -8 0 52.33 3.77
 -2 8 0 57.84 4.19
 1 -8 0 4.24 0.39
 1 -8 0 4.24 0.46
 -1 8 0 4.42 0.63
 0 -8 0 7.95 0.55
 0 -8 0 6.39 0.61
 0 8 0 6.2 0.76
 0 8 0 7.11 0.64
 -1 -8 0 8.18 0.76
 -1 -8 0 9.59 0.69
 1 8 0 11.31 0.96
 1 8 0 10.55 0.82
 -2 -8 0 28.25 1.83
 -2 -8 0 29.65 2
 -2 -8 0 27.53 2.06
 2 8 0 28.48 2.22
 2 8 0 28.22 2.05
 -3 -8 0 2.56 0.28
 -3 -8 0 2.87 0.39
 -3 -8 0 2.99 0.36
 3 8 0 3.04 0.48
 -4 -8 0 16.43 1.38
 -4 -8 0 18.59 1.23
 -4 -8 0 19.32 1.38
 -5 -8 0 1.15 0.23
 -5 -8 0 1.78 0.32
 -6 -8 0 2.79 0.41
 -6 -8 0 1.77 0.29
 -7 -8 0 13.49 1.05
 -7 -8 0 14.63 1.18
 -8 -8 0 32.49 2.13
 -8 -8 0 29.41 2.32
 -9 -8 0 8.54 0.8
 -9 -8 0 7.69 0.89
 -10 -8 0 -0.32 0.25
 -10 -8 0 -0.16 0.31
 -11 -8 0 15.28 1.44
 -11 -8 0 14.42 1.24
 9 -9 0 2.18 0.56
 8 -9 0 1.73 0.5
 7 -9 0 6.07 0.7
 7 -9 0 5.69 0.75
 6 -9 0 0.13 0.28
 6 -9 0 0.46 0.25
 5 -9 0 32.24 2.42
 5 -9 0 33.4 2.26
 4 -9 0 25.47 1.84
 4 -9 0 22.78 1.68
 3 -9 0 -0.07 0.16
 3 -9 0 0.31 0.23
 -3 9 0 0.32 0.34
 2 -9 0 1.99 0.31
 2 -9 0 2.99 0.42
 -2 9 0 2.62 0.56
 1 -9 0 44.44 3.1
 1 -9 0 43.99 2.9
 -1 9 0 47.88 3.49
 0 -9 0 29.4 1.84
 0 -9 0 27.52 1.99
 0 9 0 26.54 2.23
 -1 -9 0 0.48 0.15
 -1 -9 0 0.56 0.22
 1 9 0 0.56 0.3
 -2 -9 0 3.64 0.44
 -2 -9 0 3.28 0.34
 2 9 0 3.49 0.53
 -3 -9 0 38.72 2.52
 -3 -9 0 38.81 2.73
 3 9 0 40.8 3.02
 -4 -9 0 2.39 0.29
 -4 -9 0 2.5 0.38
 -5 -9 0 28.5 2
 -5 -9 0 26.17 1.82
 -6 -9 0 0.39 0.27
 -6 -9 0 0.15 0.18
 -7 -9 0 19.74 1.51
 -7 -9 0 17.91 1.36
 -8 -9 0 1.2 0.38
 -8 -9 0 0.88 0.28
 -9 -9 0 23.26 1.71
 -9 -9 0 23.03 1.88
 -10 -9 0 3.55 0.55
 -10 -9 0 3.37 0.65
 -11 -9 0 -0.2 0.35
 8 -10 0 0.08 0.33
 7 -10 0 -0.11 0.29
 6 -10 0 6.66 0.72
 6 -10 0 6.93 0.83
 5 -10 0 0.57 0.27
 5 -10 0 0.28 0.31
 4 -10 0 18.4 1.31
 4 -10 0 15.77 1.4
 -4 10 0 18.09 1.71
 3 -10 0 22.34 1.53
 3 -10 0 19.85 1.64
 -3 10 0 22.31 1.94
 2 -10 0 6.61 0.61
 2 -10 0 6.55 0.7
 -2 10 0 6.8 0.91
 1 -10 0 0.15 0.19
 1 -10 0 -0.02 0.23
 -1 10 0 0.4 0.33
 0 -10 0 49.12 3.52
 0 -10 0 52.52 3.28
 0 10 0 52.56 3.91
 -1 -10 0 20.88 1.6
 -1 -10 0 22.22 1.46
 1 10 0 21.69 1.83
 -2 -10 0 7.33 0.57
 -2 -10 0 5.62 0.65
 2 10 0 7.11 0.82
 -3 -10 0 5.85 0.6
 -3 -10 0 4.51 0.46
 3 10 0 4.46 0.68
 -4 -10 0 51.75 3.45
 -4 -10 0 56.75 3.73
 -5 -10 0 11.1 0.98
 -5 -10 0 10.97 0.86
 -6 -10 0 2.14 0.34
 -6 -10 0 2.12 0.42
 -7 -10 0 1.81 0.35
 -7 -10 0 2.26 0.45
 -8 -10 0 10.14 0.9
 -8 -10 0 10.56 1.04
 -9 -10 0 0.11 0.37
 -10 -10 0 12.44 1.24
 7 -11 0 1.76 0.53
 6 -11 0 0.3 0.37
 5 -11 0 11.5 1.13
 -5 11 0 11.42 1.41
 4 -11 0 7.8 0.82
 4 -11 0 5.54 0.65
 -4 11 0 8.05 1.09
 3 -11 0 5.42 0.59
 3 -11 0 5.21 0.67
 -3 11 0 5.9 0.93
 2 -11 0 6.77 0.75
 2 -11 0 7.42 0.67
 -2 11 0 7.56 1.03
 1 -11 0 8.19 0.71
 1 -11 0 8.85 0.83
 -1 11 0 9.15 1.06
 0 -11 0 -0.06 0.24
 0 -11 0 -0.02 0.16
 0 11 0 0.15 0.32
 -1 -11 0 27.41 1.81
 -1 -11 0 29.52 2
 1 11 0 23.02 2.2
 -2 -11 0 30.12 1.92
 -2 -11 0 30.22 2.11
 2 11 0 24.87 2.31
 -3 -11 0 1.58 0.27
 -3 -11 0 1.95 0.37
 3 11 0 1.21 0.45
 -4 -11 0 2.26 0.33
 -4 -11 0 2.99 0.46
 -5 -11 0 17.6 1.41
 -5 -11 0 16.62 1.25
 -6 -11 0 10.99 0.95
 -6 -11 0 8.51 0.79
 -7 -11 0 0 0.29
 -7 -11 0 0.01 0.2
 -8 -11 0 1.06 0.42
 -9 -11 0 11.08 1.15
 5 -12 0 0.06 0.33
 -5 12 0 0.1 0.56
 4 -12 0 12.72 1.18
 -4 12 0 10.42 1.43
 3 -12 0 13.42 1.15
 -3 12 0 9.74 1.35
 2 -12 0 0.01 0.2
 2 -12 0 -0.03 0.32
 -2 12 0 0.03 0.4
 1 -12 0 6.45 0.69
 1 -12 0 5.15 0.53
 -1 12 0 4.21 0.78
 0 -12 0 0.6 0.23
 0 -12 0 0.49 0.29
 0 12 0 0.96 0.46
 -1 -12 0 3.44 0.41
 -1 -12 0 3.64 0.52
 1 12 0 2.17 0.6
 -2 -12 0 2.57 0.46
 -2 -12 0 2.53 0.36
 2 12 0 2.57 0.61
 -3 -12 0 11.05 0.93
 -3 -12 0 8.5 0.77
 3 12 0 9.51 1.1
 -4 -12 0 0.04 0.15
 -4 -12 0 0.05 0.26
 -5 -12 0 -0.05 0.17
 -5 -12 0 -0.27 0.28
 -6 -12 0 10.29 1.02
 -7 -12 0 14.58 1.31
 -8 -12 0 0.47 0.39
 3 -13 0 3.7 0.62
 -3 13 0 4.75 0.94
 2 -13 0 18.45 1.49
 -2 13 0 15.35 1.73
 1 -13 0 3.34 0.55
 -1 13 0 2.33 0.7
 0 -13 0 0.68 0.36
 0 13 0 -0.13 0.4
 -1 -13 0 4.96 0.67
 1 13 0 4.12 0.81
 -2 -13 0 10.95 0.97
 2 13 0 7.36 1.09
 -3 -13 0 0.08 0.29
 3 13 0 -0.14 0.33
 -4 -13 0 3.29 0.59
 -5 -13 0 0.02 0.35
 -6 -13 0 0.65 0.37
 -5 -13 1 0.21 0.34
 -4 -13 1 13.43 1.24
 3 13 -1 1.98 0.63
 -3 -13 1 3.53 0.58
 2 13 -1 5.03 0.86
 -2 -13 1 5.69 0.74
 1 13 -1 1.42 0.56
 -1 -13 1 1.51 0.47
 0 13 -1 2.52 0.7
 0 -13 1 3.86 0.61
 -1 13 -1 -0.03 0.47
 1 -13 1 -0.23 0.32
 -2 13 -1 7.25 1.12
 2 -13 1 7.65 0.88
 -7 -12 1 19.8 1.65
 -6 -12 1 16.62 1.45
 -5 -12 1 -0.02 0.33
 -4 -12 1 0 0.18
 -4 -12 1 0.23 0.31
 3 12 -1 15.13 1.58
 -3 -12 1 18.3 1.45
 -3 -12 1 17.88 1.28
 2 12 -1 7.15 0.94
 -2 -12 1 5.8 0.72
 -2 -12 1 6.09 0.59
 1 12 -1 0.16 0.33
 -1 -12 1 0.11 0.33
 -1 -12 1 0.26 0.18
 0 12 -1 -0.21 0.35
 0 -12 1 0.07 0.31
 0 -12 1 0.3 0.18
 -1 12 -1 12.54 1.47
 1 -12 1 14.5 1.1
 1 -12 1 15.3 1.28
 -2 12 -1 4.64 0.9
 2 -12 1 4.93 0.68
 -3 12 -1 9.8 1.27
 3 -12 1 7.83 0.95
 -4 12 -1 11.56 1.46
 4 -12 1 11.24 1.14
 -5 12 -1 0.11 0.52
 5 -12 1 0.3 0.38
 -9 -11 1 4.52 0.73
 -8 -11 1 0.41 0.37
 -7 -11 1 0.43 0.36
 -6 -11 1 10.6 1.05
 -6 -11 1 11.17 0.92
 -5 -11 1 14.9 1.39
 -5 -11 1 18.73 1.28
 -4 -11 1 1.61 0.4
 -4 -11 1 1.32 0.29
 3 11 -1 1.44 0.47
 -3 -11 1 1.96 0.4
 -3 -11 1 0.86 0.25
 2 11 -1 24.3 2.13
 -2 -11 1 28.03 1.93
 -2 -11 1 23.65 1.71
 1 11 -1 24.86 2.32
 -1 -11 1 29.38 2.11
 -1 -11 1 29.39 1.92
 0 11 -1 0.21 0.35
 0 -11 1 -0.37 0.23
 0 -11 1 -0.19 0.16
 -1 11 -1 0.83 0.49
 1 -11 1 1.49 0.39
 1 -11 1 1.37 0.29
 -2 11 -1 13.44 1.46
 2 -11 1 12.58 1.18
 2 -11 1 14.27 1.07
 -3 11 -1 8.97 1.21
 3 -11 1 10.2 0.98
 3 -11 1 8.89 0.8
 -4 11 -1 2.44 0.73
 4 -11 1 1.26 0.33
 4 -11 1 1.34 0.46
 -5 11 -1 6.44 1.06
 5 -11 1 5.14 0.76
 -6 11 -1 0.75 0.63
 6 -11 1 0.73 0.39
 -10 -10 1 12.03 1.25
 -9 -10 1 4.54 0.73
 -8 -10 1 0.83 0.3
 -8 -10 1 2.25 0.5
 -7 -10 1 0.07 0.29
 -7 -10 1 -0.27 0.21
 -6 -10 1 3.24 0.51
 -6 -10 1 2.74 0.41
 -5 -10 1 1.47 0.37
 -5 -10 1 1.49 0.29
 -4 -10 1 24.24 1.7
 -4 -10 1 20.46 1.52
 3 10 -1 2.28 0.49
 -3 -10 1 2.08 0.41
 -3 -10 1 1.74 0.31
 2 10 -1 1.28 0.43
 -2 -10 1 1.82 0.27
 -2 -10 1 1.54 0.37
 1 10 -1 8.33 0.94
 -1 -10 1 7.6 0.63
 -1 -10 1 7.05 0.73
 0 10 -1 33.25 2.59
 0 -10 1 31.73 2.3
 0 -10 1 31.01 2.1
 -1 10 -1 7.34 0.94
 1 -10 1 7.36 0.75
 1 -10 1 7.31 0.64
 -2 10 -1 4.43 0.78
 2 -10 1 5.35 0.62
 2 -10 1 5.11 0.53
 -3 10 -1 10.26 1.28
 3 -10 1 11.68 0.93
 3 -10 1 11.88 1.05
 -4 10 -1 17.83 1.75
 4 -10 1 19.84 1.38
 4 -10 1 16.13 1.47
 5 -10 1 0.47 0.29
 5 -10 1 1.22 0.41
 6 -10 1 2.46 0.53
 6 -10 1 2.57 0.48
 7 -10 1 1.55 0.47
 8 -10 1 2.73 0.58
 -11 -9 1 -0.32 0.34
 -10 -9 1 0.87 0.36
 -10 -9 1 0.9 0.47
 -9 -9 1 29.96 2.12
 -9 -9 1 29.49 2.32
 -8 -9 1 24 1.66
 -8 -9 1 21.19 1.79
 -7 -9 1 0.96 0.29
 -7 -9 1 0.88 0.35
 -6 -9 1 -0.02 0.26
 -6 -9 1 -0.05 0.18
 -5 -9 1 14.37 1.16
 -5 -9 1 13.43 1.03
 -4 -9 1 3.68 0.49
 -4 -9 1 3.9 0.41
 3 9 -1 13.46 1.14
 -3 -9 1 10.43 0.83
 -3 -9 1 10.89 0.94
 2 9 -1 1.93 0.44
 -2 -9 1 1.93 0.36
 -2 -9 1 2.15 0.28
 1 9 -1 2.23 0.48
 -1 -9 1 2.19 0.28
 -1 -9 1 2.06 0.35
 0 9 -1 2.88 0.53
 0 -9 1 2.8 0.4
 0 -9 1 2.58 0.32
 -1 9 -1 32.16 2.58
 1 -9 1 32.1 2.11
 1 -9 1 31.41 2.28
 -2 9 -1 23.6 2.34
 2 -9 1 30.1 1.95
 2 -9 1 31.87 2.13
 -3 9 -1 0.09 0.37
 3 -9 1 0.18 0.19
 3 -9 1 -0.08 0.24
 4 -9 1 9.42 0.82
 4 -9 1 10.07 0.92
 5 -9 1 26.69 1.92
 5 -9 1 28 2.09
 6 -9 1 5.83 0.64
 6 -9 1 5.36 0.72
 7 -9 1 0.13 0.3
 7 -9 1 -0.03 0.24
 8 -9 1 4.45 0.71
 9 -9 1 8.81 1.03
 -11 -8 1 14.63 1.23
 -11 -8 1 14.06 1.44
 -10 -8 1 0.61 0.32
 -10 -8 1 0.56 0.44
 -9 -8 1 3.58 0.51
 -9 -8 1 3.28 0.62
 -8 -8 1 29.05 2.24
 -8 -8 1 29.91 2.05
 -7 -8 1 32.85 2.42
 -7 -8 1 33.54 2.25
 -6 -8 1 0.22 0.17
 -6 -8 1 0.44 0.24
 -5 -8 1 0.38 0.22
 -5 -8 1 0.36 0.18
 -4 -8 1 25.94 1.82
 -4 -8 1 29.56 2
 3 8 -1 17.6 1.46
 -3 -8 1 13.46 1.29
 -3 -8 1 18.5 1.17
 -3 -8 1 18.1 1.29
 2 8 -1 2.08 0.4
 -2 -8 1 1.81 0.23
 -2 -8 1 1.92 0.34
 -2 -8 1 1.04 0.27
 1 8 -1 0.96 0.32
 -1 -8 1 0.64 0.16
 -1 -8 1 0.7 0.21
 0 8 -1 5.99 0.79
 0 -8 1 8.94 0.62
 0 -8 1 7.63 0.68
 -1 8 -1 4.71 0.69
 1 -8 1 5.52 0.47
 1 -8 1 5.25 0.53
 -2 8 -1 30.86 2.37
 2 -8 1 29.67 2.08
 2 -8 1 27.1 1.92
 3 -8 1 25.26 1.74
 3 -8 1 25.89 1.88
 4 -8 1 2.3 0.42
 4 -8 1 3 0.39
 5 -8 1 4.53 0.59
 5 -8 1 4.57 0.52
 6 -8 1 18.44 1.38
 6 -8 1 17.39 1.47
 7 -8 1 19.31 1.63
 7 -8 1 20 1.52
 8 -8 1 0.16 0.3
 8 -8 1 -0.07 0.31
 9 -8 1 0.25 0.38
 9 -8 1 0.27 0.29
 10 -8 1 10.34 1.17
 -12 -7 1 4.54 0.84
 -12 -7 1 2.78 0.59
 -11 -7 1 0.87 0.37
 -11 -7 1 0.96 0.48
 -10 -7 1 6.08 0.67
 -10 -7 1 5.63 0.81
 -9 -7 1 0.27 0.24
 -9 -7 1 -0.02 0.28
 -8 -7 1 0.48 0.23
 -8 -7 1 0.16 0.27
 -7 -7 1 31.32 2.05
 -7 -7 1 28.86 2.21
 -6 -7 1 55.9 3.82
 -6 -7 1 55.08 3.55
 -5 -7 1 2 0.29
 -5 -7 1 2.29 0.36
 -5 -7 1 2.67 0.38
 -4 -7 1 0.12 0.11
 -4 -7 1 0.14 0.16
 -4 -7 1 0.11 0.18
 3 7 -1 24.44 1.97
 3 7 -1 24.39 1.8
 3 7 -1 24.82 1.84
 -3 -7 1 24.94 1.63
 -3 -7 1 25.21 1.78
 -3 -7 1 25.91 1.84
 2 7 -1 57.76 3.9
 2 7 -1 60.45 4.15
 2 7 -1 47.64 3.79
 -2 -7 1 58.27 3.92
 -2 -7 1 60.53 3.58
 -2 -7 1 55.68 3.53
 -2 -7 1 55.31 3.81
 1 7 -1 8.73 0.74
 1 7 -1 6.8 0.7
 1 7 -1 9.05 0.85
 -1 -7 1 9.47 0.67
 -1 -7 1 8.17 0.72
 -1 -7 1 8.73 0.63
 -1 -7 1 8.89 0.72
 0 7 -1 11.4 0.97
 0 7 -1 10.55 0.83
 0 7 -1 9.85 0.81
 0 -7 1 9.71 0.71
 0 -7 1 8.45 0.82
 0 -7 1 9.93 0.72
 0 -7 1 8.23 0.79
 0 -7 1 11.01 0.81
 -1 7 -1 5.07 0.69
 -1 7 -1 4.56 0.53
 -1 7 -1 6.27 0.58
 1 -7 1 5.27 0.58
 1 -7 1 6.47 0.5
 1 -7 1 6.17 0.49
 1 -7 1 6.41 0.6
 1 -7 1 6.98 0.58
 -2 7 -1 8.31 0.81
 -2 7 -1 8.75 0.79
 -2 7 -1 10.22 0.98
 2 -7 1 9.38 0.78
 2 -7 1 9.45 0.83
 2 -7 1 9.85 0.72
 3 -7 1 4.48 0.49
 3 -7 1 6.62 0.6
 4 -7 1 18.89 1.48
 4 -7 1 19.88 1.39
 5 -7 1 0.82 0.27
 5 -7 1 0.26 0.2
 6 -7 1 9.1 0.9
 6 -7 1 9.03 0.82
 7 -7 1 29.05 2.21
 7 -7 1 28.47 2.05
 8 -7 1 33.42 2.63
 8 -7 1 35.9 2.47
 9 -7 1 0.12 0.27
 9 -7 1 0.38 0.36
 10 -7 1 0.84 0.5
 10 -7 1 1.9 0.47
 -12 -6 1 2.8 0.68
 -11 -6 1 7.71 0.83
 -11 -6 1 8.84 1.01
 -10 -6 1 2.16 0.53
 -10 -6 1 2.05 0.41
 -9 -6 1 5.54 0.71
 -9 -6 1 4.94 0.57
 -8 -6 1 0.14 0.25
 -8 -6 1 0.23 0.19
 -7 -6 1 1.76 0.37
 -7 -6 1 1.38 0.27
 6 6 -1 12.28 1.05
 -6 -6 1 13.42 1.09
 -6 -6 1 12.73 1.02
 -6 -6 1 11.7 0.92
 5 6 -1 39.56 2.76
 -5 -6 1 40.34 2.74
 -5 -6 1 40.81 2.84
 -5 -6 1 37.4 2.53
 4 6 -1 5.01 0.54
 4 6 -1 5.82 0.54
 4 6 -1 5.22 0.56
 -4 -6 1 5.77 0.52
 -4 -6 1 5.91 0.55
 -4 -6 1 5.26 0.45
 -4 -6 1 5.43 0.57
 3 6 -1 3.28 0.46
 3 6 -1 3.21 0.36
 3 6 -1 2.89 0.39
 3 6 -1 3.79 0.41
 3 6 -1 3.02 0.38
 -3 -6 1 2.87 0.3
 -3 -6 1 4 0.38
 -3 -6 1 3.85 0.37
 -3 -6 1 2.78 0.38
 2 6 -1 20.16 1.48
 2 6 -1 22.11 1.64
 2 6 -1 20.79 1.5
 2 6 -1 23.79 1.53
 -2 -6 1 15.83 1.44
 -2 -6 1 18.54 1.46
 -2 -6 1 22.68 1.38
 -2 -6 1 20.01 1.33
 -2 -6 1 21.65 1.51
 1 6 -1 151.26 9.83
 1 6 -1 150.12 9.84
 1 6 -1 122.64 9.54
 1 6 -1 136.08 9.6
 1 6 -1 160.21 10.36
 -1 -6 1 148.74 9.01
 -1 -6 1 159.89 9.04
 -1 -6 1 157.47 9.6
 -1 -6 1 131.32 9.59
 -1 -6 1 152.34 9.86
 0 6 -1 2.29 0.32
 0 6 -1 2.06 0.27
 0 6 -1 2.45 0.34
 0 6 -1 2.23 0.31
 0 6 -1 2.44 0.41
 0 -6 1 2.47 0.31
 0 -6 1 2.49 0.26
 0 -6 1 2.29 0.33
 0 -6 1 2.7 0.34
 0 -6 1 2.62 0.27
 -1 6 -1 4.1 0.5
 -1 6 -1 4.61 0.61
 -1 6 -1 5.28 0.49
 -1 6 -1 4.4 0.49
 1 -6 1 5.9 0.5
 1 -6 1 5.52 0.43
 1 -6 1 4.97 0.52
 1 -6 1 5.39 0.44
 1 -6 1 5.54 0.51
 -2 6 -1 70.8 5.07
 -2 6 -1 67.46 5.2
 2 -6 1 82.43 5.07
 2 -6 1 77.87 5.22
 2 -6 1 70.55 4.75
 2 -6 1 81.62 4.74
 2 -6 1 81.66 5.11
 -3 6 -1 102.11 7.11
 3 -6 1 109.43 7.31
 3 -6 1 111.95 6.66
 3 -6 1 104.11 7.13
 3 -6 1 106.72 7.09
 3 -6 1 108.35 6.68
 -4 6 -1 0.5 0.23
 4 -6 1 0.57 0.23
 4 -6 1 0.72 0.2
 4 -6 1 0.76 0.28
 5 -6 1 52.84 3.7
 5 -6 1 53.76 3.46
 6 -6 1 3.57 0.55
 6 -6 1 5.25 0.54
 7 -6 1 1.71 0.36
 7 -6 1 1.2 0.4
 8 -6 1 5.02 0.7
 8 -6 1 4.77 0.61
 9 -6 1 25.02 1.97
 9 -6 1 22.02 1.77
 10 -6 1 1 0.45
 10 -6 1 1.44 0.43
 11 -6 1 2.11 0.61
 11 -6 1 0.93 0.46
 -13 -5 1 7.19 1.04
 -12 -5 1 0.7 0.47
 -11 -5 1 4.95 0.78
 -11 -5 1 6.63 0.72
 -10 -5 1 25.17 1.78
 -10 -5 1 23.96 1.97
 -9 -5 1 14.12 1.31
 -9 -5 1 16.33 1.18
 -8 -5 1 4.07 0.58
 -8 -5 1 5.26 0.52
 -8 -5 1 4.92 0.66
 7 5 -1 0.48 0.28
 -7 -5 1 0.37 0.22
 -7 -5 1 0.38 0.28
 -7 -5 1 0.21 0.16
 6 5 -1 4.73 0.56
 -6 -5 1 5.07 0.62
 -6 -5 1 6.06 0.5
 -6 -5 1 5.53 0.57
 5 5 -1 1.25 0.18
 5 5 -1 0.94 0.25
 5 5 -1 1.06 0.26
 5 5 -1 0.9 0.25
 -5 -5 1 1.33 0.28
 -5 -5 1 0.97 0.19
 -5 -5 1 1.39 0.26
 -5 -5 1 0.98 0.24
 4 5 -1 59.74 4.05
 4 5 -1 63.51 3.73
 4 5 -1 56.03 4.16
 4 5 -1 66.1 4.06
 -4 -5 1 58.26 4.15
 -4 -5 1 56.04 3.77
 -4 -5 1 56.66 4.03
 -4 -5 1 65.04 3.82
 3 5 -1 4.74 0.49
 3 5 -1 5.24 0.58
 3 5 -1 6.54 0.54
 3 5 -1 5.6 0.51
 -3 -5 1 6.15 0.52
 -3 -5 1 5.81 0.5
 -3 -5 1 5.43 0.48
 -3 -5 1 4.75 0.42
 2 5 -1 2.19 0.29
 2 5 -1 2.3 0.28
 2 5 -1 2.08 0.34
 2 5 -1 2.37 0.3
 2 5 -1 2.41 0.3
 -2 -5 1 2.64 0.23
 -2 -5 1 2.78 0.29
 -2 -5 1 2.5 0.3
 -2 -5 1 2.63 0.27
 1 5 -1 98.65 6.64
 1 5 -1 101.97 6.32
 1 5 -1 94.08 6.16
 1 5 -1 88.18 6.29
 -1 -5 1 90.29 5.77
 -1 -5 1 91.52 5.76
 -1 -5 1 86.87 6.15
 -1 -5 1 95.78 6.14
 -1 -5 1 95.64 6.31
 0 5 -1 175.13 11.66
 0 5 -1 191.62 11.96
 0 5 -1 189.14 11.94
 0 5 -1 192.83 12.57
 0 -5 1 164.79 11.66
 0 -5 1 160.43 11.94
 0 -5 1 179.73 11.65
 0 -5 1 181.49 10.97
 0 -5 1 176.73 10.96
 -1 5 -1 59.95 4.28
 -1 5 -1 66.26 4.28
 -1 5 -1 58.27 4.16
 -1 5 -1 67.76 4.55
 1 -5 1 59.18 4.19
 1 -5 1 62.47 3.9
 1 -5 1 64.84 3.91
 1 -5 1 60.87 4.28
 1 -5 1 64.8 4.16
 -2 5 -1 6.09 0.53
 -2 5 -1 5.46 0.54
 2 -5 1 6.36 0.48
 2 -5 1 5.77 0.57
 2 -5 1 6.53 0.55
 2 -5 1 6.47 0.57
 2 -5 1 5.7 0.49
 -3 5 -1 4.2 0.42
 -3 5 -1 3.22 0.41
 3 -5 1 4.32 0.48
 3 -5 1 3.65 0.36
 3 -5 1 3.57 0.44
 3 -5 1 3.68 0.41
 3 -5 1 3.58 0.37
 -4 5 -1 81.08 5.25
 -4 5 -1 81.24 4.86
 -4 5 -1 71.56 5.42
 -4 5 -1 77.92 5.28
 4 -5 1 68.83 5.25
 4 -5 1 72.82 4.94
 4 -5 1 84.97 5.31
 4 -5 1 90.04 5.47
 4 -5 1 80.09 4.93
 -5 5 -1 4.44 0.55
 -5 5 -1 5.3 0.59
 -5 5 -1 5.89 0.65
 -5 5 -1 4.78 0.61
 5 -5 1 6.92 0.65
 5 -5 1 5.01 0.57
 5 -5 1 3.94 0.48
 5 -5 1 5.93 0.67
 -6 5 -1 2.58 0.46
 -6 5 -1 2.52 0.43
 6 -5 1 2.53 0.43
 6 -5 1 2.49 0.37
 -7 5 -1 1.51 0.37
 7 -5 1 0.76 0.27
 7 -5 1 1.1 0.35
 -8 5 -1 18.8 1.62
 8 -5 1 19.46 1.55
 8 -5 1 16.64 1.39
 9 -5 1 0.18 0.29
 9 -5 1 0.08 0.27
 10 -5 1 15.93 1.36
 10 -5 1 16.37 1.48
 11 -5 1 0.68 0.4
 11 -5 1 0.68 0.37
 12 -5 1 0.76 0.55
 -13 -4 1 12.75 1.4
 -12 -4 1 10.3 1.15
 -11 -4 1 0.18 0.28
 -11 -4 1 0.01 0.31
 -10 -4 1 0.4 0.25
 -10 -4 1 0.21 0.28
 9 4 -1 80.35 5.25
 -9 -4 1 70.91 5.4
 -9 -4 1 70.04 5.2
 -9 -4 1 81.79 4.87
 8 4 -1 21.64 1.66
 -8 -4 1 23.6 1.77
 -8 -4 1 18.96 1.61
 -8 -4 1 20.54 1.47
 7 4 -1 2.18 0.39
 -7 -4 1 2.06 0.36
 -7 -4 1 1.3 0.35
 -7 -4 1 1.68 0.28
 6 4 -1 3.2 0.47
 6 4 -1 3.76 0.47
 -6 -4 1 3.81 0.38
 -6 -4 1 2.9 0.42
 -6 -4 1 5.09 0.55
 5 4 -1 61.95 4.28
 5 4 -1 60.19 4.14
 -5 -4 1 61.38 4.11
 -5 -4 1 63.94 3.86
 -5 -4 1 66.55 3.92
 -5 -4 1 53.45 4.24
 4 4 -1 14.15 1.04
 4 4 -1 13.23 1.07
 4 4 -1 12.71 1.03
 4 4 -1 13.8 0.93
 -4 -4 1 14.12 0.97
 -4 -4 1 12.85 1.01
 -4 -4 1 15.5 1.09
 -4 -4 1 12.55 0.92
 3 4 -1 13.79 0.99
 3 4 -1 11.81 0.94
 3 4 -1 12.58 0.84
 3 4 -1 13.83 0.96
 -3 -4 1 10.22 0.92
 -3 -4 1 13.36 0.89
 -3 -4 1 11.53 0.84
 -3 -4 1 14.13 0.98
 2 4 -1 7.98 0.52
 2 4 -1 7.4 0.61
 2 4 -1 7.96 0.63
 2 4 -1 8.29 0.69
 2 4 -1 8.07 0.61
 -2 -4 1 7.9 0.6
 -2 -4 1 7.54 0.62
 -2 -4 1 6.72 0.53
 -2 -4 1 7.28 0.56
 1 4 -1 11.83 0.94
 1 4 -1 11.93 0.83
 1 4 -1 10.19 0.84
 1 4 -1 11.45 0.86
 -1 -4 1 11.25 0.76
 -1 -4 1 12.62 0.85
 -1 -4 1 11.96 0.83
 -1 -4 1 11.06 0.77
 -1 -4 1 11.3 0.85
 -1 -4 1 11.37 0.86
 0 4 -1 31.11 2.23
 0 4 -1 29.55 2.43
 0 4 -1 34.5 2.29
 0 4 -1 30.56 2.21
 0 -4 1 34.27 2.08
 0 -4 1 34.71 2.3
 0 -4 1 32.99 2.08
 0 -4 1 36.14 2.24
 0 -4 1 31.48 2.24
 0 -4 1 35.16 2.23
 -1 4 -1 121.71 7.89
 -1 4 -1 122.69 7.87
 1 -4 1 131.33 7.91
 1 -4 1 112.01 7.87
 1 -4 1 115.39 8.09
 1 -4 1 127.21 7.41
 1 -4 1 114.36 7.41
 -2 4 -1 123.14 7.49
 -2 4 -1 115.4 7.01
 -2 4 -1 112.82 7.51
 2 -4 1 112.95 7.49
 2 -4 1 108.84 7.04
 2 -4 1 109.43 7.05
 2 -4 1 117.96 7.7
 2 -4 1 114.47 7.52
 -3 4 -1 1.72 0.3
 -3 4 -1 1.9 0.27
 -3 4 -1 1.65 0.19
 -3 4 -1 1.72 0.28
 3 -4 1 1.72 0.27
 3 -4 1 1.46 0.22
 3 -4 1 1.42 0.22
 3 -4 1 2.11 0.32
 3 -4 1 2.31 0.3
 -4 4 -1 19.29 1.6
 -4 4 -1 21.38 1.46
 -4 4 -1 18.64 1.51
 -4 4 -1 19.85 1.31
 -4 4 -1 17.22 1.45
 4 -4 1 19.98 1.35
 4 -4 1 22.16 1.55
 4 -4 1 22.13 1.5
 4 -4 1 19.1 1.45
 4 -4 1 18.56 1.34
 -5 4 -1 71.95 4.61
 -5 4 -1 63.41 4.76
 -5 4 -1 69.5 4.64
 -5 4 -1 68.25 4.27
 -5 4 -1 68.49 5.11
 5 -4 1 74.66 4.81
 5 -4 1 60.22 4.6
 5 -4 1 67.87 4.33
 5 -4 1 70.73 4.65
 -6 4 -1 46.54 3.59
 -6 4 -1 43.54 3.26
 -6 4 -1 50.48 3.44
 -6 4 -1 47.58 3.31
 6 -4 1 49.94 3.08
 6 -4 1 49.08 3.34
 6 -4 1 46.46 3.43
 6 -4 1 43.4 3.27
 -7 4 -1 0.72 0.32
 -7 4 -1 0.72 0.32
 -7 4 -1 0.56 0.28
 7 -4 1 0.73 0.26
 7 -4 1 0.51 0.24
 -8 4 -1 15.52 1.4
 8 -4 1 14.68 1.34
 8 -4 1 18.12 1.29
 9 -4 1 31.32 2.27
 9 -4 1 32.84 2.47
 10 -4 1 3.39 0.56
 10 -4 1 3.21 0.62
 11 -4 1 4.68 0.76
 12 -4 1 0.11 0.4
 -13 -3 1 2.58 0.69
 -12 -3 1 3.83 0.73
 -11 -3 1 15.53 1.43
 10 3 -1 0.05 0.26
 -10 -3 1 -0.07 0.27
 -10 -3 1 0.19 0.22
 9 3 -1 15.14 1.17
 -9 -3 1 11.41 0.97
 -9 -3 1 10.86 1.09
 -9 -3 1 13.39 1.24
 8 3 -1 18.71 1.56
 -8 -3 1 19.99 1.64
 -8 -3 1 19.33 1.38
 -8 -3 1 19.87 1.53
 7 3 -1 120.26 6.92
 7 3 -1 113.62 7.38
 7 3 -1 123.12 7.62
 -7 -3 1 92.23 7.54
 -7 -3 1 100.43 7.33
 -7 -3 1 113.19 6.88
 6 3 -1 1.21 0.29
 6 3 -1 1.17 0.29
 6 3 -1 1.27 0.24
 -6 -3 1 1.3 0.28
 -6 -3 1 1.48 0.23
 -6 -3 1 1.53 0.32
 5 3 -1 5.58 0.54
 5 3 -1 5.66 0.59
 5 3 -1 4.77 0.45
 -5 -3 1 5.33 0.44
 -5 -3 1 5.12 0.51
 -5 -3 1 4.79 0.55
 4 3 -1 26.33 2.06
 4 3 -1 35.57 2.32
 4 3 -1 32.99 2.25
 -4 -3 1 35.33 2.11
 -4 -3 1 34.31 2.31
 -4 -3 1 32.51 2.21
 -4 -3 1 31.36 2.06
 3 3 -1 199.73 12.98
 3 3 -1 205.5 12.99
 3 3 -1 183.73 13.29
 -3 -3 1 197.92 12.21
 -3 -3 1 220.18 12.97
 -3 -3 1 196.33 12.23
 -3 -3 1 192.83 13.29
 2 3 -1 3.18 0.29
 2 3 -1 3 0.3
 2 3 -1 3.21 0.34
 2 3 -1 2.79 0.31
 2 3 -1 2.91 0.25
 -2 -3 1 3.04 0.27
 -2 -3 1 2.93 0.29
 -2 -3 1 2.45 0.27
 -2 -3 1 3.16 0.25
 1 3 -1 12.28 0.93
 1 3 -1 13.64 0.96
 1 3 -1 11.98 0.84
 1 3 -1 15.09 0.95
 1 3 -1 13.76 1.03
 -1 -3 1 13.13 0.94
 -1 -3 1 13.07 0.94
 -1 -3 1 13.75 0.93
 -1 -3 1 13.02 0.87
 -1 -3 1 13.98 0.96
 -1 -3 1 12.47 0.85
 0 3 -1 12.2 0.82
 0 3 -1 11.92 0.81
 0 3 -1 10.18 0.9
 0 3 -1 10.79 0.73
 0 3 -1 12.33 0.84
 0 -3 1 11.23 0.84
 0 -3 1 11.73 0.81
 0 -3 1 11.6 0.75
 0 -3 1 9.21 0.81
 0 -3 1 12.07 0.81
 0 -3 1 10.93 0.74
 -1 3 -1 9.59 0.7
 -1 3 -1 8.41 0.61
 -1 3 -1 8.86 0.68
 1 -3 1 9.07 0.72
 1 -3 1 9.55 0.7
 1 -3 1 10.08 0.63
 1 -3 1 8.81 0.63
 1 -3 1 9.79 0.69
 1 -3 1 9.56 0.69
 -2 3 -1 106.31 7.12
 -2 3 -1 115.82 7.1
 -2 3 -1 115.81 6.67
 -2 3 -1 110.17 7.3
 2 -3 1 96.8 6.68
 2 -3 1 108.67 7.11
 2 -3 1 113.21 7.13
 2 -3 1 102.67 6.67
 2 -3 1 107.62 7.3
 -3 3 -1 64.78 4.96
 -3 3 -1 70.42 4.48
 -3 3 -1 61.13 4.44
 -3 3 -1 64.44 4.59
 3 -3 1 69.43 4.47
 3 -3 1 67.6 4.18
 3 -3 1 66.41 4.17
 3 -3 1 66.99 4.46
 3 -3 1 72.3 4.6
 -4 3 -1 42.61 3.31
 -4 3 -1 45.63 3.02
 -4 3 -1 42.95 2.99
 -4 3 -1 39.88 3.09
 4 -3 1 46.2 2.81
 4 -3 1 48.74 3.14
 4 -3 1 39.86 3.01
 4 -3 1 45.66 2.79
 4 -3 1 43.79 2.81
 4 -3 1 44.05 3
 -5 3 -1 11.89 1.06
 -5 3 -1 15 1.16
 -5 3 -1 12.97 1.14
 -5 3 -1 14.12 1.1
 -5 3 -1 14.73 0.98
 5 -3 1 13.58 1.1
 5 -3 1 15.61 1.18
 5 -3 1 11.96 0.97
 5 -3 1 13.47 1.08
 -6 3 -1 124.49 7.4
 -6 3 -1 118.47 8.15
 -6 3 -1 121.45 7.9
 -6 3 -1 117.66 8.75
 -6 3 -1 123.65 7.94
 6 -3 1 127.77 7.97
 6 -3 1 103.88 8.12
 6 -3 1 112.25 7.9
 6 -3 1 121.01 7.44
 -7 3 -1 31.9 2.41
 -7 3 -1 34.51 2.51
 -7 3 -1 32.35 2.55
 -7 3 -1 28.8 2.35
 7 -3 1 33.71 2.23
 7 -3 1 31.59 2.38
 7 -3 1 38.19 2.56
 -8 3 -1 -0.18 0.22
 -8 3 -1 0.29 0.26
 -8 3 -1 0.13 0.25
 8 -3 1 0.31 0.2
 8 -3 1 0.49 0.25
 -9 3 -1 1.99 0.47
 -9 3 -1 1.09 0.4
 9 -3 1 2.02 0.44
 9 -3 1 2.13 0.39
 10 -3 1 21.53 1.79
 10 -3 1 20.78 1.64
 11 -3 1 14.24 1.41
 12 -3 1 0.32 0.43
 -13 -2 1 3.43 0.75
 -12 -2 1 4.06 0.74
 11 2 -1 0.06 0.33
 -11 -2 1 -0.13 0.3
 -11 -2 1 0.77 0.39
 10 2 -1 2.17 0.52
 -10 -2 1 3.84 0.63
 -10 -2 1 4.05 0.65
 -10 -2 1 3.07 0.45
 -10 -2 1 3.82 0.6
 9 2 -1 19.52 1.53
 -9 -2 1 17.23 1.52
 -9 -2 1 15.04 1.32
 -9 -2 1 21.05 1.53
 -9 -2 1 20.28 1.62
 8 2 -1 8.46 0.77
 8 2 -1 8.87 0.94
 8 2 -1 9.49 0.89
 -8 -2 1 10.16 0.77
 -8 -2 1 7.38 0.86
 -8 -2 1 9.28 0.97
 -8 -2 1 9.29 0.87
 7 2 -1 44.18 3.12
 7 2 -1 44.68 2.81
 7 2 -1 45.12 3.03
 -7 -2 1 42.66 2.98
 -7 -2 1 44.01 3.12
 -7 -2 1 35.88 2.98
 -7 -2 1 42.37 2.76
 6 2 -1 115.89 7.58
 6 2 -1 111.78 6.91
 6 2 -1 110.76 7.37
 -6 -2 1 110.12 6.88
 -6 -2 1 119.73 7.59
 -6 -2 1 105.03 7.33
 -6 -2 1 103.27 7.36
 5 2 -1 26.38 1.97
 5 2 -1 28.64 2.04
 5 2 -1 26.63 1.82
 -5 -2 1 28.56 1.95
 -5 -2 1 28.97 2.04
 -5 -2 1 26.75 1.97
 -5 -2 1 27.83 1.8
 4 2 -1 8.83 0.62
 4 2 -1 7.39 0.66
 4 2 -1 7.99 0.7
 4 2 -1 10 0.71
 -4 -2 1 8.13 0.63
 -4 -2 1 7.01 0.68
 -4 -2 1 7.17 0.58
 -4 -2 1 8.73 0.66
 3 2 -1 121.47 7.66
 3 2 -1 110.91 7.19
 3 2 -1 118.15 7.85
 3 2 -1 109.19 7.65
 -3 -2 1 116.24 7.84
 -3 -2 1 121.71 7.18
 -3 -2 1 121.25 7.63
 -3 -2 1 116.33 7.21
 2 2 -1 258.47 16.07
 2 2 -1 259.86 16.47
 2 2 -1 267.63 16.08
 -2 -2 1 234.68 16.06
 -2 -2 1 245.9 16.46
 -2 -2 1 224.72 15.13
 -2 -2 1 243.94 15.15
 1 2 -1 27.09 1.81
 1 2 -1 29.03 1.86
 1 2 -1 27.86 1.68
 1 2 -1 28.79 1.82
 1 2 -1 24.11 1.95
 -1 -2 1 23.61 1.81
 -1 -2 1 25.65 1.81
 -1 -2 1 30.06 1.86
 -1 -2 1 27.44 1.69
 0 2 -1 56.64 3.83
 0 2 -1 56.86 4.11
 0 2 -1 58.01 3.58
 0 2 -1 60.75 3.82
 0 2 -1 63.46 3.92
 0 2 -1 51.39 3.58
 0 -2 1 61.12 3.81
 0 -2 1 54.43 3.58
 0 -2 1 62.9 3.92
 -1 2 -1 14.57 1.03
 -1 2 -1 15.28 1.03
 -1 2 -1 14.92 1.07
 -1 2 -1 14.25 0.95
 1 -2 1 15.75 1.05
 1 -2 1 15.58 1.03
 1 -2 1 13.76 1.02
 1 -2 1 13.78 1.06
 1 -2 1 15.15 0.96
 -2 2 -1 2.64 0.29
 -2 2 -1 2.45 0.26
 -2 2 -1 2.09 0.27
 -2 2 -1 2.3 0.26
 2 -2 1 2.1 0.25
 2 -2 1 2.62 0.23
 2 -2 1 1.92 0.26
 2 -2 1 2.54 0.22
 2 -2 1 2.38 0.26
 -3 2 -1 11.16 1.05
 -3 2 -1 15.81 1.15
 -3 2 -1 12.4 0.98
 -3 2 -1 14.12 1.17
 -3 2 -1 16.51 1.11
 3 -2 1 16.01 1.09
 3 -2 1 15.51 0.99
 3 -2 1 17 1.16
 3 -2 1 15.05 1.1
 3 -2 1 13.28 0.99
 3 -2 1 17.09 1.01
 -4 2 -1 51.44 3.3
 -4 2 -1 48.26 3.9
 -4 2 -1 51.56 3.54
 -4 2 -1 55.79 3.57
 -4 2 -1 55.91 3.68
 4 -2 1 56.14 3.58
 4 -2 1 45.66 3.3
 4 -2 1 51.88 3.67
 4 -2 1 55.61 3.33
 4 -2 1 55.94 3.56
 -5 2 -1 131.95 8.67
 -5 2 -1 126.14 8.69
 -5 2 -1 121.84 9.61
 -5 2 -1 137.22 8.94
 -5 2 -1 134.87 8.14
 5 -2 1 119.88 8.67
 5 -2 1 141.16 8.72
 5 -2 1 133.87 8.17
 5 -2 1 140.63 8.94
 -6 2 -1 48.05 3.86
 -6 2 -1 52.92 3.56
 -6 2 -1 54.5 3.31
 -6 2 -1 46.82 3.66
 -6 2 -1 53.87 3.59
 6 -2 1 57.25 3.35
 6 -2 1 55.63 3.71
 6 -2 1 45.84 3.54
 -7 2 -1 41.71 2.5
 -7 2 -1 33.71 2.87
 -7 2 -1 35.67 2.72
 -7 2 -1 41.02 2.84
 -7 2 -1 38.65 2.7
 7 -2 1 34.94 2.69
 7 -2 1 40.33 2.83
 7 -2 1 38.16 2.52
 -8 2 -1 53.64 4.25
 -8 2 -1 59.22 4.14
 -8 2 -1 50.02 3.97
 -8 2 -1 59.78 3.97
 8 -2 1 61.27 4.15
 8 -2 1 57.65 3.7
 8 -2 1 57.41 3.97
 -9 2 -1 8.96 1.03
 -9 2 -1 10.13 1.03
 9 -2 1 11.35 1.06
 9 -2 1 11.64 0.94
 -10 2 -1 0.34 0.35
 -10 2 -1 0.25 0.33
 10 -2 1 0.2 0.25
 10 -2 1 0.31 0.31
 11 -2 1 37.07 2.85
 12 -2 1 17.16 1.62
 13 -2 1 0.21 0.42
 12 1 -1 0.35 0.36
 -12 -1 1 1.04 0.39
 -12 -1 1 0.86 0.46
 11 1 -1 38 2.69
 -11 -1 1 31.55 2.65
 -11 -1 1 34.5 2.69
 10 1 -1 12.41 1.14
 -10 -1 1 11.26 1.14
 -10 -1 1 11.48 1.17
 9 1 -1 24.21 1.87
 9 1 -1 31.16 2.21
 9 1 -1 27.53 2.07
 -9 -1 1 28.9 2.07
 -9 -1 1 24.49 2.05
 -9 -1 1 29 2.18
 -9 -1 1 24.18 1.83
 8 1 -1 -0.08 0.16
 8 1 -1 0.21 0.24
 8 1 -1 0.55 0.29
 -8 -1 1 0.16 0.22
 -8 -1 1 0.39 0.18
 -8 -1 1 0.23 0.22
 -8 -1 1 0.64 0.32
 7 1 -1 21.55 1.46
 7 1 -1 19.19 1.62
 7 1 -1 22.14 1.6
 -7 -1 1 22.45 1.66
 -7 -1 1 16.72 1.51
 -7 -1 1 20.53 1.42
 -7 -1 1 21.3 1.59
 6 1 -1 19.02 1.46
 6 1 -1 18.66 1.49
 6 1 -1 20.61 1.35
 -6 -1 1 19.25 1.5
 -6 -1 1 18.82 1.43
 -6 -1 1 17.65 1.29
 -6 -1 1 18.85 1.45
 5 1 -1 53.72 3.59
 5 1 -1 52.85 3.34
 5 1 -1 51.7 3.58
 5 1 -1 55.62 3.69
 -5 -1 1 54.6 3.68
 -5 -1 1 49.28 3.31
 -5 -1 1 50.01 3.54
 -5 -1 1 53.59 3.58
 4 1 -1 26.45 1.74
 4 1 -1 23.97 1.6
 4 1 -1 25.26 1.78
 4 1 -1 22.77 1.72
 -4 -1 1 23.24 1.77
 -4 -1 1 23.37 1.72
 -4 -1 1 25.29 1.58
 -4 -1 1 24.63 1.7
 3 1 -1 27.04 1.87
 3 1 -1 26.26 1.69
 3 1 -1 25.88 1.81
 3 1 -1 27.19 1.82
 -3 -1 1 27.73 1.67
 -3 -1 1 24.8 1.69
 -3 -1 1 26.75 1.86
 -3 -1 1 25.39 1.81
 -3 -1 1 25.26 1.79
 2 1 -1 194.01 11.88
 2 1 -1 174.94 11.18
 2 1 -1 180.29 12.16
 2 1 -1 179.19 11.86
 2 1 -1 177.78 11.16
 -2 -1 1 193.74 11.17
 -2 -1 1 175.39 12.15
 -2 -1 1 187.44 11.85
 1 1 -1 109.85 6.73
 0 1 -1 2.49 0.22
 0 1 -1 2.14 0.18
 -1 1 -1 0.28 0.09
 -1 1 -1 0.31 0.07
 -1 1 -1 0.35 0.09
 -1 1 -1 0.15 0.06
 -1 1 -1 0.24 0.08
 1 -1 1 0.15 0.06
 1 -1 1 0.32 0.08
 -2 1 -1 591.87 37.12
 -2 1 -1 495.1 34.15
 -2 1 -1 545.07 40.54
 -2 1 -1 559.38 36.23
 -2 1 -1 561.29 36.23
 2 -1 1 582.01 36.23
 2 -1 1 589.37 37.13
 2 -1 1 563.18 36.23
 -3 1 -1 868.21 55.36
 -3 1 -1 768.65 58.69
 -3 1 -1 1000 60.16
 -3 1 -1 939.59 58.71
 3 -1 1 970.82 58.72
 -4 1 -1 0.39 0.13
 -4 1 -1 0.31 0.13
 -4 1 -1 0.7 0.2
 -4 1 -1 0.32 0.14
 -4 1 -1 0.05 0.13
 -4 1 -1 0.39 0.12
 -4 1 -1 0.3 0.14
 4 -1 1 0.26 0.14
 4 -1 1 0.16 0.15
 4 -1 1 0.09 0.11
 4 -1 1 0.42 0.18
 -5 1 -1 10.33 0.9
 -5 1 -1 11.47 0.88
 -5 1 -1 9.4 0.75
 -5 1 -1 10.47 0.87
 5 -1 1 10.92 0.88
 5 -1 1 11.56 0.93
 5 -1 1 9.76 0.86
 5 -1 1 10.72 0.79
 -6 1 -1 14.15 1.15
 -6 1 -1 14.15 1.09
 -6 1 -1 13.2 0.97
 -6 1 -1 13.53 1.11
 6 -1 1 12.67 1.09
 6 -1 1 12.95 1.15
 6 -1 1 13.89 1
 -7 1 -1 12.91 1.08
 -7 1 -1 12.48 1.13
 -7 1 -1 13.08 0.95
 -7 1 -1 12.72 1.1
 7 -1 1 11.65 0.96
 7 -1 1 14.24 1.17
 7 -1 1 11.75 1.06
 -8 1 -1 9 0.97
 -8 1 -1 8.44 0.91
 -8 1 -1 9.1 0.89
 -8 1 -1 8.4 0.74
 8 -1 1 8.45 0.88
 8 -1 1 8.64 0.77
 8 -1 1 10.81 1.04
 -9 1 -1 29.72 2.11
 -9 1 -1 24.56 2.04
 -9 1 -1 27.87 2.14
 9 -1 1 26.91 2.09
 9 -1 1 26.33 1.91
 -10 1 -1 4.76 0.69
 -10 1 -1 4.99 0.74
 -10 1 -1 5.17 0.71
 10 -1 1 5.58 0.72
 -11 1 -1 0.92 0.41
 -11 1 -1 0.38 0.36
 -11 1 -1 0.43 0.37
 11 -1 1 0.91 0.39
 12 -1 1 16.37 1.54
 13 -1 1 17.76 1.7
 13 0 -1 18.39 1.71
 12 0 -1 0.2 0.34
 -12 0 1 0.07 0.36
 11 0 -1 7.71 0.89
 -11 0 1 6.94 0.87
 -11 0 1 6.55 0.89
 10 0 -1 52.62 4.05
 -10 0 1 65.54 4.12
 -10 0 1 53.83 4.09
 9 0 -1 12.52 1.28
 9 0 -1 13.51 1.08
 9 0 -1 11.53 1.15
 -9 0 1 12.09 1.16
 -9 0 1 14.16 1.22
 -9 0 1 13.38 1.24
 8 0 -1 1.62 0.39
 8 0 -1 1.53 0.4
 8 0 -1 1.66 0.33
 -8 0 1 1 0.33
 -8 0 1 1.99 0.3
 -8 0 1 1.33 0.41
 -8 0 1 1.65 0.38
 7 0 -1 1.67 0.36
 7 0 -1 2.47 0.35
 7 0 -1 2.77 0.44
 -7 0 1 1.69 0.37
 -7 0 1 2.04 0.29
 -7 0 1 2.87 0.42
 -7 0 1 2.43 0.4
 6 0 -1 10.78 0.87
 6 0 -1 9.71 0.88
 6 0 -1 10.34 0.78
 -6 0 1 8.26 0.81
 -6 0 1 9.58 0.73
 -6 0 1 9.32 0.88
 -6 0 1 10.34 0.86
 5 0 -1 78.05 5.04
 5 0 -1 67.99 4.9
 5 0 -1 71.75 4.59
 5 0 -1 71.03 4.9
 -5 0 1 75.24 4.91
 -5 0 1 76.32 5.06
 -5 0 1 73.32 4.88
 -5 0 1 71.87 4.56
 4 0 -1 141.28 9.28
 4 0 -1 126.85 9.85
 4 0 -1 150.03 10.12
 4 0 -1 159.12 9.88
 -4 0 1 159.92 9.28
 -4 0 1 166.54 10.15
 -4 0 1 153.34 9.87
 3 0 -1 27.41 1.8
 3 0 -1 23.33 1.78
 3 0 -1 26.16 1.65
 3 0 -1 24.15 1.66
 -3 0 1 25.3 1.84
 -3 0 1 25.42 1.66
 -3 0 1 26.01 1.77
 -3 0 1 26.94 1.65
 -3 0 1 27.8 1.79
 2 0 -1 1.61 0.18
 2 0 -1 1.75 0.16
 2 0 -1 1.09 0.17
 -2 0 1 1.44 0.17
 -2 0 1 1.33 0.18
 -2 0 1 1.27 0.15
 -2 0 1 1.45 0.14
 -2 0 1 1.56 0.17
 0 0 -1 -0.33 0.02
 0 0 -1 -0.33 0.01
 0 0 -1 -0.33 0.01
 0 0 -1 -0.32 0.01
 0 0 -1 -0.31 0.01
 0 0 -1 -0.32 0.01
 0 0 -1 -0.32 0.01
 0 0 1 -0.32 0.01
 0 0 1 -0.32 0.01
 0 0 1 -0.33 0.02
 0 0 1 -0.32 0.02
 0 0 1 -0.33 0.01
 0 0 1 -0.32 0.01
 -2 0 -1 5.05 0.39
 -2 0 -1 4.79 0.37
 -2 0 -1 4.75 0.33
 -2 0 -1 4.88 0.38
 2 0 1 3.64 0.37
 2 0 1 3.77 0.33
 2 0 1 4.71 0.37
 2 0 1 4.63 0.37
 -3 0 -1 38.49 2.43
 -3 0 -1 37.01 2.61
 -3 0 -1 39.61 2.61
 -3 0 -1 42.66 2.46
 -3 0 -1 41.34 2.7
 3 0 1 35.39 2.43
 3 0 1 36.59 2.6
 3 0 1 34.92 2.43
 3 0 1 41.87 2.62
 3 0 1 41.15 2.7
 -4 0 -1 45.36 3.16
 -4 0 -1 47.24 3.16
 -4 0 -1 45.12 2.93
 -4 0 -1 47.1 3.25
 4 0 1 46.18 3.16
 4 0 1 45.8 3.16
 4 0 1 47.6 3.26
 4 0 1 48.25 2.95
 -5 0 -1 37.63 2.77
 -5 0 -1 41.8 2.87
 -5 0 -1 39.63 2.76
 -5 0 -1 39.24 2.55
 5 0 1 39.88 2.77
 5 0 1 39.11 2.57
 5 0 1 41.48 2.77
 5 0 1 42.26 2.87
 -6 0 -1 0.5 0.16
 -6 0 -1 0.11 0.17
 -6 0 -1 0.83 0.27
 -6 0 -1 0.67 0.23
 6 0 1 0.57 0.23
 6 0 1 0.72 0.24
 6 0 1 0.87 0.2
 -7 0 -1 1.03 0.3
 -7 0 -1 0.78 0.25
 -7 0 -1 0.42 0.17
 -7 0 -1 1.12 0.29
 7 0 1 1.16 0.24
 7 0 1 1.27 0.34
 7 0 1 0.89 0.28
 -8 0 -1 60.44 3.94
 -8 0 -1 51.39 3.94
 -8 0 -1 57.13 3.63
 -8 0 -1 58.96 4.1
 8 0 1 52.44 4.06
 8 0 1 56.88 3.94
 8 0 1 56.52 3.65
 -9 0 -1 1.17 0.39
 -9 0 -1 2 0.34
 -9 0 -1 1.71 0.47
 -9 0 -1 1.51 0.45
 9 0 1 1.65 0.41
 9 0 1 1.55 0.44
 9 0 1 1.95 0.37
 -10 0 -1 12.58 1.22
 -10 0 -1 11.28 1.14
 10 0 1 11.22 1.13
 -11 0 -1 4.81 0.76
 -11 0 -1 4.58 0.71
 11 0 1 4.02 0.67
 -12 0 -1 1.74 0.57
 -12 0 -1 1.86 0.54
 -12 0 -1 1.34 0.51
 12 0 1 1.41 0.5
 13 0 1 4.73 0.83
 13 -1 -1 9.51 1.16
 12 -1 -1 17.18 1.6
 11 -1 -1 4.88 0.72
 -11 1 1 3.9 0.68
 10 -1 -1 1.21 0.34
 10 -1 -1 1.13 0.41
 -10 1 1 1.05 0.39
 -10 1 1 1.28 0.45
 9 -1 -1 26.89 2.15
 9 -1 -1 28.67 2
 -9 1 1 28.36 2.16
 -9 1 1 28.18 2.18
 8 -1 -1 69.18 4.04
 8 -1 -1 57.58 4.27
 8 -1 -1 65.71 4.45
 -8 1 1 63.28 4.32
 -8 1 1 63.03 4.46
 -8 1 1 54.23 3.93
 7 -1 -1 0.67 0.27
 7 -1 -1 1 0.25
 7 -1 -1 0.43 0.23
 -7 1 1 0.78 0.2
 -7 1 1 1.05 0.31
 -7 1 1 0.52 0.3
 -7 1 1 0.73 0.28
 6 -1 -1 50.81 3.47
 6 -1 -1 54.07 3.16
 6 -1 -1 47.88 3.35
 6 -1 -1 44.62 3.34
 -6 1 1 47.18 3.36
 -6 1 1 44.49 3.33
 -6 1 1 51.06 3.49
 -6 1 1 48.24 3.08
 5 -1 -1 343.86 22.43
 5 -1 -1 353.99 21.14
 5 -1 -1 364.2 23
 5 -1 -1 301.11 22.42
 -5 1 1 367.39 23.02
 -5 1 1 344.45 21.09
 -5 1 1 356.8 22.44
 -5 1 1 330.68 22.42
 4 -1 -1 30.21 1.91
 4 -1 -1 29.47 1.93
 4 -1 -1 30.09 2.07
 4 -1 -1 29.41 2.13
 4 -1 -1 31.64 2.07
 -4 1 1 27.68 1.89
 -4 1 1 28.44 2.05
 -4 1 1 31.67 2.08
 -4 1 1 29.15 2.13
 3 -1 -1 0.41 0.12
 3 -1 -1 0.16 0.12
 3 -1 -1 0.11 0.09
 3 -1 -1 0.49 0.11
 3 -1 -1 0.16 0.11
 -3 1 1 0.28 0.08
 -3 1 1 0.12 0.12
 -3 1 1 0.46 0.14
 -3 1 1 0.46 0.13
 2 -1 -1 152.58 9.48
 2 -1 -1 130.85 9.46
 2 -1 -1 128.1 8.91
 -2 1 1 152.29 9.71
 -2 1 1 149.22 9.48
 -2 1 1 166.51 9.48
 -2 1 1 141.61 8.91
 1 -1 -1 61.06 3.68
 -1 1 1 53.07 3.91
 -1 1 1 60.65 3.68
 -1 1 1 59.1 3.68
 -1 1 1 66.38 3.91
 -2 -1 -1 223.74 15.48
 -2 -1 -1 192.42 13.34
 -2 -1 -1 208.23 13.33
 -2 -1 -1 196.34 13.66
 -2 -1 -1 210.93 12.56
 2 1 1 193.07 13.33
 2 1 1 203.65 12.56
 2 1 1 217.53 13.34
 2 1 1 206.57 13.67
 -3 -1 -1 1.05 0.16
 -3 -1 -1 1.1 0.19
 -3 -1 -1 0.63 0.13
 -3 -1 -1 1.12 0.17
 -3 -1 -1 1.19 0.18
 3 1 1 1.46 0.19
 3 1 1 1.22 0.15
 3 1 1 1.35 0.2
 3 1 1 1.33 0.18
 -4 -1 -1 28.84 1.91
 -4 -1 -1 27.87 1.77
 -4 -1 -1 29.01 1.94
 -4 -1 -1 25.98 1.79
 -4 -1 -1 29.53 1.99
 4 1 1 29.66 1.99
 4 1 1 26.65 1.77
 4 1 1 25.59 1.91
 4 1 1 25.81 1.91
 -5 -1 -1 227.95 15.41
 -5 -1 -1 233.24 15.04
 -5 -1 -1 230.77 14.13
 -5 -1 -1 238.96 15.02
 5 1 1 230.26 14.13
 5 1 1 224.45 15.41
 5 1 1 226.22 15.02
 -6 -1 -1 53.91 3.35
 -6 -1 -1 48.88 2.97
 -6 -1 -1 38.21 3.17
 -6 -1 -1 47.49 3.23
 6 1 1 44.32 2.97
 6 1 1 44.36 3.31
 6 1 1 49.4 3.22
 -7 -1 -1 1.72 0.36
 -7 -1 -1 0.98 0.29
 -7 -1 -1 1.07 0.22
 -7 -1 -1 1.27 0.31
 7 1 1 1.74 0.34
 7 1 1 1.04 0.23
 7 1 1 1.36 0.31
 -8 -1 -1 26.23 1.94
 -8 -1 -1 22.21 1.88
 -8 -1 -1 25.26 2.01
 -8 -1 -1 25.77 1.71
 8 1 1 24.3 1.89
 8 1 1 25.41 1.98
 8 1 1 24.65 1.72
 -9 -1 -1 34.24 2.97
 -9 -1 -1 42.06 2.73
 -9 -1 -1 41.15 3.16
 -9 -1 -1 42.27 3
 9 1 1 44.45 3.15
 9 1 1 43.28 3.01
 -10 -1 -1 7.73 0.76
 -10 -1 -1 9.68 1.08
 -10 -1 -1 6.97 0.89
 -10 -1 -1 8.51 0.96
 10 1 1 10.14 0.97
 -11 -1 -1 3.01 0.6
 -11 -1 -1 3 0.6
 11 1 1 2.72 0.57
 -12 -1 -1 0.88 0.48
 -12 -1 -1 1.63 0.46
 12 1 1 1.25 0.49
 -13 -1 -1 1.57 0.59
 13 -2 -1 4.73 0.83
 12 -2 -1 3 0.65
 11 -2 -1 20.1 1.75
 10 -2 -1 7.99 0.93
 -10 2 1 8.67 0.92
 9 -2 -1 3.14 0.54
 9 -2 -1 4.59 0.52
 -9 2 1 1.76 0.46
 -9 2 1 3.24 0.52
 8 -2 -1 57.66 3.84
 8 -2 -1 55.65 4.09
 -8 2 1 59.25 4.08
 -8 2 1 63.06 4.16
 7 -2 -1 65.71 4.5
 7 -2 -1 64.03 4.36
 7 -2 -1 51.47 4.04
 -7 2 1 64.62 4.01
 -7 2 1 67.8 4.53
 -7 2 1 69.04 4.4
 -7 2 1 66.76 4.03
 -7 2 1 58.83 4.32
 6 -2 -1 1.06 0.28
 6 -2 -1 1.53 0.29
 6 -2 -1 1.1 0.28
 6 -2 -1 0.93 0.23
 -6 2 1 0.95 0.27
 -6 2 1 0.9 0.26
 -6 2 1 0.89 0.19
 -6 2 1 0.97 0.3
 -6 2 1 1 0.2
 5 -2 -1 62.38 4.03
 5 -2 -1 66.52 4.32
 5 -2 -1 64.86 4.43
 5 -2 -1 57.21 4.29
 -5 2 1 64.92 3.99
 -5 2 1 65.84 4.29
 -5 2 1 60.86 4.31
 -5 2 1 71.19 4.45
 -5 2 1 60.86 3.99
 4 -2 -1 97.02 6.47
 4 -2 -1 101.36 6.65
 4 -2 -1 95.59 6.47
 4 -2 -1 102.34 6.07
 4 -2 -1 99.15 6.08
 -4 2 1 97.08 6.64
 -4 2 1 97.79 6.04
 -4 2 1 88.96 6.47
 -4 2 1 100.43 6.46
 -4 2 1 99.45 6.05
 3 -2 -1 192.24 12.23
 3 -2 -1 184.56 11.52
 3 -2 -1 196.27 12.54
 3 -2 -1 197.27 12.23
 3 -2 -1 196.76 11.5
 -3 2 1 182.96 12.23
 -3 2 1 194.76 12.21
 -3 2 1 179.53 12.21
 -3 2 1 166.49 12.52
 2 -2 -1 1.7 0.2
 2 -2 -1 1.57 0.16
 2 -2 -1 1.83 0.17
 2 -2 -1 1.64 0.16
 2 -2 -1 1.5 0.2
 2 -2 -1 1.61 0.19
 2 -2 -1 1.79 0.2
 -2 2 1 1.92 0.15
 -2 2 1 1.81 0.15
 -2 2 1 1.67 0.2
 -2 2 1 2.08 0.2
 1 -2 -1 3.18 0.22
 -1 2 1 3.38 0.3
 -1 2 1 2.06 0.2
 -1 2 1 2.8 0.23
 0 2 1 60.63 4.37
 0 2 1 58.16 4.16
 -1 -2 -1 53.98 3.67
 1 2 1 56.58 4.04
 1 2 1 53.1 3.68
 1 2 1 54.37 3.85
 1 2 1 56.93 3.59
 -2 -2 -1 238.61 19.43
 -2 -2 -1 281.14 15.78
 -2 -2 -1 254.01 17.16
 -2 -2 -1 255.96 16.74
 -2 -2 -1 257.36 16.73
 2 2 1 254.31 16.74
 2 2 1 244.89 15.78
 2 2 1 254.57 17.16
 2 2 1 278.9 16.74
 2 2 1 265.26 15.77
 -3 -2 -1 8.68 0.65
 -3 -2 -1 7.56 0.59
 -3 -2 -1 8.59 0.57
 -3 -2 -1 8.23 0.62
 -3 -2 -1 7.24 0.66
 3 2 1 8.4 0.65
 3 2 1 8.04 0.66
 3 2 1 9.75 0.65
 -4 -2 -1 11.13 0.82
 -4 -2 -1 12.51 0.87
 -4 -2 -1 12.1 0.79
 -4 -2 -1 11.31 0.89
 -4 -2 -1 11.41 0.93
 4 2 1 9.38 0.89
 4 2 1 11.47 0.89
 4 2 1 12.8 0.89
 4 2 1 11.47 0.79
 -5 -2 -1 16.97 1.47
 -5 -2 -1 19.53 1.43
 -5 -2 -1 21.17 1.34
 -5 -2 -1 19.19 1.29
 -5 -2 -1 20.01 1.41
 5 2 1 19.95 1.29
 5 2 1 18.03 1.46
 5 2 1 18.69 1.41
 -6 -2 -1 135.39 7.74
 -6 -2 -1 132.78 8.29
 -6 -2 -1 108.08 8.47
 -6 -2 -1 116.09 8.22
 6 2 1 128.54 8.26
 6 2 1 136.77 7.74
 6 2 1 113.94 8.46
 -7 -2 -1 65.84 4.78
 -7 -2 -1 65.6 4.29
 -7 -2 -1 69.58 4.61
 -7 -2 -1 61.92 4.62
 7 2 1 76.49 4.81
 7 2 1 68.94 4.62
 7 2 1 67.2 4.29
 -8 -2 -1 10.49 0.97
 -8 -2 -1 9.94 0.81
 -8 -2 -1 10.4 0.95
 -8 -2 -1 9.83 1.04
 8 2 1 11.25 0.97
 8 2 1 10.04 0.99
 8 2 1 10.39 0.84
 -9 -2 -1 0.5 0.34
 -9 -2 -1 0.85 0.25
 -9 -2 -1 1.89 0.43
 -9 -2 -1 0.95 0.34
 9 2 1 0.76 0.33
 -10 -2 -1 29.92 2.13
 -10 -2 -1 28.42 2.39
 -10 -2 -1 32.53 2.51
 -10 -2 -1 30.58 2.4
 10 2 1 34.15 2.41
 -11 -2 -1 17.54 1.69
 -11 -2 -1 22.13 1.72
 11 2 1 18.82 1.65
 -12 -2 -1 0.25 0.39
 -13 -2 -1 0.87 0.52
 13 -3 -1 2.42 0.7
 12 -3 -1 14.68 1.46
 11 -3 -1 0.34 0.3
 11 -3 -1 0.18 0.34
 10 -3 -1 21.07 1.52
 10 -3 -1 17.13 1.61
 9 -3 -1 0.5 0.26
 9 -3 -1 0.53 0.31
 8 -3 -1 5.28 0.65
 8 -3 -1 4.45 0.55
 -8 3 1 5.43 0.68
 -8 3 1 4.58 0.61
 7 -3 -1 4.61 0.53
 7 -3 -1 5.46 0.62
 7 -3 -1 4.39 0.64
 -7 3 1 6.33 0.71
 -7 3 1 5.77 0.66
 -7 3 1 4.71 0.58
 6 -3 -1 49.07 3.44
 6 -3 -1 44.63 3.08
 6 -3 -1 42.42 3.28
 6 -3 -1 55.09 3.35
 -6 3 1 50.17 3.34
 -6 3 1 45.77 3.41
 -6 3 1 46.68 3.28
 5 -3 -1 45.53 3.34
 5 -3 -1 50.24 3.11
 5 -3 -1 50.54 3.15
 5 -3 -1 49.42 3.36
 5 -3 -1 50.58 3.48
 -5 3 1 52.56 3.47
 -5 3 1 44.79 3.31
 -5 3 1 48.13 3.36
 4 -3 -1 0.09 0.1
 4 -3 -1 0.13 0.15
 4 -3 -1 -0.04 0.1
 4 -3 -1 0.32 0.13
 4 -3 -1 0.22 0.15
 -4 3 1 0.04 0.13
 -4 3 1 0.3 0.11
 -4 3 1 0.11 0.12
 -4 3 1 0.12 0.14
 3 -3 -1 105.2 6.8
 3 -3 -1 97.93 6.38
 3 -3 -1 105.09 6.36
 3 -3 -1 95.59 6.96
 3 -3 -1 103.06 6.79
 3 -3 -1 101.99 6.37
 -3 3 1 106.2 6.34
 -3 3 1 99.11 7.6
 -3 3 1 111.43 6.78
 -3 3 1 107.7 6.8
 2 -3 -1 358.21 23.34
 2 -3 -1 335.51 21.98
 2 -3 -1 352.33 23.34
 2 -3 -1 371.69 22
 2 -3 -1 397.62 23.34
 2 -3 -1 327.34 23.91
 -2 3 1 344.02 23.33
 -2 3 1 398.92 26.18
 1 -3 -1 11.27 0.76
 1 -3 -1 10.18 0.76
 1 -3 -1 11.29 0.75
 1 -3 -1 10.8 0.79
 -1 3 1 12.01 0.92
 -1 3 1 10.38 0.79
 0 -3 -1 3.73 0.26
 0 -3 -1 3.36 0.26
 0 3 1 3.54 0.32
 0 3 1 2.87 0.26
 0 3 1 3.14 0.36
 0 3 1 3.33 0.25
 0 3 1 3.48 0.26
 -1 -3 -1 41.93 2.79
 -1 -3 -1 43.19 2.71
 -1 -3 -1 40.62 3.21
 1 3 1 42.99 2.72
 1 3 1 40.48 2.79
 1 3 1 38.51 2.94
 -2 -3 -1 5.9 0.49
 -2 -3 -1 6.45 0.42
 -2 -3 -1 6.21 0.41
 -2 -3 -1 5.77 0.46
 -2 -3 -1 6.94 0.49
 -2 -3 -1 6.45 0.61
 2 3 1 6.44 0.5
 2 3 1 6.76 0.49
 -3 -3 -1 0.4 0.12
 -3 -3 -1 0.48 0.09
 -3 -3 -1 0.57 0.13
 -3 -3 -1 0.44 0.22
 -3 -3 -1 0.24 0.13
 -3 -3 -1 0.35 0.15
 -3 -3 -1 0.13 0.11
 3 3 1 0.75 0.15
 3 3 1 0.99 0.18
 3 3 1 0.5 0.08
 3 3 1 0.4 0.14
 -4 -3 -1 45.6 3.14
 -4 -3 -1 45.64 3.03
 -4 -3 -1 47.05 2.83
 -4 -3 -1 50.98 2.87
 -4 -3 -1 46.67 3.06
 4 3 1 43.49 3.03
 4 3 1 38.68 3.12
 4 3 1 43.2 2.82
 -5 -3 -1 4.14 0.51
 -5 -3 -1 5.23 0.45
 -5 -3 -1 5.39 0.57
 -5 -3 -1 6.12 0.53
 -5 -3 -1 6.2 0.52
 5 3 1 5.7 0.55
 5 3 1 6.2 0.54
 -6 -3 -1 51.84 3.23
 -6 -3 -1 49.36 3.6
 -6 -3 -1 49.65 3.5
 -6 -3 -1 49.77 3.47
 6 3 1 52.73 3.61
 6 3 1 54.97 3.5
 6 3 1 48.31 3.22
 -7 -3 -1 7.83 0.79
 -7 -3 -1 8.67 0.67
 -7 -3 -1 8.61 0.86
 -7 -3 -1 8.03 0.76
 7 3 1 6.66 0.64
 7 3 1 9.12 0.87
 7 3 1 9.05 0.79
 -8 -3 -1 77.65 5.14
 -8 -3 -1 61.89 4.93
 -8 -3 -1 72.76 4.93
 -8 -3 -1 77.41 4.6
 8 3 1 71.37 4.93
 -9 -3 -1 1.49 0.4
 -9 -3 -1 0.98 0.35
 -9 -3 -1 1.91 0.47
 -9 -3 -1 1.48 0.32
 9 3 1 2.19 0.43
 -10 -3 -1 0.52 0.24
 -10 -3 -1 1 0.39
 -10 -3 -1 0.85 0.38
 10 3 1 0.84 0.37
 -11 -3 -1 18.46 1.65
 -11 -3 -1 18.96 1.66
 -11 -3 -1 19.09 1.45
 -12 -3 -1 29.37 2.4
 -13 -3 -1 0.86 0.53
 11 -4 -1 31.37 2.2
 11 -4 -1 27.62 2.35
 10 -4 -1 2.7 0.47
 10 -4 -1 1.95 0.52
 9 -4 -1 6.07 0.78
 9 -4 -1 6.19 0.68
 8 -4 -1 0.38 0.26
 8 -4 -1 0.33 0.21
 -8 4 1 0.02 0.3
 7 -4 -1 37.51 2.67
 7 -4 -1 36.85 2.49
 -7 4 1 35 2.62
 -7 4 1 39.66 2.71
 -7 4 1 35.86 2.91
 6 -4 -1 2.11 0.39
 6 -4 -1 3.89 0.47
 6 -4 -1 2.57 0.36
 6 -4 -1 3.26 0.49
 -6 4 1 1.96 0.37
 -6 4 1 2.78 0.39
 -6 4 1 1.99 0.42
 -6 4 1 3.13 0.48
 5 -4 -1 75.02 4.99
 5 -4 -1 79.21 5.14
 5 -4 -1 81.39 4.64
 5 -4 -1 66.45 4.95
 5 -4 -1 76.12 4.67
 -5 4 1 67.5 5.52
 -5 4 1 79.17 4.59
 -5 4 1 63.06 4.91
 -5 4 1 77.11 4.99
 -5 4 1 73.56 5.11
 4 -4 -1 20.43 1.59
 4 -4 -1 23.64 1.56
 4 -4 -1 23.04 1.4
 4 -4 -1 18.03 1.4
 4 -4 -1 22.38 1.53
 -4 4 1 20.8 1.53
 -4 4 1 21.52 1.71
 -4 4 1 21.03 1.34
 -4 4 1 18.56 1.48
 3 -4 -1 0.87 0.15
 3 -4 -1 0.9 0.15
 3 -4 -1 0.78 0.18
 3 -4 -1 0.83 0.2
 3 -4 -1 0.74 0.17
 -3 4 1 0.11 0.12
 -3 4 1 0.61 0.22
 -3 4 1 0.71 0.17
 -3 4 1 0.72 0.16
 2 -4 -1 111.92 7.18
 2 -4 -1 113.51 7.17
 2 -4 -1 114.94 6.75
 2 -4 -1 111.13 7.18
 2 -4 -1 110.99 6.73
 2 -4 -1 105.4 7.36
 -2 4 1 119.3 8.1
 -2 4 1 106.66 7.36
 -2 4 1 112.92 7.14
 -2 4 1 91.22 7.16
 1 -4 -1 63.69 4.39
 1 -4 -1 67.16 4.27
 1 -4 -1 63.16 4.28
 1 -4 -1 65.93 4.29
 -1 4 1 68.69 4.87
 -1 4 1 63.22 4.39
 0 -4 -1 65.98 4.18
 0 -4 -1 57.02 4.16
 0 -4 -1 64.64 4.28
 0 4 1 59.94 4.17
 0 4 1 59.6 4.27
 0 4 1 65.99 4.53
 0 4 1 70.85 4.27
 0 4 1 68.97 4.76
 -1 -4 -1 14.38 0.91
 -1 -4 -1 13.1 0.91
 -1 -4 -1 11.77 1.12
 -1 -4 -1 13.25 0.93
 1 4 1 11.84 0.93
 1 4 1 13.18 1.02
 1 4 1 13.77 0.94
 1 4 1 14.66 0.92
 -2 -4 -1 36.79 2.32
 -2 -4 -1 35.63 2.77
 -2 -4 -1 33.93 2.39
 -2 -4 -1 32.4 2.34
 2 4 1 36.48 2.54
 2 4 1 33.78 2.4
 2 4 1 36.68 2.34
 -3 -4 -1 240.65 15.97
 -3 -4 -1 259.28 14.69
 -3 -4 -1 260.17 14.67
 -3 -4 -1 236.84 15.57
 -3 -4 -1 225.32 18.12
 -3 -4 -1 248.16 15.6
 3 4 1 210.04 15.97
 3 4 1 239.05 15.59
 -4 -4 -1 122.59 7.48
 -4 -4 -1 106.1 7.69
 -4 -4 -1 125.21 7.07
 -4 -4 -1 96.08 7.01
 4 4 1 120.6 7.71
 4 4 1 116.02 7.48
 -5 -4 -1 15.29 1.15
 -5 -4 -1 14.49 1.01
 -5 -4 -1 14.56 1.17
 -5 -4 -1 15.29 1.12
 -5 -4 -1 15.09 1.06
 5 4 1 14.16 0.98
 5 4 1 15.68 1.13
 5 4 1 14.58 1.18
 -6 -4 -1 3.09 0.39
 -6 -4 -1 3.22 0.33
 -6 -4 -1 3.07 0.42
 -6 -4 -1 3.3 0.45
 -6 -4 -1 3.16 0.39
 6 4 1 2.8 0.39
 6 4 1 2.64 0.3
 6 4 1 2.75 0.42
 -7 -4 -1 0.59 0.25
 -7 -4 -1 0.86 0.31
 -7 -4 -1 0.38 0.18
 -7 -4 -1 0.62 0.26
 7 4 1 0.95 0.28
 -8 -4 -1 2.05 0.42
 -8 -4 -1 2.15 0.47
 -8 -4 -1 2.34 0.43
 -8 -4 -1 1.99 0.33
 8 4 1 1.77 0.38
 -9 -4 -1 18.03 1.64
 -9 -4 -1 21.88 1.44
 -9 -4 -1 19.8 1.57
 -9 -4 -1 17.25 1.58
 -10 -4 -1 3.17 0.59
 -10 -4 -1 3.87 0.61
 -10 -4 -1 3.53 0.5
 -11 -4 -1 -0.25 0.22
 -11 -4 -1 -0.14 0.23
 -11 -4 -1 -0.33 0.31
 -12 -4 -1 7.3 0.99
 -13 -4 -1 15.1 1.56
 12 -5 -1 0.44 0.46
 11 -5 -1 2.68 0.61
 11 -5 -1 3.05 0.55
 10 -5 -1 15.63 1.38
 10 -5 -1 19.31 1.58
 9 -5 -1 12.42 1.18
 9 -5 -1 11.74 1.04
 8 -5 -1 -0.06 0.18
 8 -5 -1 -0.15 0.21
 -8 5 1 0.26 0.32
 7 -5 -1 5.41 0.6
 7 -5 -1 5.71 0.67
 -7 5 1 6.86 0.76
 6 -5 -1 54.34 3.79
 6 -5 -1 52.76 3.54
 -6 5 1 58.27 4.22
 -6 5 1 53.18 3.8
 5 -5 -1 9.7 0.83
 5 -5 -1 11.15 0.98
 5 -5 -1 10.17 0.91
 5 -5 -1 11.22 0.95
 -5 5 1 11.47 0.91
 -5 5 1 12.64 1.07
 -5 5 1 11.03 0.96
 -5 5 1 9.93 0.91
 4 -5 -1 22.57 1.53
 4 -5 -1 23.59 1.55
 4 -5 -1 19.76 1.64
 4 -5 -1 23.36 1.75
 4 -5 -1 25.11 1.7
 -4 5 1 21.94 1.66
 -4 5 1 23.04 1.62
 -4 5 1 25.55 1.91
 3 -5 -1 25.71 1.71
 3 -5 -1 26.62 1.69
 3 -5 -1 28.13 1.92
 3 -5 -1 26.33 1.85
 3 -5 -1 27.52 1.84
 -3 5 1 24.75 1.9
 -3 5 1 27.12 2.11
 -3 5 1 23.66 1.83
 2 -5 -1 2.66 0.3
 2 -5 -1 3.62 0.27
 2 -5 -1 2.82 0.24
 2 -5 -1 2.5 0.33
 2 -5 -1 3.16 0.31
 2 -5 -1 3.05 0.32
 -2 5 1 1.95 0.38
 -2 5 1 2.78 0.33
 1 -5 -1 0.25 0.12
 1 -5 -1 0.11 0.1
 1 -5 -1 0.3 0.12
 1 -5 -1 0.17 0.1
 -1 5 1 0.32 0.12
 -1 5 1 0.37 0.12
 -1 5 1 0.29 0.18
 0 -5 -1 174.05 11.52
 0 -5 -1 164.25 11.23
 0 -5 -1 179.04 11.23
 0 -5 -1 182.21 11.25
 0 5 1 183.16 12.69
 0 5 1 169.76 11.24
 0 5 1 174.62 11.5
 0 5 1 169.97 12.11
 0 5 1 162.73 11.51
 -1 -5 -1 113.95 7.16
 -1 -5 -1 108.84 7.35
 -1 -5 -1 109.5 7.18
 -1 -5 -1 108.75 7.17
 -1 -5 -1 110.22 8.39
 1 5 1 103.84 7.74
 1 5 1 112.28 7.35
 1 5 1 108.8 7.34
 1 5 1 114.82 7.18
 -2 -5 -1 0.62 0.12
 -2 -5 -1 0.77 0.14
 -2 -5 -1 0.74 0.15
 -2 -5 -1 0.75 0.23
 -2 -5 -1 0.54 0.08
 2 5 1 0.35 0.1
 2 5 1 0.61 0.18
 2 5 1 0.71 0.15
 -3 -5 -1 5.1 0.61
 -3 -5 -1 4.94 0.35
 -3 -5 -1 4.51 0.42
 -3 -5 -1 4.52 0.44
 -3 -5 -1 4.62 0.41
 -3 -5 -1 4.97 0.38
 3 5 1 4.61 0.43
 3 5 1 5.09 0.39
 3 5 1 3.6 0.4
 -4 -5 -1 83.59 6.12
 -4 -5 -1 84.94 5.95
 -4 -5 -1 98.05 5.64
 -4 -5 -1 96.02 5.59
 4 5 1 89.3 6.15
 -5 -5 -1 24.41 1.59
 -5 -5 -1 23.02 1.74
 -5 -5 -1 23.05 1.53
 -5 -5 -1 23.57 1.66
 5 5 1 23.51 1.65
 5 5 1 22.25 1.74
 -6 -5 -1 3.07 0.4
 -6 -5 -1 2.71 0.32
 -6 -5 -1 3.65 0.47
 -6 -5 -1 3.42 0.4
 6 5 1 2.89 0.39
 -7 -5 -1 0.26 0.23
 -7 -5 -1 0.54 0.19
 -7 -5 -1 0.39 0.21
 -8 -5 -1 31.63 2.29
 -8 -5 -1 28.21 2.38
 -8 -5 -1 33.51 2.11
 -9 -5 -1 4.41 0.61
 -9 -5 -1 4.17 0.49
 -10 -5 -1 6.76 0.69
 -10 -5 -1 6.27 0.78
 -11 -5 -1 0.46 0.4
 -11 -5 -1 0.3 0.31
 -12 -5 -1 1.8 0.46
 -12 -5 -1 1.72 0.58
 -13 -5 -1 1.11 0.65
 11 -6 -1 1.22 0.42
 11 -6 -1 1.21 0.55
 10 -6 -1 1.49 0.47
 10 -6 -1 0.82 0.35
 9 -6 -1 15.94 1.43
 9 -6 -1 16.14 1.31
 8 -6 -1 31.97 2.55
 8 -6 -1 33.89 2.39
 -8 6 1 37.51 2.85
 7 -6 -1 2.28 0.39
 7 -6 -1 2.58 0.46
 -7 6 1 3.34 0.58
 6 -6 -1 5.41 0.56
 6 -6 -1 4.76 0.59
 -6 6 1 6.31 0.74
 5 -6 -1 41.08 2.98
 5 -6 -1 49.07 3.21
 -5 6 1 48.55 3.61
 4 -6 -1 28.56 1.89
 4 -6 -1 29.19 2.03
 4 -6 -1 28.68 2.11
 4 -6 -1 30.53 2.06
 -4 6 1 28.41 2.32
 -4 6 1 27.22 2.03
 -4 6 1 26.19 2.09
 3 -6 -1 6.1 0.51
 3 -6 -1 4.04 0.41
 3 -6 -1 5.13 0.54
 3 -6 -1 4.7 0.47
 3 -6 -1 4.4 0.41
 -3 6 1 4.57 0.49
 -3 6 1 6.02 0.64
 -3 6 1 4.67 0.52
 2 -6 -1 22.42 1.51
 2 -6 -1 21.48 1.45
 2 -6 -1 20.65 1.32
 2 -6 -1 22.2 1.46
 2 -6 -1 21.94 1.35
 2 -6 -1 18.01 1.46
 -2 6 1 19.02 1.69
 -2 6 1 17.45 1.49
 1 -6 -1 23.72 1.79
 1 -6 -1 25.98 1.8
 1 -6 -1 26.78 1.83
 1 -6 -1 27.23 1.67
 1 -6 -1 27.65 1.87
 -1 6 1 28.59 2.15
 -1 6 1 25.81 1.81
 -1 6 1 26.15 1.87
 -1 6 1 26.93 2.04
 -1 6 1 26.48 1.85
 0 -6 -1 3.16 0.29
 0 -6 -1 2.87 0.29
 0 -6 -1 2.52 0.3
 0 -6 -1 3.18 0.4
 0 -6 -1 3.16 0.3
 0 6 1 3.12 0.4
 0 6 1 2.45 0.28
 0 6 1 2.71 0.31
 0 6 1 2.95 0.29
 -1 -6 -1 10.75 0.89
 -1 -6 -1 12.38 0.89
 -1 -6 -1 12.75 1.12
 -1 -6 -1 12.73 0.89
 1 6 1 12.52 1.03
 1 6 1 12.7 0.89
 1 6 1 13.07 0.92
 1 6 1 12.65 0.91
 -2 -6 -1 17.98 1.27
 -2 -6 -1 18.71 1.41
 -2 -6 -1 22.29 1.44
 -2 -6 -1 19.94 1.71
 2 6 1 20.47 1.41
 2 6 1 21.97 1.58
 2 6 1 20.83 1.44
 2 6 1 20.99 1.45
 -3 -6 -1 2.27 0.21
 -3 -6 -1 2.08 0.29
 -3 -6 -1 2.28 0.24
 -3 -6 -1 2.75 0.28
 -3 -6 -1 2.3 0.28
 -3 -6 -1 1.73 0.41
 3 6 1 2.3 0.3
 -4 -6 -1 16.01 1.18
 -4 -6 -1 17.27 1.08
 -4 -6 -1 19.11 1.13
 -4 -6 -1 13.82 1.2
 4 6 1 14.47 1.23
 4 6 1 15.15 1.18
 4 6 1 16.59 1.14
 -5 -6 -1 79.41 4.72
 -5 -6 -1 75.87 4.67
 -5 -6 -1 70.4 5.13
 -5 -6 -1 73.42 4.98
 -6 -6 -1 107.6 6.44
 -6 -6 -1 98.46 7.07
 -6 -6 -1 103.42 6.87
 -7 -6 -1 1.47 0.34
 -7 -6 -1 0.98 0.24
 -7 -6 -1 1.39 0.31
 -8 -6 -1 2.14 0.33
 -8 -6 -1 1.45 0.37
 -9 -6 -1 21.63 1.58
 -9 -6 -1 23 1.77
 -10 -6 -1 14.91 1.18
 -10 -6 -1 14.91 1.34
 -11 -6 -1 0.04 0.27
 -11 -6 -1 -0.12 0.33
 -12 -6 -1 0.59 0.39
 -12 -6 -1 0.61 0.48
 -13 -6 -1 2.28 0.72
 11 -7 -1 8.68 1.12
 10 -7 -1 0.49 0.32
 10 -7 -1 0.67 0.38
 9 -7 -1 0.73 0.32
 9 -7 -1 0.17 0.3
 8 -7 -1 4.81 0.69
 8 -7 -1 5.43 0.63
 -8 7 1 6.6 0.85
 7 -7 -1 20.84 1.5
 7 -7 -1 17.91 1.6
 -7 7 1 21.57 1.84
 6 -7 -1 20.96 1.56
 6 -7 -1 20.6 1.69
 -6 7 1 24.91 1.95
 5 -7 -1 8.8 0.74
 5 -7 -1 9.16 0.83
 -5 7 1 8.88 0.96
 4 -7 -1 25.1 1.81
 4 -7 -1 28.23 1.96
 -4 7 1 28.27 2.26
 3 -7 -1 40.82 2.66
 3 -7 -1 37.05 2.72
 3 -7 -1 37.47 2.46
 -3 7 1 37.06 2.72
 -3 7 1 38.78 3.05
 2 -7 -1 12.62 1.03
 2 -7 -1 14.57 1.08
 2 -7 -1 13.74 1.03
 2 -7 -1 13.61 0.92
 2 -7 -1 13.5 0.93
 -2 7 1 13.37 1.07
 -2 7 1 13.67 1.26
 1 -7 -1 5 0.45
 1 -7 -1 5.99 0.4
 1 -7 -1 4.94 0.46
 1 -7 -1 5.29 0.38
 1 -7 -1 5 0.46
 1 -7 -1 5.19 0.47
 -1 7 1 5.21 0.6
 -1 7 1 3.67 0.46
 -1 7 1 4 0.44
 -1 7 1 4.73 0.45
 0 -7 -1 6.23 0.55
 0 -7 -1 7 0.56
 0 -7 -1 6.12 0.57
 0 -7 -1 6.12 0.69
 0 -7 -1 7.62 0.49
 0 7 1 7.6 0.57
 0 7 1 6.31 0.57
 0 7 1 6.91 0.56
 0 7 1 6.85 0.69
 -1 -7 -1 26.16 1.73
 -1 -7 -1 23.42 1.71
 -1 -7 -1 26.03 1.71
 -1 -7 -1 23.72 2.05
 1 7 1 24.18 1.72
 1 7 1 24.53 1.92
 1 7 1 24.79 1.75
 1 7 1 26.14 1.76
 -2 -7 -1 0.48 0.1
 -2 -7 -1 0.5 0.12
 -2 -7 -1 0.12 0.25
 -2 -7 -1 0.18 0.16
 -2 -7 -1 0.28 0.14
 -2 -7 -1 0.6 0.17
 2 7 1 0.34 0.14
 2 7 1 0.31 0.14
 2 7 1 0.32 0.2
 2 7 1 0.31 0.12
 -3 -7 -1 31.35 2.33
 -3 -7 -1 31.38 2.26
 -3 -7 -1 33.95 2.1
 -3 -7 -1 37.87 2.14
 3 7 1 31.71 2.49
 3 7 1 32.4 2.35
 3 7 1 33.82 2.34
 -4 -7 -1 0.86 0.15
 -4 -7 -1 0.99 0.2
 -4 -7 -1 0.84 0.21
 -4 -7 -1 0.77 0.21
 4 7 1 0.33 0.16
 -5 -7 -1 1.29 0.21
 -5 -7 -1 1.23 0.27
 -5 -7 -1 1.45 0.28
 -6 -7 -1 37.64 2.52
 -6 -7 -1 35.7 2.6
 -6 -7 -1 34.08 2.32
 -7 -7 -1 32.89 2.46
 -7 -7 -1 35.75 2.28
 -8 -7 -1 2.73 0.4
 -8 -7 -1 3.4 0.51
 -9 -7 -1 0.61 0.25
 -9 -7 -1 -0.02 0.26
 -10 -7 -1 16.15 1.48
 -10 -7 -1 17.51 1.32
 -11 -7 -1 31.16 2.11
 -11 -7 -1 26.3 2.28
 -12 -7 -1 0.77 0.4
 -12 -7 -1 0.07 0.49
 10 -8 -1 1.51 0.47
 9 -8 -1 0.62 0.38
 9 -8 -1 0.02 0.3
 8 -8 -1 2.79 0.5
 8 -8 -1 3.61 0.61
 -8 8 1 3.93 0.74
 7 -8 -1 1.03 0.37
 7 -8 -1 0.22 0.25
 -7 8 1 0.39 0.43
 6 -8 -1 35.68 2.5
 6 -8 -1 37.32 2.71
 -6 8 1 38.27 3.06
 5 -8 -1 41.2 2.93
 5 -8 -1 39.96 2.71
 -5 8 1 42.56 3.34
 4 -8 -1 0.79 0.27
 4 -8 -1 0.52 0.2
 -4 8 1 0.08 0.3
 3 -8 -1 1.2 0.28
 3 -8 -1 1.35 0.23
 2 -8 -1 87.37 5.46
 2 -8 -1 88.53 5.82
 -2 8 1 87.38 6.37
 1 -8 -1 23.06 1.55
 1 -8 -1 25.65 1.69
 1 -8 -1 24.24 1.97
 1 -8 -1 24.38 1.74
 1 -8 -1 22.44 1.54
 -1 8 1 24.31 1.95
 -1 8 1 23.71 1.74
 0 -8 -1 0.93 0.2
 0 -8 -1 0.8 0.16
 0 -8 -1 0.94 0.2
 0 -8 -1 0.89 0.15
 0 8 1 0.77 0.2
 0 8 1 0.61 0.28
 -1 -8 -1 9.56 0.77
 -1 -8 -1 9.17 0.76
 -1 -8 -1 10 0.68
 -1 -8 -1 9.75 0.96
 -1 -8 -1 10.58 0.7
 1 8 1 10.03 0.92
 1 8 1 9.88 0.79
 -2 -8 -1 71.83 4.69
 -2 -8 -1 70.01 5.15
 -2 -8 -1 77.07 5.03
 -2 -8 -1 77.4 5.92
 -2 -8 -1 80.06 4.71
 2 8 1 77.14 5.48
 2 8 1 78.19 5.15
 -3 -8 -1 4.62 0.46
 -3 -8 -1 3.98 0.33
 -3 -8 -1 3.25 0.38
 3 8 1 3.66 0.42
 3 8 1 3.93 0.52
 -4 -8 -1 14.14 1.05
 -4 -8 -1 14.48 0.94
 -4 -8 -1 11.76 1.05
 -5 -8 -1 0.18 0.14
 -5 -8 -1 0.13 0.19
 -6 -8 -1 3.09 0.42
 -6 -8 -1 2.69 0.33
 -7 -8 -1 8.68 0.82
 -7 -8 -1 8.18 0.7
 -8 -8 -1 33.07 2.49
 -8 -8 -1 34.54 2.29
 -9 -8 -1 1.55 0.35
 -9 -8 -1 1.31 0.42
 -10 -8 -1 2.03 0.51
 -10 -8 -1 2.27 0.42
 -11 -8 -1 14.28 1.19
 -11 -8 -1 12.99 1.34
 -12 -8 -1 17.77 1.69
 9 -9 -1 1.2 0.44
 8 -9 -1 0.31 0.37
 8 -9 -1 0.21 0.27
 7 -9 -1 10.86 1.07
 7 -9 -1 14.13 1.22
 6 -9 -1 2.78 0.51
 6 -9 -1 2.04 0.39
 5 -9 -1 33.69 2.43
 5 -9 -1 32.43 2.25
 4 -9 -1 13.35 1.09
 4 -9 -1 12.63 0.99
 3 -9 -1 1.71 0.29
 3 -9 -1 1.95 0.35
 -3 9 1 2.28 0.55
 2 -9 -1 5.46 0.5
 2 -9 -1 4.91 0.55
 -2 9 1 5.93 0.76
 1 -9 -1 46.58 2.9
 1 -9 -1 45.07 3.1
 -1 9 1 44.23 3.46
 0 -9 -1 26.15 2
 0 -9 -1 29.37 1.86
 0 9 1 31.75 2.3
 -1 -9 -1 0.29 0.12
 -1 -9 -1 -0.04 0.15
 -1 -9 -1 -0.47 0.28
 1 9 1 -0.1 0.2
 -2 -9 -1 8.89 0.64
 -2 -9 -1 8.34 0.74
 2 9 1 9.42 0.9
 -3 -9 -1 45.39 3.06
 -3 -9 -1 51.31 3.32
 3 9 1 50.8 3.65
 -4 -9 -1 10.48 0.73
 -4 -9 -1 8.84 0.82
 -5 -9 -1 6.3 0.61
 -5 -9 -1 5.58 0.51
 -6 -9 -1 0.15 0.18
 -6 -9 -1 0.64 0.27
 -7 -9 -1 16.59 1.41
 -7 -9 -1 18.64 1.3
 -8 -9 -1 2.57 0.51
 -8 -9 -1 2.84 0.41
 -9 -9 -1 7.12 0.73
 -9 -9 -1 6.48 0.81
 -10 -9 -1 0.97 0.46
 -10 -9 -1 0.73 0.33
 -11 -9 -1 0.22 0.38
 8 -10 -1 0.52 0.34
 7 -10 -1 0.15 0.36
 6 -10 -1 16.96 1.38
 6 -10 -1 14.3 1.23
 5 -10 -1 6.96 0.71
 5 -10 -1 7.67 0.81
 4 -10 -1 3.63 0.52
 4 -10 -1 3.1 0.43
 -4 10 1 4.01 0.73
 3 -10 -1 9.99 0.79
 3 -10 -1 8.77 0.85
 -3 10 1 9.07 1.09
 2 -10 -1 5.32 0.58
 2 -10 -1 5.14 0.5
 -2 10 1 5.18 0.77
 1 -10 -1 4.22 0.43
 1 -10 -1 4.31 0.51
 -1 10 1 4.1 0.67
 0 -10 -1 31.14 1.97
 0 -10 -1 29.67 2.13
 0 10 1 29.05 2.4
 -1 -10 -1 33.18 2.41
 -1 -10 -1 33.84 2.22
 1 10 1 37.99 2.74
 -2 -10 -1 0.15 0.19
 -2 -10 -1 0.31 0.14
 2 10 1 0.33 0.32
 -3 -10 -1 4.24 0.41
 -3 -10 -1 5.17 0.52
 3 10 1 4.54 0.64
 -4 -10 -1 43.58 2.95
 -4 -10 -1 41.33 2.72
 -5 -10 -1 50.28 3.35
 -5 -10 -1 46.49 3.1
 -6 -10 -1 0.19 0.24
 -6 -10 -1 0.47 0.22
 -7 -10 -1 0.59 0.23
 -7 -10 -1 0.08 0.27
 -8 -10 -1 10.43 0.89
 -8 -10 -1 10.09 1.02
 -9 -10 -1 3.26 0.5
 -9 -10 -1 2.93 0.59
 -10 -10 -1 1.24 0.44
 7 -11 -1 5.37 0.75
 6 -11 -1 0.3 0.36
 5 -11 -1 9.56 0.97
 5 -11 -1 8.91 0.84
 -5 11 1 8.28 1.18
 4 -11 -1 19.9 1.47
 4 -11 -1 16.84 1.3
 -4 11 1 15.27 1.67
 3 -11 -1 0.38 0.3
 3 -11 -1 0.36 0.21
 -3 11 1 0.37 0.44
 2 -11 -1 5.31 0.53
 2 -11 -1 4.81 0.6
 -2 11 1 5.59 0.85
 1 -11 -1 10.96 0.98
 1 -11 -1 11.9 0.89
 -1 11 1 11.14 1.21
 0 -11 -1 5.31 0.48
 0 -11 -1 4.66 0.56
 0 11 1 4.41 0.71
 -1 -11 -1 12.15 0.95
 -1 -11 -1 11.46 0.82
 1 11 1 8.15 1.08
 -2 -11 -1 24.45 1.54
 -2 -11 -1 19.86 1.67
 2 11 1 24.36 1.95
 -3 -11 -1 1.79 0.27
 -3 -11 -1 1.82 0.35
 3 11 1 1.5 0.46
 -4 -11 -1 0.41 0.26
 -4 -11 -1 0.47 0.19
 -5 -11 -1 12.47 1.04
 -5 -11 -1 11.18 0.9
 -6 -11 -1 20.28 1.43
 -6 -11 -1 19.2 1.56
 -7 -11 -1 1.05 0.27
 -7 -11 -1 0.4 0.33
 -8 -11 -1 0.78 0.39
 -9 -11 -1 14.19 1.32
 5 -12 -1 -0.02 0.35
 -5 12 1 0.17 0.47
 4 -12 -1 6.43 0.77
 -4 12 1 5.51 1
 3 -12 -1 16.62 1.26
 3 -12 -1 16.87 1.41
 -3 12 1 15.83 1.66
 2 -12 -1 4.18 0.59
 2 -12 -1 4.64 0.5
 -2 12 1 4.21 0.8
 1 -12 -1 -0.1 0.17
 1 -12 -1 0.27 0.29
 -1 12 1 0.24 0.4
 0 -12 -1 5.53 0.62
 0 -12 -1 5.26 0.52
 0 12 1 4.63 0.78
 -1 -12 -1 12.45 0.88
 -1 -12 -1 10.98 0.98
 1 12 1 9.3 1.16
 -2 -12 -1 0.89 0.31
 -2 -12 -1 0.42 0.2
 2 12 1 0.56 0.38
 -3 -12 -1 8.73 0.83
 -3 -12 -1 8.45 0.71
 3 12 1 8.58 1
 -4 -12 -1 1.68 0.39
 -4 -12 -1 1.93 0.31
 -5 -12 -1 1.71 0.41
 -5 -12 -1 1.06 0.25
 -6 -12 -1 5.13 0.66
 -7 -12 -1 12.16 1.14
 -8 -12 -1 1.47 0.47
 3 -13 -1 1.58 0.49
 -3 13 1 2.56 0.76
 2 -13 -1 27.32 2.01
 -2 13 1 23.25 2.26
 1 -13 -1 8.98 0.91
 -1 13 1 8.1 1.1
 0 -13 -1 0.18 0.34
 0 13 1 -0.36 0.4
 -1 -13 -1 4.61 0.62
 -1 -13 -1 3.87 0.45
 1 13 1 4.34 0.76
 -2 -13 -1 17.83 1.45
 -2 -13 -1 18.97 1.29
 2 13 1 15.88 1.65
 -3 -13 -1 0.34 0.31
 3 13 1 0.53 0.42
 -4 -13 -1 0.33 0.33
 -5 -13 -1 0.73 0.39
 -6 -13 -1 2.56 0.52
 -1 -14 -1 0.25 0.37
 1 14 1 -0.01 0.42
 -2 -14 -1 0.57 0.42
 2 14 1 0.7 0.48
 3 14 1 9.69 1.18
 -4 -13 2 16.76 1.47
 3 13 -2 7.72 1.11
 -3 -13 2 9.31 0.97
 2 13 -2 1.85 0.63
 -2 -13 2 1.82 0.51
 1 13 -2 0.43 0.5
 -1 -13 2 0.92 0.43
 0 13 -2 5.65 1
 0 -13 2 7.59 0.87
 -1 13 -2 1.21 0.66
 1 -13 2 1.86 0.49
 -7 -12 2 7.58 0.91
 -6 -12 2 12.97 1.23
 -5 -12 2 0.61 0.41
 -4 -12 2 -0.08 0.32
 3 12 -2 15.25 1.62
 -3 -12 2 18.95 1.49
 2 12 -2 7.36 1.13
 -2 -12 2 11.07 0.88
 -2 -12 2 12.2 1.06
 1 12 -2 0.32 0.43
 -1 -12 2 -0.14 0.3
 -1 -12 2 0.12 0.19
 0 12 -2 0.72 0.48
 0 -12 2 1.1 0.28
 0 -12 2 0.98 0.41
 -1 12 -2 15.53 1.63
 1 -12 2 16.78 1.43
 -2 12 -2 8.8 1.23
 2 -12 2 11.2 1.09
 -3 12 -2 1.21 0.65
 3 -12 2 1.96 0.52
 -4 12 -2 9.64 1.29
 4 -12 2 6.44 0.87
 -8 -11 2 1.88 0.52
 -7 -11 2 3.69 0.63
 -6 -11 2 2.58 0.53
 -6 -11 2 2.8 0.45
 -5 -11 2 14.85 1.29
 -5 -11 2 13.86 1.11
 4 11 -2 1.58 0.51
 -4 -11 2 0.7 0.37
 -4 -11 2 1.17 0.32
 3 11 -2 0.32 0.38
 -3 -11 2 0.56 0.31
 -3 -11 2 0.42 0.23
 2 11 -2 9.55 1.16
 -2 -11 2 10.52 0.86
 -2 -11 2 11.64 1.01
 1 11 -2 17.01 1.73
 -1 -11 2 18.26 1.56
 -1 -11 2 21.76 1.42
 0 11 -2 2.95 0.63
 0 -11 2 2.68 0.5
 0 -11 2 2.6 0.39
 -1 11 -2 0.11 0.39
 1 -11 2 0.2 0.2
 1 -11 2 0.39 0.31
 -2 11 -2 15.32 1.57
 2 -11 2 15.63 1.33
 2 -11 2 15.02 1.18
 -3 11 -2 17.7 1.67
 3 -11 2 14.02 1.35
 3 -11 2 15.64 1.22
 -4 11 -2 0.02 0.53
 4 -11 2 0.5 0.39
 -5 11 -2 0.74 0.61
 5 -11 2 1.47 0.48
 -6 11 -2 0.94 0.66
 6 -11 2 0.59 0.37
 -9 -10 2 2.87 0.61
 -8 -10 2 -0.01 0.26
 -8 -10 2 -0.27 0.3
 -7 -10 2 1.57 0.45
 -7 -10 2 1.12 0.35
 -6 -10 2 12.6 1.15
 -6 -10 2 12.58 1.02
 -5 -10 2 0.08 0.18
 -5 -10 2 0.29 0.29
 4 10 -2 8.31 1.01
 -4 -10 2 8.69 0.74
 -4 -10 2 9.62 0.88
 3 10 -2 0.08 0.31
 -3 -10 2 0.01 0.16
 -3 -10 2 -0.29 0.24
 2 10 -2 1.56 0.48
 -2 -10 2 1.26 0.36
 -2 -10 2 1.09 0.25
 1 10 -2 2.27 0.54
 -1 -10 2 2.05 0.4
 -1 -10 2 1.65 0.3
 0 10 -2 15.31 1.48
 0 -10 2 17.23 1.31
 0 -10 2 14.86 1.15
 -1 10 -2 9.32 1.17
 1 -10 2 12.01 1.01
 1 -10 2 11.08 0.87
 -2 10 -2 5.02 0.85
 2 -10 2 4.6 0.64
 2 -10 2 5.99 0.57
 -3 10 -2 9.24 1.21
 3 -10 2 9.42 0.83
 3 -10 2 10.42 0.98
 -4 10 -2 14.36 1.62
 4 -10 2 17.34 1.39
 4 -10 2 14.74 1.2
 -5 10 -2 5.31 0.96
 5 -10 2 5.49 0.65
 5 -10 2 5.86 0.74
 6 -10 2 1.58 0.49
 7 -10 2 2.81 0.56
 -10 -9 2 1.53 0.55
 -9 -9 2 15.42 1.21
 -9 -9 2 13.08 1.34
 -8 -9 2 21.64 1.75
 -8 -9 2 20.92 1.57
 -7 -9 2 0.53 0.25
 -7 -9 2 0.63 0.3
 -6 -9 2 1.66 0.33
 -6 -9 2 1.82 0.41
 -5 -9 2 8.2 0.68
 -5 -9 2 6.62 0.76
 4 9 -2 6.49 0.79
 -4 -9 2 5.26 0.54
 -4 -9 2 6.37 0.66
 3 9 -2 0.88 0.34
 -3 -9 2 1.08 0.23
 -3 -9 2 1.23 0.32
 2 9 -2 1.92 0.47
 -2 -9 2 1.36 0.34
 -2 -9 2 2.44 0.3
 1 9 -2 4.6 0.69
 -1 -9 2 5.9 0.6
 -1 -9 2 4.91 0.48
 0 9 -2 3.76 0.65
 0 -9 2 4.8 0.55
 0 -9 2 4.83 0.46
 -1 9 -2 10.16 1.13
 1 -9 2 10.44 0.92
 1 -9 2 10.36 0.82
 -2 9 -2 35.12 2.88
 2 -9 2 34.83 2.36
 2 -9 2 36.48 2.56
 -3 9 -2 -0.24 0.3
 3 -9 2 -0.25 0.16
 3 -9 2 0.05 0.26
 -4 9 -2 0.87 0.47
 4 -9 2 1.21 0.3
 4 -9 2 1.17 0.37
 5 -9 2 23.81 1.7
 5 -9 2 22.22 1.81
 6 -9 2 16.12 1.25
 6 -9 2 13.66 1.32
 7 -9 2 1.05 0.43
 7 -9 2 0.29 0.3
 8 -9 2 3.26 0.6
 -11 -8 2 3.81 0.8
 -11 -8 2 5.27 0.66
 -10 -8 2 0.02 0.32
 -10 -8 2 -0.16 0.35
 -9 -8 2 -0.14 0.3
 -9 -8 2 0 0.21
 -8 -8 2 11.99 1.11
 -8 -8 2 11.55 0.97
 -7 -8 2 31.18 2.23
 -7 -8 2 28.24 2.03
 -6 -8 2 2.58 0.43
 -6 -8 2 2.13 0.34
 -5 -8 2 -0.07 0.18
 -5 -8 2 0.08 0.14
 4 8 -2 9.96 0.97
 -4 -8 2 7.99 0.71
 -4 -8 2 10.37 0.85
 3 8 -2 72.72 5.82
 -3 -8 2 84.4 5.4
 -3 -8 2 82.65 5.03
 2 8 -2 1.28 0.36
 -2 -8 2 1 0.2
 -2 -8 2 0.79 0.26
 1 8 -2 0.33 0.24
 -1 -8 2 0.45 0.16
 -1 -8 2 0.08 0.15
 0 8 -2 13.56 1.19
 0 -8 2 11.44 0.88
 0 -8 2 12.37 1
 -1 8 -2 18.33 1.66
 1 -8 2 20.89 1.34
 1 -8 2 17.55 1.44
 -2 8 -2 16.42 1.53
 2 -8 2 18.2 1.21
 2 -8 2 15.31 1.3
 -3 8 -2 34.54 2.75
 3 -8 2 34.89 2.45
 3 -8 2 32.52 2.26
 4 -8 2 1.94 0.35
 4 -8 2 2.14 0.41
 5 -8 2 0.47 0.28
 5 -8 2 0.59 0.24
 6 -8 2 6.75 0.71
 6 -8 2 7.78 0.84
 7 -8 2 10.82 1.16
 7 -8 2 13.44 1.08
 8 -8 2 0.71 0.33
 8 -8 2 0.34 0.38
 9 -8 2 0.25 0.32
 9 -8 2 -0.24 0.36
 -12 -7 2 10.98 1.28
 -11 -7 2 1.15 0.49
 -11 -7 2 0.29 0.35
 -10 -7 2 6.84 0.88
 -10 -7 2 7.55 0.77
 -9 -7 2 0.2 0.3
 -9 -7 2 0.43 0.25
 -8 -7 2 0.04 0.26
 -8 -7 2 0.61 0.24
 -7 -7 2 3.7 0.44
 -7 -7 2 2.97 0.48
 -6 -7 2 28.38 1.88
 -6 -7 2 26.87 2.04
 -5 -7 2 3.26 0.51
 -5 -7 2 4.47 0.45
 -5 -7 2 4.88 0.54
 -4 -7 2 2.83 0.32
 -4 -7 2 2.86 0.39
 -4 -7 2 2.53 0.39
 3 7 -2 31.09 2.4
 3 7 -2 28.78 2.2
 -3 -7 2 32.74 2.26
 -3 -7 2 32.14 2.18
 -3 -7 2 29.66 2.01
 2 7 -2 73.45 4.81
 2 7 -2 64.26 4.42
 2 7 -2 67.29 4.52
 -2 -7 2 57.54 4.38
 -2 -7 2 64.74 4.53
 -2 -7 2 65.89 4.09
 1 7 -2 24.14 1.93
 1 7 -2 23.42 1.74
 1 7 -2 26.32 1.81
 -1 -7 2 24.35 1.59
 -1 -7 2 23.56 1.72
 -1 -7 2 22.11 1.74
 0 7 -2 -0.07 0.14
 0 7 -2 0.26 0.21
 0 7 -2 -0.07 0.16
 0 -7 2 0.02 0.17
 0 -7 2 0.27 0.22
 0 -7 2 -0.07 0.14
 0 -7 2 0.03 0.11
 -1 7 -2 16.16 1.25
 -1 7 -2 15.96 1.28
 -1 7 -2 16.24 1.44
 1 -7 2 14.71 1.28
 1 -7 2 16.73 1.14
 1 -7 2 17.45 1.25
 -2 7 -2 43.09 3.32
 2 -7 2 42.63 2.99
 2 -7 2 43.78 2.79
 3 -7 2 0.37 0.22
 3 -7 2 0.27 0.18
 4 -7 2 14.09 1.1
 4 -7 2 15.74 1.22
 5 -7 2 11.02 0.91
 5 -7 2 11.68 1.02
 6 -7 2 29.26 1.97
 6 -7 2 26.04 2.09
 7 -7 2 10.36 0.9
 7 -7 2 8.81 0.96
 8 -7 2 55.69 3.55
 8 -7 2 49.09 3.76
 9 -7 2 0.34 0.31
 9 -7 2 0.85 0.41
 10 -7 2 1.03 0.42
 10 -7 2 0.4 0.43
 -12 -6 2 7.57 1.07
 -11 -6 2 16.35 1.54
 -11 -6 2 17.64 1.39
 -10 -6 2 9.28 0.85
 -10 -6 2 8.13 0.98
 -9 -6 2 1.14 0.31
 -9 -6 2 0.89 0.37
 -8 -6 2 0.16 0.26
 -8 -6 2 0.02 0.14
 -7 -6 2 5.06 0.59
 -7 -6 2 4.17 0.47
 -6 -6 2 3.64 0.49
 -6 -6 2 3.13 0.38
 5 6 -2 25.72 1.93
 -5 -6 2 27.18 1.99
 -5 -6 2 24.28 1.89
 -5 -6 2 27.59 1.76
 4 6 -2 2.3 0.36
 4 6 -2 2.21 0.35
 -4 -6 2 1.56 0.31
 -4 -6 2 2.19 0.35
 -4 -6 2 1.74 0.25
 3 6 -2 -0.13 0.15
 3 6 -2 0.25 0.17
 3 6 -2 0.15 0.18
 3 6 -2 0.02 0.13
 3 6 -2 0.22 0.16
 -3 -6 2 0.42 0.18
 -3 -6 2 0.41 0.13
 -3 -6 2 0.06 0.14
 -3 -6 2 0.31 0.15
 2 6 -2 16.17 1.22
 2 6 -2 17.06 1.19
 2 6 -2 15.26 1.21
 2 6 -2 16.62 1.33
 -2 -6 2 14.85 1.18
 -2 -6 2 17.62 1.12
 -2 -6 2 15.02 1.06
 -2 -6 2 14.29 1.21
 -2 -6 2 15.58 1.2
 1 6 -2 180.76 12.09
 1 6 -2 173.31 11.49
 1 6 -2 156.88 11.23
 1 6 -2 177.36 11.2
 -1 -6 2 166.58 10.54
 -1 -6 2 185.63 10.57
 -1 -6 2 161.02 11.51
 -1 -6 2 171.82 11.24
 -1 -6 2 170.88 11.21
 0 6 -2 56 4.03
 0 6 -2 59.33 3.97
 0 6 -2 58.4 4.31
 0 6 -2 58.69 3.93
 0 -6 2 57.27 4.06
 0 -6 2 59.49 3.94
 0 -6 2 54.37 3.97
 0 -6 2 62.86 3.69
 0 -6 2 60.74 3.7
 -1 6 -2 8.52 0.79
 -1 6 -2 8.45 0.78
 -1 6 -2 9.96 0.77
 -1 6 -2 9.68 0.93
 1 -6 2 8.64 0.8
 1 -6 2 9.03 0.69
 1 -6 2 9.22 0.81
 1 -6 2 9.79 0.78
 1 -6 2 10.47 0.71
 -2 6 -2 39.44 2.73
 -2 6 -2 48.36 2.85
 -2 6 -2 43.33 2.7
 2 -6 2 39.35 2.82
 2 -6 2 39.19 2.52
 2 -6 2 33.45 2.74
 2 -6 2 34.54 2.53
 2 -6 2 38.23 2.71
 -3 6 -2 95.81 6.95
 -3 6 -2 99.81 6.78
 3 -6 2 97.05 6.75
 3 -6 2 99.62 6.96
 3 -6 2 108.65 6.82
 3 -6 2 108.99 6.36
 -4 6 -2 1.3 0.32
 4 -6 2 1.06 0.3
 4 -6 2 1.42 0.27
 5 -6 2 31.34 2.14
 5 -6 2 31.64 2.29
 6 -6 2 10.67 0.91
 6 -6 2 10.93 0.99
 7 -6 2 23.35 1.67
 7 -6 2 21.34 1.76
 8 -6 2 0.89 0.39
 8 -6 2 1.15 0.35
 9 -6 2 13.38 1.18
 9 -6 2 13.66 1.3
 10 -6 2 0.56 0.35
 10 -6 2 0.89 0.42
 11 -6 2 1.2 0.52
 -12 -5 2 0.89 0.48
 -11 -5 2 3.3 0.53
 -11 -5 2 3.04 0.64
 -10 -5 2 21.07 1.72
 -10 -5 2 20.14 1.54
 -9 -5 2 32.05 2.45
 -9 -5 2 33.45 2.24
 -8 -5 2 1.62 0.32
 -8 -5 2 1.78 0.4
 7 5 -2 4.01 0.55
 7 5 -2 2.95 0.51
 -7 -5 2 4.02 0.44
 -7 -5 2 4.28 0.58
 -7 -5 2 4.04 0.52
 6 5 -2 64.88 4.14
 6 5 -2 59.84 4.13
 -6 -5 2 62.16 4.25
 -6 -5 2 56.9 4.08
 -6 -5 2 57.8 3.82
 5 5 -2 18.93 1.69
 5 5 -2 22.81 1.67
 5 5 -2 23.93 1.68
 -5 -5 2 22.52 1.64
 -5 -5 2 22.5 1.71
 -5 -5 2 23.61 1.51
 4 5 -2 1.22 0.27
 4 5 -2 0.95 0.23
 4 5 -2 0.54 0.21
 4 5 -2 0.81 0.16
 -4 -5 2 0.88 0.18
 -4 -5 2 0.7 0.22
 -4 -5 2 1.16 0.26
 -4 -5 2 0.41 0.19
 3 5 -2 19.75 1.55
 3 5 -2 20.79 1.64
 3 5 -2 20.96 1.52
 3 5 -2 20.98 1.51
 3 5 -2 22.87 1.35
 -3 -5 2 18.51 1.48
 -3 -5 2 19.96 1.37
 -3 -5 2 22.79 1.43
 -3 -5 2 19.69 1.54
 2 5 -2 35.64 2.65
 2 5 -2 36.51 2.23
 2 5 -2 32.72 2.49
 2 5 -2 37.53 2.47
 2 5 -2 37.07 2.44
 -2 -5 2 36.84 2.46
 -2 -5 2 36.06 2.43
 -2 -5 2 37.11 2.3
 -2 -5 2 33.85 2.49
 -2 -5 2 32.66 2.25
 1 5 -2 10.49 0.83
 1 5 -2 11.08 0.93
 1 5 -2 11.31 0.83
 1 5 -2 10.72 0.81
 -1 -5 2 9.87 0.79
 -1 -5 2 9.19 0.81
 -1 -5 2 11.8 0.86
 -1 -5 2 8.88 0.71
 -1 -5 2 10.43 0.75
 0 5 -2 154.15 9.87
 0 5 -2 156.22 9.84
 0 5 -2 146 10.61
 0 5 -2 154.71 10.09
 0 -5 2 140.46 9.25
 0 -5 2 149.32 10.11
 0 -5 2 152.25 9.88
 0 -5 2 145.78 9.84
 0 -5 2 157.36 9.27
 -1 5 -2 21.99 1.71
 -1 5 -2 25.44 1.77
 -1 5 -2 25.37 1.7
 -1 5 -2 24.97 1.9
 1 -5 2 22.58 1.57
 1 -5 2 23.51 1.7
 1 -5 2 24.95 1.74
 1 -5 2 23.6 1.77
 1 -5 2 25.23 1.58
 -2 5 -2 14.9 0.96
 -2 5 -2 12.24 1.12
 -2 5 -2 14.18 1.09
 -2 5 -2 14.32 1.11
 2 -5 2 16.22 1.01
 2 -5 2 14.26 1.15
 2 -5 2 15.03 1.13
 2 -5 2 15.24 1.1
 2 -5 2 13.5 1.01
 -3 5 -2 3.91 0.48
 -3 5 -2 2.74 0.3
 -3 5 -2 3.69 0.42
 -3 5 -2 3.71 0.44
 3 -5 2 3.22 0.41
 3 -5 2 3.38 0.36
 3 -5 2 4.13 0.48
 3 -5 2 3.71 0.47
 3 -5 2 3.64 0.37
 -4 5 -2 81.07 5.14
 -4 5 -2 72.7 5.3
 -4 5 -2 69.73 5.14
 4 -5 2 82.74 4.83
 4 -5 2 75.13 4.83
 4 -5 2 77.4 5.31
 4 -5 2 74.11 5.13
 4 -5 2 78.22 5.19
 -5 5 -2 22.33 1.74
 -5 5 -2 24.87 1.72
 5 -5 2 23.3 1.77
 5 -5 2 22.9 1.72
 5 -5 2 24.26 1.83
 5 -5 2 20.35 1.59
 -6 5 -2 2.49 0.45
 6 -5 2 1.9 0.39
 6 -5 2 1.72 0.34
 7 -5 2 13.54 1.08
 7 -5 2 12.59 1.16
 8 -5 2 16.6 1.6
 8 -5 2 23.19 1.56
 9 -5 2 2.26 0.55
 9 -5 2 3.28 0.54
 10 -5 2 2.8 0.53
 10 -5 2 3.72 0.69
 11 -5 2 1.76 0.54
 -13 -4 2 1.62 0.67
 -12 -4 2 23.86 2.02
 -11 -4 2 8.77 0.99
 -10 -4 2 2.14 0.52
 -10 -4 2 3.71 0.49
 9 4 -2 41.98 2.95
 -9 -4 2 36.11 2.65
 -9 -4 2 43.2 2.93
 8 4 -2 45.88 3
 -8 -4 2 40.42 2.7
 -8 -4 2 43.27 3.09
 -8 -4 2 36.05 2.9
 7 4 -2 0.48 0.28
 -7 -4 2 0.62 0.2
 -7 -4 2 0.33 0.23
 -7 -4 2 0.17 0.22
 6 4 -2 0.25 0.17
 6 4 -2 0.4 0.24
 6 4 -2 0.07 0.17
 -6 -4 2 0.37 0.23
 -6 -4 2 0.27 0.18
 -6 -4 2 0.23 0.14
 5 4 -2 69.37 4.76
 5 4 -2 72.31 4.64
 5 4 -2 68.55 4.63
 -5 -4 2 70.54 4.75
 -5 -4 2 65.04 4.3
 -5 -4 2 66.26 4.59
 4 4 -2 166.84 11.47
 4 4 -2 172.83 11.19
 4 4 -2 165.33 11.19
 -4 -4 2 160.39 11.46
 -4 -4 2 182.23 11.18
 -4 -4 2 157.05 10.5
 -4 -4 2 192.68 10.57
 3 4 -2 1.27 0.24
 3 4 -2 1.34 0.24
 3 4 -2 1.15 0.18
 3 4 -2 1.67 0.26
 -3 -4 2 1.07 0.17
 -3 -4 2 1.52 0.23
 -3 -4 2 1.4 0.24
 -3 -4 2 1.41 0.22
 2 4 -2 27.38 1.88
 2 4 -2 27.53 1.92
 2 4 -2 25.18 1.9
 2 4 -2 23.99 1.85
 2 4 -2 27.68 2.02
 2 4 -2 28.64 1.72
 -2 -4 2 26.11 1.71
 -2 -4 2 25.99 1.85
 -2 -4 2 26.56 1.87
 -2 -4 2 28.63 1.75
 -2 -4 2 27.29 1.91
 1 4 -2 22.48 1.62
 1 4 -2 22.46 1.5
 1 4 -2 20.66 1.52
 1 4 -2 20.85 1.48
 1 4 -2 22.42 1.35
 1 4 -2 20.95 1.51
 -1 -4 2 22 1.52
 -1 -4 2 19.24 1.37
 -1 -4 2 18.06 1.47
 -1 -4 2 21.24 1.46
 -1 -4 2 20.37 1.35
 0 4 -2 2.8 0.32
 0 4 -2 2.49 0.24
 0 4 -2 2.18 0.31
 0 4 -2 3.28 0.4
 0 4 -2 2.14 0.3
 0 4 -2 3.63 0.33
 0 -4 2 2.61 0.25
 0 -4 2 3.45 0.36
 0 -4 2 3.11 0.35
 0 -4 2 2.65 0.29
 0 -4 2 2.76 0.27
 -1 4 -2 19.71 1.4
 -1 4 -2 22.64 1.71
 -1 4 -2 23.4 1.53
 -1 4 -2 19.04 1.53
 -1 4 -2 24.17 1.6
 -1 4 -2 25.11 1.61
 1 -4 2 22.21 1.6
 1 -4 2 21.41 1.42
 1 -4 2 21.68 1.42
 1 -4 2 20.38 1.53
 1 -4 2 22.31 1.58
 -2 4 -2 53.71 3.64
 -2 4 -2 58.92 3.93
 -2 4 -2 54.89 3.9
 -2 4 -2 61.37 4.05
 2 -4 2 58.07 3.67
 2 -4 2 64.47 3.97
 2 -4 2 61.61 4.06
 2 -4 2 56.79 3.91
 2 -4 2 59.72 3.68
 -3 4 -2 10.89 0.91
 -3 4 -2 11.57 0.87
 -3 4 -2 10.67 0.75
 -3 4 -2 10.13 0.86
 3 -4 2 10.55 0.88
 3 -4 2 10.12 0.89
 3 -4 2 10.25 0.78
 3 -4 2 10.29 0.85
 3 -4 2 11.3 0.79
 -4 4 -2 17.57 1.45
 -4 4 -2 18.64 1.39
 -4 4 -2 19.44 1.42
 4 -4 2 19.54 1.47
 4 -4 2 18.8 1.42
 4 -4 2 17.52 1.38
 4 -4 2 18.43 1.28
 4 -4 2 18.54 1.3
 -5 4 -2 70.71 4.63
 -5 4 -2 67.83 4.66
 -5 4 -2 72.99 4.81
 5 -4 2 70.43 4.67
 5 -4 2 67.35 4.35
 5 -4 2 58.44 4.61
 5 -4 2 71.65 4.8
 -6 4 -2 97.12 6.14
 -6 4 -2 99.88 6.11
 -6 4 -2 83.65 6.28
 6 -4 2 85.86 6.1
 6 -4 2 98.25 6.33
 6 -4 2 79.96 5.71
 -7 4 -2 5.34 0.67
 -7 4 -2 6.52 0.69
 7 -4 2 4.4 0.55
 7 -4 2 5.13 0.64
 8 -4 2 23.31 1.74
 8 -4 2 24.43 1.89
 9 -4 2 21.03 1.81
 9 -4 2 23.23 1.69
 10 -4 2 6.74 0.8
 10 -4 2 7.59 0.92
 11 -4 2 3.11 0.65
 12 -4 2 0.38 0.43
 -13 -3 2 6.95 1.03
 -12 -3 2 0.06 0.42
 -11 -3 2 20.55 1.74
 10 3 -2 0.86 0.38
 -10 -3 2 0.4 0.31
 -10 -3 2 0.59 0.29
 9 3 -2 1.13 0.39
 -9 -3 2 1.76 0.47
 -9 -3 2 0.83 0.27
 -9 -3 2 1.35 0.39
 8 3 -2 8.93 0.93
 -8 -3 2 11.14 1
 -8 -3 2 8.81 0.77
 -8 -3 2 9.67 0.9
 7 3 -2 59.62 4.01
 7 3 -2 56.59 3.6
 7 3 -2 54.4 3.88
 -7 -3 2 56.43 3.99
 -7 -3 2 52.55 3.82
 -7 -3 2 55.85 3.57
 6 3 -2 2.38 0.32
 6 3 -2 2.58 0.39
 6 3 -2 2.57 0.42
 -6 -3 2 2.21 0.3
 -6 -3 2 2.33 0.4
 -6 -3 2 3.13 0.39
 5 3 -2 10.13 0.89
 5 3 -2 10.83 0.88
 5 3 -2 10.82 0.78
 -5 -3 2 10.43 0.75
 -5 -3 2 9.01 0.87
 -5 -3 2 10.25 0.83
 4 3 -2 214.91 13.35
 4 3 -2 197.53 12.54
 4 3 -2 202.71 13.67
 -4 -3 2 219.13 13.67
 -4 -3 2 195.45 12.52
 -4 -3 2 200.14 13.31
 -4 -3 2 200.89 12.57
 3 3 -2 257.67 16.22
 3 3 -2 269.42 17.23
 3 3 -2 255.26 17.23
 3 3 -2 295.81 17.67
 -3 -3 2 253.69 17.64
 -3 -3 2 255.33 16.24
 -3 -3 2 273.95 17.22
 -3 -3 2 259.9 16.21
 2 3 -2 0.12 0.11
 2 3 -2 0.34 0.12
 2 3 -2 0.06 0.12
 2 3 -2 -0.01 0.05
 2 3 -2 -0.08 0.07
 -2 -3 2 0.13 0.09
 -2 -3 2 0.11 0.1
 -2 -3 2 0.05 0.09
 -2 -3 2 0.23 0.08
 -2 -3 2 0.1 0.1
 1 3 -2 15.5 1.12
 1 3 -2 17.52 1.14
 1 3 -2 14.18 1.11
 1 3 -2 14.71 1.2
 1 3 -2 16.66 1.15
 -1 -3 2 14.27 1
 -1 -3 2 15.37 1.13
 -1 -3 2 15.76 1.03
 -1 -3 2 15.28 1.1
 -1 -3 2 16.27 1.12
 0 3 -2 34.22 2.73
 0 3 -2 38.45 2.6
 0 3 -2 36.64 2.52
 0 3 -2 38.05 2.59
 0 3 -2 42.93 2.56
 0 -3 2 38.91 2.61
 0 -3 2 36.61 2.37
 0 -3 2 39.47 2.53
 0 -3 2 34.1 2.35
 0 -3 2 38.5 2.55
 -1 3 -2 60.6 4.32
 -1 3 -2 59.11 4.2
 -1 3 -2 66.09 4.23
 1 -3 2 64.16 3.95
 1 -3 2 69.53 4.24
 1 -3 2 64.66 4.21
 1 -3 2 59.32 4.32
 1 -3 2 65.67 3.95
 -2 3 -2 9.05 0.71
 -2 3 -2 9.23 0.72
 -2 3 -2 9.81 0.76
 2 -3 2 8.62 0.65
 2 -3 2 9.47 0.75
 2 -3 2 9.09 0.73
 2 -3 2 8.76 0.65
 2 -3 2 8.04 0.69
 -3 3 -2 18.68 1.35
 -3 3 -2 19.35 1.34
 -3 3 -2 17.38 1.21
 -3 3 -2 20.65 1.42
 3 -3 2 17.35 1.32
 3 -3 2 17.29 1.23
 3 -3 2 19.8 1.41
 3 -3 2 19.19 1.36
 3 -3 2 16.69 1.23
 -4 3 -2 0.1 0.16
 -4 3 -2 0.15 0.19
 -4 3 -2 0.31 0.14
 -4 3 -2 0.18 0.14
 4 -3 2 0.24 0.15
 4 -3 2 0.11 0.13
 4 -3 2 0.32 0.14
 4 -3 2 0.24 0.15
 -5 3 -2 11.26 0.97
 -5 3 -2 9.73 0.9
 -5 3 -2 11.28 0.93
 -5 3 -2 12.03 0.82
 5 -3 2 10.8 0.91
 5 -3 2 10.41 0.96
 5 -3 2 10.11 0.83
 5 -3 2 10.49 0.92
 -6 3 -2 62.44 4.35
 -6 3 -2 59.46 4.21
 -6 3 -2 60.61 3.9
 -6 3 -2 62.67 4.19
 6 -3 2 63.36 3.94
 6 -3 2 58.69 4.19
 -7 3 -2 19.69 1.53
 -7 3 -2 17.97 1.56
 -7 3 -2 18.64 1.54
 -7 3 -2 19.91 1.62
 7 -3 2 20.88 1.65
 7 -3 2 19 1.41
 7 -3 2 19.13 1.52
 -8 3 -2 7.29 0.85
 -8 3 -2 7.61 0.82
 8 -3 2 8.59 0.77
 8 -3 2 7.82 0.84
 -9 3 -2 3.27 0.62
 -9 3 -2 2.97 0.56
 9 -3 2 3.12 0.49
 9 -3 2 3.6 0.58
 10 -3 2 25.07 1.89
 10 -3 2 25.15 2.05
 11 -3 2 27.13 2.23
 12 -3 2 4.16 0.78
 -13 -2 2 7.12 1.02
 -12 -2 2 35.3 2.77
 11 2 -2 1.76 0.48
 -11 -2 2 2.29 0.55
 10 2 -2 2.93 0.55
 -10 -2 2 2.79 0.52
 9 2 -2 1.51 0.41
 -9 -2 2 1.06 0.29
 -9 -2 2 1.49 0.38
 -9 -2 2 1 0.38
 8 2 -2 54.64 3.67
 8 2 -2 57.93 3.42
 8 2 -2 49.11 3.75
 -8 -2 2 55.28 3.64
 -8 -2 2 49.41 3.35
 -8 -2 2 44.49 3.73
 7 2 -2 8.06 0.76
 7 2 -2 6.64 0.63
 7 2 -2 6.03 0.74
 -7 -2 2 6.64 0.77
 -7 -2 2 6.66 0.59
 -7 -2 2 7.91 0.7
 6 2 -2 52.1 3.14
 6 2 -2 50.75 3.47
 6 2 -2 50.65 3.37
 -6 -2 2 44.72 3.44
 -6 -2 2 46.63 3.31
 -6 -2 2 46.24 3.08
 5 2 -2 0.04 0.12
 5 2 -2 0.34 0.17
 5 2 -2 0.18 0.17
 -5 -2 2 0.15 0.14
 -5 -2 2 0.31 0.12
 -5 -2 2 0.37 0.19
 4 2 -2 1.05 0.22
 4 2 -2 0.44 0.18
 4 2 -2 0.73 0.16
 4 2 -2 0.9 0.19
 -4 -2 2 0.71 0.18
 -4 -2 2 0.67 0.2
 -4 -2 2 0.79 0.15
 3 2 -2 279.21 16.85
 3 2 -2 235.7 17.87
 3 2 -2 290.98 18.33
 -3 -2 2 273.75 18.31
 -3 -2 2 275.77 16.86
 -3 -2 2 285.72 17.86
 -3 -2 2 286.75 16.83
 2 2 -2 161.3 10.19
 2 2 -2 142.04 9.36
 2 2 -2 156.6 9.95
 2 2 -2 153.96 9.94
 2 2 -2 152.56 10.65
 -2 -2 2 155.75 9.93
 -2 -2 2 151.06 9.35
 -2 -2 2 155.45 10.19
 -2 -2 2 144.56 9.37
 1 2 -2 24.23 1.77
 1 2 -2 27.62 1.75
 1 2 -2 25.33 1.74
 1 2 -2 27.39 1.79
 1 2 -2 25.7 1.62
 1 2 -2 25.43 1.87
 -1 -2 2 24.71 1.77
 -1 -2 2 24.83 1.61
 -1 -2 2 27.36 1.75
 -1 -2 2 22.61 1.72
 -1 -2 2 26.52 1.63
 0 2 -2 12.46 0.89
 0 2 -2 11.59 0.86
 0 2 -2 12.18 0.89
 0 2 -2 11.66 0.8
 0 2 -2 10.71 0.87
 0 2 -2 11.86 0.95
 0 2 -2 12.18 0.79
 0 -2 2 13.32 0.9
 0 -2 2 11.35 0.79
 0 -2 2 11.9 0.89
 0 -2 2 10.26 0.87
 0 -2 2 13.08 0.86
 0 -2 2 11.02 0.8
 -1 2 -2 85.09 5.24
 -1 2 -2 82.54 5.57
 -1 2 -2 79.67 5.71
 -1 2 -2 91.95 5.59
 1 -2 2 85.66 5.72
 1 -2 2 84.31 5.23
 1 -2 2 83.68 5.23
 1 -2 2 83.85 5.56
 1 -2 2 88.13 5.59
 -2 2 -2 90.86 5.95
 -2 2 -2 88.9 5.58
 -2 2 -2 92.48 6.11
 -2 2 -2 90.55 5.94
 2 -2 2 83.97 5.95
 2 -2 2 90.07 5.58
 2 -2 2 96.13 5.59
 2 -2 2 93.16 5.94
 2 -2 2 87.13 6.1
 -3 2 -2 5.05 0.52
 -3 2 -2 6.15 0.45
 -3 2 -2 5.27 0.5
 -3 2 -2 5.88 0.52
 3 -2 2 5.93 0.46
 3 -2 2 5.13 0.45
 3 -2 2 6.4 0.52
 3 -2 2 5.52 0.51
 3 -2 2 5.01 0.52
 -4 2 -2 9.36 0.8
 -4 2 -2 9.66 0.77
 -4 2 -2 7.17 0.73
 -4 2 -2 9.78 0.68
 4 -2 2 10.46 0.79
 4 -2 2 9.03 0.8
 4 -2 2 9.22 0.76
 4 -2 2 7.92 0.67
 -5 2 -2 50.09 3.38
 -5 2 -2 45.68 3.52
 -5 2 -2 46.02 3.01
 -5 2 -2 45.6 3.26
 -5 2 -2 46.61 3.24
 5 -2 2 50.84 3.39
 5 -2 2 46.59 3.04
 5 -2 2 48.85 3.28
 5 -2 2 46.24 3.24
 -6 2 -2 89.09 5.83
 -6 2 -2 91.94 6.84
 -6 2 -2 85.11 6.42
 -6 2 -2 90.45 6.23
 -6 2 -2 98.88 6.28
 6 -2 2 102.91 5.88
 6 -2 2 87.3 6.24
 6 -2 2 101.46 6.48
 -7 2 -2 5.33 0.68
 -7 2 -2 5.22 0.63
 -7 2 -2 4.75 0.6
 -7 2 -2 5.46 0.52
 -7 2 -2 5.27 0.53
 7 -2 2 4.67 0.52
 7 -2 2 4.02 0.57
 7 -2 2 4.79 0.67
 -8 2 -2 58.08 4.18
 -8 2 -2 60.21 4.13
 8 -2 2 60.17 4.33
 8 -2 2 62.92 3.89
 8 -2 2 55.28 4.14
 -9 2 -2 14.79 1.28
 -9 2 -2 12.9 1.2
 9 -2 2 11.71 1.21
 9 -2 2 14.24 1.12
 -10 2 -2 0.46 0.36
 -10 2 -2 0.19 0.32
 10 -2 2 0.31 0.3
 10 -2 2 0.01 0.22
 11 -2 2 16.36 1.52
 12 -2 2 22.62 1.98
 13 -2 2 3.76 0.77
 12 1 -2 1.59 0.52
 -12 -1 2 1.75 0.55
 11 1 -2 15.71 1.54
 -11 -1 2 19.57 1.62
 -11 -1 2 18.11 1.61
 10 1 -2 8.5 0.96
 -10 -1 2 8.4 1
 -10 -1 2 10.51 1.01
 9 1 -2 8.95 0.94
 9 1 -2 8.79 1
 9 1 -2 9.86 0.85
 -9 -1 2 9.17 0.96
 -9 -1 2 8.14 0.89
 -9 -1 2 8.76 0.77
 -9 -1 2 9.94 1.04
 8 1 -2 12.84 1.1
 8 1 -2 11.41 1.04
 8 1 -2 11.55 0.93
 -8 -1 2 12.04 1.01
 -8 -1 2 9.99 1
 -8 -1 2 9.63 0.87
 -8 -1 2 11.98 1.08
 7 1 -2 53.89 4.33
 7 1 -2 65.02 4.26
 7 1 -2 58.22 3.95
 -7 -1 2 64.61 3.92
 -7 -1 2 61.74 4.21
 -7 -1 2 63.33 4.25
 -7 -1 2 63.85 4.37
 6 1 -2 6.69 0.59
 6 1 -2 7.21 0.69
 6 1 -2 5.11 0.66
 -6 -1 2 6.36 0.64
 -6 -1 2 7.54 0.67
 -6 -1 2 8.32 0.72
 -6 -1 2 6.68 0.56
 5 1 -2 56.21 3.82
 5 1 -2 44.74 3.67
 5 1 -2 59.67 3.48
 -5 -1 2 54.89 3.67
 -5 -1 2 55.7 3.81
 -5 -1 2 55.67 3.43
 4 1 -2 18.84 1.35
 4 1 -2 19.55 1.51
 4 1 -2 21.04 1.48
 4 1 -2 21.04 1.47
 -4 -1 2 19.15 1.44
 -4 -1 2 20.83 1.52
 -4 -1 2 21.1 1.33
 3 1 -2 26.11 1.81
 3 1 -2 26.21 1.68
 3 1 -2 28.87 1.81
 3 1 -2 25.01 1.85
 -3 -1 2 26.33 1.69
 -3 -1 2 24.02 1.77
 -3 -1 2 26.29 1.85
 -3 -1 2 25.55 1.66
 2 1 -2 6.29 0.52
 2 1 -2 6.15 0.52
 2 1 -2 7.47 0.47
 2 1 -2 6.39 0.48
 2 1 -2 6.77 0.54
 -2 -1 2 6.72 0.53
 -2 -1 2 6.61 0.51
 -2 -1 2 5.9 0.48
 -2 -1 2 6.9 0.47
 1 1 -2 525.33 31.92
 1 1 -2 508.14 32.69
 1 1 -2 469.85 30.08
 1 1 -2 509.9 31.92
 1 1 -2 448.06 30.09
 1 1 -2 490.83 34.19
 -1 -1 2 489.64 31.9
 -1 -1 2 481.64 32.68
 -1 -1 2 521.86 31.92
 0 1 -2 0.98 0.12
 0 1 -2 0.92 0.11
 0 1 -2 1.25 0.16
 0 1 -2 1.24 0.16
 0 1 -2 1.07 0.14
 0 1 -2 1.03 0.16
 0 1 -2 1 0.14
 0 -1 2 0.87 0.13
 0 -1 2 0.94 0.14
 0 -1 2 0.94 0.14
 0 -1 2 1.17 0.11
 -1 1 -2 1.06 0.15
 -1 1 -2 1.97 0.21
 -1 1 -2 1.72 0.17
 -1 1 -2 1.96 0.22
 -1 1 -2 1.8 0.2
 1 -1 2 1.92 0.17
 1 -1 2 1.92 0.21
 1 -1 2 1.89 0.22
 1 -1 2 1.94 0.19
 -2 1 -2 49.01 3.48
 -2 1 -2 52.81 3.27
 -2 1 -2 54.06 3.98
 -2 1 -2 52.14 3.59
 -2 1 -2 51.42 3.27
 -2 1 -2 49.63 3.49
 2 -1 2 56.47 3.5
 2 -1 2 51.85 3.47
 2 -1 2 53.2 3.27
 2 -1 2 54.33 3.59
 2 -1 2 52.01 3.27
 -3 1 -2 596.48 36.44
 -3 1 -2 666.79 39.63
 -3 1 -2 622.59 38.66
 -3 1 -2 564.49 38.64
 3 -1 2 591.12 36.43
 3 -1 2 618.1 36.45
 3 -1 2 533.35 38.64
 3 -1 2 680.75 39.64
 3 -1 2 508.23 38.64
 -4 1 -2 30.8 2.16
 -4 1 -2 32.97 2.15
 -4 1 -2 29.26 2.21
 -4 1 -2 34.32 2
 4 -1 2 27.87 1.99
 4 -1 2 31.96 2.17
 4 -1 2 31.86 2.15
 4 -1 2 27.38 2.21
 -5 1 -2 13.95 1.27
 -5 1 -2 18.37 1.18
 -5 1 -2 17.73 1.19
 -5 1 -2 17.78 1.37
 -5 1 -2 18.23 1.32
 5 -1 2 17.23 1.32
 5 -1 2 15.95 1.35
 5 -1 2 17.18 1.3
 5 -1 2 17.94 1.2
 -6 1 -2 26.7 1.71
 -6 1 -2 22.77 1.67
 -6 1 -2 24.66 1.84
 -6 1 -2 23.74 1.86
 -6 1 -2 26.74 1.95
 6 -1 2 27.68 1.73
 6 -1 2 26.55 1.95
 6 -1 2 23.63 1.84
 -7 1 -2 14.72 1.12
 -7 1 -2 14.54 1.13
 -7 1 -2 16.27 1.27
 -7 1 -2 14.79 1.28
 -7 1 -2 16.42 1.34
 7 -1 2 16.11 1.17
 7 -1 2 15.21 1.26
 7 -1 2 16.89 1.36
 -8 1 -2 0.21 0.17
 -8 1 -2 0.21 0.2
 -8 1 -2 -0.01 0.22
 -8 1 -2 -0.06 0.19
 -8 1 -2 0.16 0.23
 8 -1 2 0.33 0.25
 8 -1 2 0.38 0.2
 8 -1 2 0.3 0.29
 -9 1 -2 1.57 0.44
 -9 1 -2 1.34 0.4
 9 -1 2 0.88 0.34
 9 -1 2 1.98 0.37
 -10 1 -2 1.5 0.43
 -10 1 -2 0.87 0.39
 10 -1 2 1.01 0.39
 -11 1 -2 0.97 0.46
 -11 1 -2 1.64 0.51
 11 -1 2 1.57 0.49
 12 -1 2 9.94 1.14
 13 -1 2 15.26 1.56
 13 0 -2 14.03 1.45
 12 0 -2 0.09 0.35
 11 0 -2 0.02 0.32
 -11 0 2 0.09 0.31
 -11 0 2 -0.16 0.29
 10 0 -2 18.66 1.65
 -10 0 2 17.67 1.64
 -10 0 2 23.82 1.75
 9 0 -2 39.24 2.72
 9 0 -2 31.04 2.46
 -9 0 2 38.18 2.69
 -9 0 2 37.65 2.72
 8 0 -2 2.04 0.42
 8 0 -2 2.25 0.36
 8 0 -2 2.09 0.43
 -8 0 2 1.7 0.42
 -8 0 2 1.2 0.34
 -8 0 2 1.72 0.29
 -8 0 2 1.68 0.38
 7 0 -2 28.72 2.06
 7 0 -2 27.89 1.89
 7 0 -2 29.07 2.12
 -7 0 2 25.31 2.09
 -7 0 2 25.89 2.03
 -7 0 2 28.36 2.01
 -7 0 2 27.11 1.83
 6 0 -2 68.92 5.01
 6 0 -2 75.14 4.7
 6 0 -2 66.79 5.13
 -6 0 2 76.46 4.98
 -6 0 2 73.7 5.01
 -6 0 2 76.89 4.66
 -6 0 2 81 5.18
 5 0 -2 74.21 5.08
 5 0 -2 83.42 5.44
 5 0 -2 78.01 5.57
 5 0 -2 89.18 5.45
 -5 0 2 77.93 5.4
 -5 0 2 85.44 5.07
 -5 0 2 84.8 5.43
 -5 0 2 76.84 5.56
 4 0 -2 53.41 3.6
 4 0 -2 59.64 3.96
 4 0 -2 60.19 3.86
 -4 0 2 58.52 3.95
 -4 0 2 59.26 3.82
 -4 0 2 57.72 3.85
 -4 0 2 53.19 3.57
 3 0 -2 1.91 0.27
 3 0 -2 2.5 0.28
 3 0 -2 1.72 0.2
 3 0 -2 1.82 0.22
 3 0 -2 2.17 0.26
 -3 0 2 2.45 0.25
 -3 0 2 1.96 0.25
 -3 0 2 2.35 0.28
 -3 0 2 2.07 0.21
 2 0 -2 3.4 0.28
 2 0 -2 2.9 0.26
 2 0 -2 3.13 0.31
 2 0 -2 4.26 0.33
 2 0 -2 3.96 0.31
 -2 0 2 3.32 0.29
 -2 0 2 3.05 0.26
 -2 0 2 3.55 0.28
 -2 0 2 3.87 0.32
 1 0 -2 23.68 1.5
 1 0 -2 23.61 1.6
 1 0 -2 24.55 1.6
 -1 0 2 24.58 1.6
 -1 0 2 23.32 1.59
 -1 0 2 24.48 1.64
 -1 0 2 22.97 1.49
 0 0 -2 228.47 13.98
 0 0 -2 193.36 13.17
 0 0 -2 224.26 14.32
 0 0 -2 210.57 13.97
 0 0 2 205.36 13.17
 0 0 2 234.89 13.97
 0 0 2 215.36 14.31
 -1 0 -2 35.19 2.25
 -1 0 -2 32.87 2.4
 -1 0 -2 37.22 2.41
 -1 0 -2 36.4 2.47
 1 0 2 36.47 2.39
 1 0 2 38.71 2.41
 1 0 2 36.89 2.25
 -2 0 -2 16.31 1.27
 -2 0 -2 18.45 1.24
 -2 0 -2 16.96 1.41
 -2 0 -2 17.39 1.14
 -2 0 -2 18.67 1.23
 -2 0 -2 18.27 1.14
 -2 0 -2 18.23 1.15
 2 0 2 18.94 1.23
 2 0 2 17.96 1.14
 2 0 2 16.33 1.14
 2 0 2 16.9 1.27
 2 0 2 18.77 1.24
 -3 0 -2 5.55 0.6
 -3 0 -2 6.45 0.54
 -3 0 -2 7.34 0.58
 -3 0 -2 6.65 0.49
 -3 0 -2 7.12 0.56
 -3 0 -2 5.89 0.53
 -3 0 -2 6.32 0.48
 3 0 2 6.69 0.49
 3 0 2 7.14 0.55
 3 0 2 6.74 0.55
 3 0 2 7.02 0.58
 -4 0 -2 64.01 4.01
 -4 0 -2 55 4.12
 -4 0 -2 58.7 3.74
 -4 0 -2 60.56 4.02
 4 0 2 59.35 4
 4 0 2 61.67 4.13
 4 0 2 56.69 3.75
 4 0 2 61.78 4.02
 -5 0 -2 41.1 2.73
 -5 0 -2 45.34 3.06
 -5 0 -2 43.49 2.96
 -5 0 -2 39.01 2.94
 5 0 2 43.39 3.06
 5 0 2 46.14 2.77
 5 0 2 40.57 2.94
 5 0 2 45.13 2.98
 -6 0 -2 20.71 1.69
 -6 0 -2 21.76 1.69
 -6 0 -2 22.4 1.54
 -6 0 -2 22.61 1.76
 6 0 2 24.91 1.58
 6 0 2 23.67 1.78
 6 0 2 23.78 1.7
 -7 0 -2 8.19 0.8
 -7 0 -2 7.92 0.66
 -7 0 -2 8.18 0.78
 -7 0 -2 6.67 0.81
 7 0 2 8.08 0.69
 7 0 2 9.13 0.88
 7 0 2 7.63 0.77
 -8 0 -2 90.17 5.9
 -8 0 -2 89.65 6.33
 -8 0 -2 95.48 6.56
 -8 0 -2 92.6 6.38
 8 0 2 93.19 6.34
 8 0 2 99.88 5.95
 8 0 2 95.62 6.56
 -9 0 -2 17.45 1.53
 -9 0 -2 18.42 1.33
 -9 0 -2 20.65 1.53
 -9 0 -2 16.86 1.56
 9 0 2 17.8 1.36
 9 0 2 15.46 1.54
 9 0 2 18.82 1.5
 -10 0 -2 0.43 0.31
 -10 0 -2 0.41 0.32
 -10 0 -2 0.36 0.33
 10 0 2 0.46 0.28
 -11 0 -2 0.98 0.43
 -11 0 -2 0.52 0.38
 -11 0 -2 0.14 0.35
 11 0 2 0.75 0.39
 -12 0 -2 9.05 1.08
 -12 0 -2 10.62 1.11
 -12 0 -2 8.3 1.05
 12 0 2 8.13 1.05
 13 -1 -2 2.76 0.68
 12 -1 -2 13.78 1.4
 11 -1 -2 2.9 0.59
 10 -1 -2 1.5 0.43
 10 -1 -2 1.75 0.41
 -10 1 2 2.29 0.51
 -10 1 2 1.99 0.49
 9 -1 -2 24.57 1.99
 9 -1 -2 25.28 1.85
 -9 1 2 26.12 2.02
 -9 1 2 26.14 2
 8 -1 -2 62.91 4.23
 8 -1 -2 55.73 3.8
 8 -1 -2 57.86 4.08
 -8 1 2 51.42 4.03
 -8 1 2 59.49 4.1
 -8 1 2 64.42 4.24
 7 -1 -2 44.12 3.14
 7 -1 -2 41.46 2.83
 7 -1 -2 37.58 3.02
 -7 1 2 44.29 2.77
 -7 1 2 42.61 3.02
 -7 1 2 47.63 3.17
 -7 1 2 43.55 3.05
 6 -1 -2 28.39 1.94
 6 -1 -2 25.79 1.77
 6 -1 -2 30.03 2.01
 6 -1 -2 26.59 1.91
 -6 1 2 20.73 1.86
 -6 1 2 27.13 1.99
 -6 1 2 25.11 1.72
 -6 1 2 27.11 1.92
 5 -1 -2 78.22 5.05
 5 -1 -2 77.22 5.05
 5 -1 -2 63.1 4.7
 5 -1 -2 79.33 5.18
 -5 1 2 76.33 5.02
 -5 1 2 75.44 4.68
 -5 1 2 78.89 5.19
 -5 1 2 73.69 5.03
 4 -1 -2 50.48 3.21
 4 -1 -2 54.46 3.47
 4 -1 -2 46.77 3.22
 4 -1 -2 54.45 3.56
 4 -1 -2 45.42 3.44
 -4 1 2 52.73 3.21
 -4 1 2 53.87 3.56
 -4 1 2 51.81 3.43
 -4 1 2 51.6 3.46
 3 -1 -2 31.15 2.05
 3 -1 -2 31.81 2.2
 3 -1 -2 35.68 2.05
 3 -1 -2 33.19 2.26
 3 -1 -2 32.29 2.2
 -3 1 2 34.97 2.19
 -3 1 2 26.05 2.18
 -3 1 2 34.25 2.27
 -3 1 2 31.38 2.03
 2 -1 -2 23.24 1.56
 2 -1 -2 22.18 1.56
 2 -1 -2 24.82 1.61
 2 -1 -2 19.87 1.45
 2 -1 -2 22.87 1.55
 -2 1 2 24.34 1.45
 -2 1 2 22.04 1.56
 -2 1 2 21.51 1.54
 -2 1 2 25.77 1.61
 1 -1 -2 1.54 0.13
 -1 1 2 1.43 0.12
 0 -1 -2 46.66 3.12
 -1 -1 -2 1.95 0.19
 -1 -1 -2 1.58 0.19
 -1 -1 -2 1.73 0.2
 -1 -1 -2 2.16 0.16
 1 1 2 1.6 0.19
 1 1 2 1.74 0.15
 1 1 2 2.1 0.15
 1 1 2 1.89 0.19
 -2 -1 -2 22.3 1.73
 -2 -1 -2 24.78 1.69
 -2 -1 -2 29.95 1.99
 -2 -1 -2 24.23 1.56
 -2 -1 -2 25.75 1.68
 2 1 2 24.25 1.56
 2 1 2 24.04 1.69
 2 1 2 24.79 1.74
 2 1 2 25.39 1.67
 -3 -1 -2 9.99 0.67
 -3 -1 -2 9.75 0.87
 -3 -1 -2 9.89 0.75
 -3 -1 -2 8.19 0.73
 -3 -1 -2 9.71 0.78
 -3 -1 -2 10.37 0.68
 3 1 2 9.16 0.74
 3 1 2 10.37 0.74
 3 1 2 10.81 0.79
 3 1 2 10.26 0.67
 -4 -1 -2 9.73 0.77
 -4 -1 -2 9.36 0.79
 -4 -1 -2 9.44 0.68
 -4 -1 -2 8.3 0.75
 -4 -1 -2 12.19 0.73
 4 1 2 10.24 0.77
 4 1 2 8.54 0.78
 4 1 2 9.37 0.75
 4 1 2 9.08 0.68
 -5 -1 -2 164.46 10.34
 -5 -1 -2 163.72 9.69
 -5 -1 -2 175.63 10.61
 -5 -1 -2 154.36 10.32
 5 1 2 150.98 10.59
 5 1 2 130.47 9.67
 5 1 2 164.17 10.31
 -6 -1 -2 70.47 4.76
 -6 -1 -2 62.48 4.88
 -6 -1 -2 74.46 4.43
 -6 -1 -2 70.3 4.78
 6 1 2 73.75 4.76
 6 1 2 72.94 4.45
 6 1 2 67.59 4.91
 -7 -1 -2 8.83 0.89
 -7 -1 -2 8.98 0.87
 -7 -1 -2 10.29 0.87
 -7 -1 -2 10.23 0.75
 7 1 2 9.17 0.85
 7 1 2 8.93 0.76
 7 1 2 9.47 0.96
 -8 -1 -2 5.42 0.52
 -8 -1 -2 3.43 0.56
 -8 -1 -2 4.5 0.62
 -8 -1 -2 5.32 0.68
 8 1 2 6.07 0.72
 8 1 2 5.69 0.63
 8 1 2 4.68 0.52
 -9 -1 -2 95.24 6.8
 -9 -1 -2 98.78 7.02
 -9 -1 -2 106.5 6.79
 -9 -1 -2 99.97 6.3
 9 1 2 98.8 6.77
 -10 -1 -2 34.9 2.4
 -10 -1 -2 37.44 2.84
 -10 -1 -2 36.49 2.71
 -10 -1 -2 30.63 2.61
 10 1 2 36.77 2.65
 -11 -1 -2 0.33 0.35
 -11 -1 -2 1.1 0.44
 11 1 2 1.18 0.44
 -12 -1 -2 1.65 0.54
 -12 -1 -2 1.63 0.51
 -13 -1 -2 2.7 0.66
 -13 -1 -2 1.43 0.57
 13 -2 -2 3.51 0.77
 12 -2 -2 0.5 0.39
 11 -2 -2 6.58 0.86
 10 -2 -2 5.5 0.65
 10 -2 -2 4.46 0.7
 9 -2 -2 3.33 0.49
 9 -2 -2 2.86 0.53
 -9 2 2 3.1 0.54
 -9 2 2 2.82 0.55
 8 -2 -2 2.42 0.45
 8 -2 -2 3.26 0.43
 -8 2 2 1.56 0.42
 -8 2 2 2.45 0.45
 7 -2 -2 99.66 6.9
 7 -2 -2 106.7 7.36
 7 -2 -2 109.69 7.58
 -7 2 2 110.15 7.59
 -7 2 2 118.04 7.36
 -7 2 2 109.71 6.84
 -7 2 2 116.73 7.4
 6 -2 -2 26.97 1.83
 6 -2 -2 21.56 1.71
 6 -2 -2 20.66 1.71
 6 -2 -2 22 1.59
 -6 2 2 20.92 1.69
 -6 2 2 27.06 1.85
 -6 2 2 22.76 1.73
 -6 2 2 24.74 1.55
 5 -2 -2 9.75 0.8
 5 -2 -2 8.49 0.8
 5 -2 -2 9.79 0.72
 5 -2 -2 8.06 0.76
 5 -2 -2 8.66 0.69
 -5 2 2 10.34 0.79
 -5 2 2 8.96 0.82
 -5 2 2 8.08 0.76
 -5 2 2 9 0.66
 4 -2 -2 2.91 0.3
 4 -2 -2 3.15 0.36
 4 -2 -2 2.99 0.37
 4 -2 -2 3.3 0.32
 4 -2 -2 2.67 0.35
 -4 2 2 2.94 0.38
 -4 2 2 3.76 0.37
 -4 2 2 2.81 0.35
 3 -2 -2 477.02 30.26
 3 -2 -2 423.58 28.52
 3 -2 -2 482.88 30.27
 3 -2 -2 483.36 28.52
 3 -2 -2 509.1 31.02
 -3 2 2 457.77 28.5
 -3 2 2 454.78 31.01
 -3 2 2 478.29 28.51
 -3 2 2 420.9 30.24
 -3 2 2 490 30.27
 2 -2 -2 0.43 0.1
 2 -2 -2 0.45 0.08
 2 -2 -2 0.45 0.11
 2 -2 -2 0.6 0.12
 2 -2 -2 0.49 0.08
 2 -2 -2 0.58 0.11
 -2 2 2 0.27 0.05
 -2 2 2 0.42 0.1
 -2 2 2 0.68 0.11
 1 -2 -2 18.23 1.19
 -1 2 2 17.31 1.23
 -1 -2 -2 309.81 19.56
 1 2 2 270.07 21.36
 1 2 2 293.09 19.55
 1 2 2 307.22 19.09
 -2 -2 -2 10.51 0.78
 -2 -2 -2 10.66 0.68
 -2 -2 -2 10.8 0.76
 -2 -2 -2 10.97 0.74
 -2 -2 -2 9.64 0.91
 -2 -2 -2 10.77 0.75
 -2 -2 -2 10.36 0.68
 2 2 2 9.26 0.77
 2 2 2 10.42 0.83
 2 2 2 9.77 0.75
 -3 -2 -2 3.96 0.4
 -3 -2 -2 4.19 0.42
 -3 -2 -2 4.75 0.36
 -3 -2 -2 3.84 0.41
 -3 -2 -2 4.95 0.37
 -3 -2 -2 5.23 0.42
 -3 -2 -2 5.55 0.53
 3 2 2 5.42 0.35
 3 2 2 5.5 0.41
 3 2 2 5.2 0.43
 3 2 2 5.26 0.44
 -4 -2 -2 1.43 0.24
 -4 -2 -2 1.19 0.18
 -4 -2 -2 0.96 0.29
 -4 -2 -2 1.09 0.2
 -4 -2 -2 1.24 0.19
 -4 -2 -2 1.33 0.23
 4 2 2 1.3 0.24
 4 2 2 1.16 0.21
 4 2 2 1.58 0.22
 -5 -2 -2 17.38 1.14
 -5 -2 -2 17.19 1.1
 -5 -2 -2 16.13 1.19
 -5 -2 -2 12.25 1.22
 -5 -2 -2 15.52 1.22
 5 2 2 17.72 1.21
 5 2 2 17.79 1.27
 5 2 2 14.61 1.08
 -6 -2 -2 47.36 3.48
 -6 -2 -2 43.57 3.2
 -6 -2 -2 55.09 3.48
 -6 -2 -2 53.12 3.59
 6 2 2 49.99 3.58
 6 2 2 50.4 3.45
 6 2 2 54.51 3.22
 -7 -2 -2 58.17 3.58
 -7 -2 -2 60.52 3.88
 -7 -2 -2 52.59 3.98
 -7 -2 -2 54.83 3.89
 7 2 2 52.62 3.57
 7 2 2 56.7 3.85
 7 2 2 56.77 4
 -8 -2 -2 0.41 0.24
 -8 -2 -2 0.77 0.22
 -8 -2 -2 0.59 0.35
 -8 -2 -2 0.94 0.34
 8 2 2 1.03 0.32
 8 2 2 1.12 0.31
 -9 -2 -2 2.41 0.48
 -9 -2 -2 1.78 0.45
 -9 -2 -2 2.24 0.36
 -9 -2 -2 2.16 0.51
 9 2 2 2.33 0.45
 -10 -2 -2 36.51 2.57
 -10 -2 -2 39.05 2.9
 -10 -2 -2 40.47 3.02
 -10 -2 -2 41.37 2.88
 10 2 2 35.2 2.8
 -11 -2 -2 36.39 2.7
 -11 -2 -2 33.88 2.73
 -12 -2 -2 2.82 0.63
 -13 -2 -2 0.07 0.43
 12 -3 -2 21.8 1.92
 11 -3 -2 4.58 0.74
 11 -3 -2 4.36 0.63
 10 -3 -2 0.12 0.29
 10 -3 -2 -0.13 0.24
 9 -3 -2 -0.16 0.19
 9 -3 -2 -0.01 0.23
 8 -3 -2 26.91 1.8
 8 -3 -2 24.21 1.91
 -8 3 2 24.6 1.89
 -8 3 2 22.68 1.87
 -8 3 2 25.64 1.95
 7 -3 -2 0.62 0.28
 7 -3 -2 0.34 0.23
 7 -3 -2 0.09 0.18
 7 -3 -2 0.79 0.27
 -7 3 2 0.73 0.28
 -7 3 2 1.03 0.32
 -7 3 2 0.49 0.26
 -7 3 2 0.28 0.26
 6 -3 -2 106.27 7.46
 6 -3 -2 110.4 7.27
 6 -3 -2 116.56 6.83
 6 -3 -2 107.59 7.27
 -6 3 2 108.25 7.22
 -6 3 2 112.45 7.23
 -6 3 2 98.29 7.25
 -6 3 2 110.74 7.49
 5 -3 -2 30.25 1.96
 5 -3 -2 33.88 2.16
 5 -3 -2 25.71 2.11
 5 -3 -2 27.49 1.97
 5 -3 -2 34.14 2.23
 -5 3 2 30.35 2.14
 -5 3 2 31.11 2.11
 -5 3 2 30.21 2.1
 -5 3 2 30.55 2.22
 -5 3 2 27.95 1.92
 4 -3 -2 34.98 2.63
 4 -3 -2 40.65 2.47
 4 -3 -2 40.45 2.45
 4 -3 -2 40.15 2.65
 4 -3 -2 37.89 2.72
 -4 3 2 37.86 2.41
 -4 3 2 33.86 2.63
 -4 3 2 39.43 2.73
 -4 3 2 40.35 2.62
 3 -3 -2 60.83 4.47
 3 -3 -2 66.35 4.08
 3 -3 -2 60.8 4.35
 3 -3 -2 68.46 4.07
 3 -3 -2 70.61 4.37
 -3 3 2 72.3 4.34
 -3 3 2 59.91 4.36
 2 -3 -2 132.68 9.29
 2 -3 -2 153.05 9.3
 2 -3 -2 136.23 9.52
 2 -3 -2 149.65 8.74
 2 -3 -2 139.38 8.73
 2 -3 -2 147.66 9.29
 -2 3 2 140.58 9.53
 1 -3 -2 102.6 6.62
 1 -3 -2 95.56 6.78
 -1 3 2 103.08 6.62
 -1 3 2 105.89 6.78
 0 3 2 2.81 0.34
 0 3 2 2.74 0.28
 -1 -3 -2 41.31 2.91
 1 3 2 43.96 2.84
 1 3 2 44.14 2.91
 1 3 2 46.36 3.06
 1 3 2 41.55 3.24
 -2 -3 -2 86.35 7.37
 -2 -3 -2 99.38 6.29
 -2 -3 -2 99.79 6.31
 -2 -3 -2 98.66 6.3
 -2 -3 -2 98.11 6.47
 2 3 2 100.12 6.31
 2 3 2 93.92 6.47
 -3 -3 -2 33.63 2.25
 -3 -3 -2 29.45 2.56
 -3 -3 -2 32.45 2.18
 -3 -3 -2 30.69 2.02
 -3 -3 -2 32.52 2.18
 -3 -3 -2 31.9 2.16
 -3 -3 -2 34.33 2.01
 3 3 2 34.33 2.19
 3 3 2 30.55 2.24
 3 3 2 31.26 2.15
 -4 -3 -2 24.46 1.99
 -4 -3 -2 29.8 1.92
 -4 -3 -2 28.3 1.78
 -4 -3 -2 32.92 1.82
 -4 -3 -2 23.74 2.26
 -4 -3 -2 26.39 1.94
 4 3 2 31.85 1.92
 4 3 2 27.84 1.76
 4 3 2 24.45 1.98
 -5 -3 -2 23.92 1.83
 -5 -3 -2 26.07 1.87
 -5 -3 -2 26.64 1.7
 -5 -3 -2 25.83 1.94
 -5 -3 -2 27.06 1.74
 5 3 2 28.28 1.94
 5 3 2 25.91 1.83
 5 3 2 25.41 1.68
 -6 -3 -2 101.42 6.32
 -6 -3 -2 79.14 6.49
 -6 -3 -2 96.34 6.35
 -6 -3 -2 96.31 5.91
 6 3 2 101.55 6.32
 6 3 2 93.75 6.52
 -7 -3 -2 2.17 0.42
 -7 -3 -2 1.24 0.33
 -7 -3 -2 1.61 0.26
 -7 -3 -2 1.05 0.28
 7 3 2 1.08 0.23
 7 3 2 1.51 0.34
 7 3 2 1.68 0.32
 -8 -3 -2 55.44 4.22
 -8 -3 -2 60.59 4.11
 -8 -3 -2 64.47 4.09
 -8 -3 -2 52.94 3.76
 8 3 2 61.1 4.06
 -9 -3 -2 5.44 0.78
 -9 -3 -2 6 0.62
 -9 -3 -2 7.74 0.81
 -9 -3 -2 6.47 0.76
 9 3 2 7.85 0.77
 -10 -3 -2 5.33 0.75
 -10 -3 -2 5.94 0.77
 -10 -3 -2 5.94 0.62
 -11 -3 -2 10.23 1.09
 -11 -3 -2 7.68 1.01
 -11 -3 -2 10.6 0.88
 -12 -3 -2 24.77 2.09
 -13 -3 -2 0.94 0.53
 12 -4 -2 0.14 0.38
 11 -4 -2 23.25 1.75
 11 -4 -2 21.08 1.89
 10 -4 -2 20.56 1.58
 10 -4 -2 19.48 1.71
 9 -4 -2 0.71 0.37
 9 -4 -2 0.42 0.26
 -9 4 2 1.1 0.46
 8 -4 -2 0.24 0.24
 8 -4 -2 -0.06 0.17
 7 -4 -2 43.08 2.96
 7 -4 -2 45.3 3.18
 -7 4 2 46.4 3.21
 6 -4 -2 0.9 0.23
 6 -4 -2 1.5 0.31
 6 -4 -2 1.18 0.31
 6 -4 -2 0.86 0.31
 -6 4 2 1.11 0.32
 -6 4 2 0.82 0.27
 -6 4 2 1.68 0.32
 5 -4 -2 10.74 0.97
 5 -4 -2 10.71 0.83
 5 -4 -2 10.82 0.81
 5 -4 -2 12.55 0.95
 5 -4 -2 12.73 0.96
 -5 4 2 10.09 0.88
 -5 4 2 10.59 0.76
 -5 4 2 11.07 0.93
 -5 4 2 10.98 0.96
 4 -4 -2 10.76 0.9
 4 -4 -2 12.46 0.8
 4 -4 -2 11.08 0.94
 4 -4 -2 11.13 0.82
 4 -4 -2 12.61 0.91
 -4 4 2 9.4 0.85
 -4 4 2 11.09 0.9
 3 -4 -2 3.81 0.39
 3 -4 -2 3.44 0.32
 3 -4 -2 3.71 0.42
 3 -4 -2 3.55 0.32
 3 -4 -2 4.18 0.4
 -3 4 2 4.3 0.5
 -3 4 2 4.15 0.4
 -3 4 2 4.44 0.41
 2 -4 -2 0.3 0.08
 2 -4 -2 0.69 0.14
 2 -4 -2 0.3 0.08
 2 -4 -2 0.65 0.13
 2 -4 -2 0.51 0.14
 2 -4 -2 0.7 0.14
 -2 4 2 0.75 0.23
 -2 4 2 0.65 0.15
 1 -4 -2 168.27 11.02
 1 -4 -2 166.76 11.02
 1 -4 -2 170.32 11.29
 -1 4 2 174.11 11.3
 -1 4 2 176.93 11.02
 -1 4 2 163.03 12.42
 0 4 2 129.24 10.35
 0 4 2 153.29 9.87
 -1 -4 -2 7.44 0.53
 1 4 2 6.57 0.61
 1 4 2 7.9 0.53
 1 4 2 7.4 0.52
 1 4 2 7.33 0.68
 -2 -4 -2 24.8 2.17
 -2 -4 -2 25.64 1.84
 -2 -4 -2 27.14 1.79
 -2 -4 -2 30.04 1.78
 2 4 2 24.74 1.84
 2 4 2 27.71 1.8
 -3 -4 -2 191.94 12.5
 -3 -4 -2 202.98 12.51
 -3 -4 -2 190.02 12.8
 -3 -4 -2 183.64 11.74
 -3 -4 -2 197.7 11.76
 -3 -4 -2 169.8 14.54
 -3 -4 -2 201.65 12.48
 3 4 2 197.52 12.81
 3 4 2 203.49 12.51
 3 4 2 183.67 12.45
 -4 -4 -2 77.05 5.91
 -4 -4 -2 71.24 4.72
 -4 -4 -2 74.47 5.17
 -4 -4 -2 79.33 4.7
 -4 -4 -2 76.31 5.02
 -4 -4 -2 77.87 5.04
 4 4 2 75.46 5.17
 4 4 2 76.39 5
 -5 -4 -2 2.13 0.32
 -5 -4 -2 1.54 0.25
 -5 -4 -2 1.66 0.25
 -5 -4 -2 1.21 0.24
 -5 -4 -2 1.41 0.2
 5 4 2 1.46 0.28
 5 4 2 1.51 0.24
 5 4 2 1.33 0.16
 -6 -4 -2 16.38 1.41
 -6 -4 -2 17.25 1.22
 -6 -4 -2 17.41 1.38
 -6 -4 -2 18.79 1.35
 -6 -4 -2 19.13 1.29
 6 4 2 18.74 1.34
 6 4 2 17.06 1.41
 6 4 2 18.5 1.19
 -7 -4 -2 16.45 1.47
 -7 -4 -2 18.52 1.54
 -7 -4 -2 20.16 1.34
 -7 -4 -2 20.06 1.48
 7 4 2 20.15 1.46
 -8 -4 -2 0.79 0.3
 -8 -4 -2 1.28 0.39
 -8 -4 -2 1.85 0.3
 -8 -4 -2 1.02 0.35
 8 4 2 1.8 0.36
 -9 -4 -2 5.87 0.58
 -9 -4 -2 4.76 0.66
 -9 -4 -2 4.81 0.68
 -10 -4 -2 1.94 0.48
 -10 -4 -2 1.49 0.35
 -10 -4 -2 1.45 0.45
 -11 -4 -2 1.64 0.51
 -11 -4 -2 1.2 0.41
 -11 -4 -2 1.81 0.39
 -12 -4 -2 2.67 0.64
 -13 -4 -2 10.3 1.25
 12 -5 -2 0.23 0.41
 11 -5 -2 -0.11 0.31
 11 -5 -2 0.26 0.27
 10 -5 -2 19.47 1.65
 10 -5 -2 17.9 1.49
 9 -5 -2 34.49 2.36
 9 -5 -2 31.29 2.51
 -9 5 2 33.4 2.76
 8 -5 -2 5.54 0.72
 8 -5 -2 5.83 0.65
 -8 5 2 7.02 0.83
 7 -5 -2 6.34 0.68
 7 -5 -2 5.54 0.59
 -7 5 2 5.33 0.73
 6 -5 -2 27.03 2.07
 6 -5 -2 30.09 1.95
 -6 5 2 27.11 2.32
 -6 5 2 28.7 2.1
 5 -5 -2 63.63 4.36
 5 -5 -2 66.04 3.96
 5 -5 -2 59.74 4.21
 5 -5 -2 59.12 3.91
 5 -5 -2 61.49 4.23
 -5 5 2 61.55 4.74
 -5 5 2 62.89 4.23
 4 -5 -2 1.44 0.27
 4 -5 -2 1.33 0.25
 4 -5 -2 1.64 0.21
 4 -5 -2 1.08 0.2
 4 -5 -2 1.84 0.32
 4 -5 -2 1.27 0.2
 -4 5 2 1.28 0.35
 -4 5 2 1.16 0.25
 -4 5 2 1.12 0.24
 3 -5 -2 19.97 1.53
 3 -5 -2 23.2 1.54
 3 -5 -2 23.39 1.41
 3 -5 -2 19.88 1.59
 3 -5 -2 20.92 1.53
 3 -5 -2 23.27 1.42
 -3 5 2 19.52 1.57
 -3 5 2 23.7 1.8
 -3 5 2 20.29 1.53
 2 -5 -2 48.35 3.16
 2 -5 -2 47.57 3.25
 2 -5 -2 44.61 2.94
 2 -5 -2 44.16 3.16
 2 -5 -2 47.24 2.93
 2 -5 -2 54.07 3.16
 -2 5 2 48.31 3.25
 -2 5 2 45.38 3.62
 1 -5 -2 2.96 0.3
 1 -5 -2 3.36 0.28
 1 -5 -2 3.52 0.3
 -1 5 2 3.19 0.45
 -1 5 2 3.25 0.29
 -1 5 2 3.07 0.3
 0 -5 -2 77.73 5.3
 0 -5 -2 86.94 5.43
 0 5 2 80.11 5.75
 0 5 2 81.04 5.43
 0 5 2 72.71 6.04
 0 5 2 82.32 5.3
 0 5 2 87.41 5.43
 -1 -5 -2 30.84 2.48
 -1 -5 -2 34.81 2.11
 1 5 2 32.47 2.1
 1 5 2 31.23 2.09
 1 5 2 32.6 2.42
 1 5 2 29.52 2.25
 1 5 2 26.22 2.04
 -2 -5 -2 0.12 0.07
 -2 -5 -2 0.31 0.19
 -2 -5 -2 -0.03 0.09
 -2 -5 -2 0.28 0.08
 2 5 2 0.14 0.08
 2 5 2 0.17 0.07
 2 5 2 0.24 0.1
 2 5 2 0.21 0.12
 -3 -5 -2 0.98 0.15
 -3 -5 -2 0.76 0.11
 -3 -5 -2 0.74 0.15
 -3 -5 -2 0.69 0.09
 -3 -5 -2 0.56 0.16
 -3 -5 -2 0.73 0.26
 3 5 2 0.43 0.14
 -4 -5 -2 43.14 2.82
 -4 -5 -2 45.82 2.99
 -4 -5 -2 44.94 2.79
 -4 -5 -2 48.96 3.61
 -4 -5 -2 43.11 3.1
 4 5 2 43.89 2.96
 4 5 2 43.77 3.11
 -5 -5 -2 63.68 4.18
 -5 -5 -2 58 3.94
 -5 -5 -2 57.38 4.31
 -5 -5 -2 63.71 3.91
 5 5 2 63.44 4.15
 5 5 2 69.02 4.34
 -6 -5 -2 15.87 1.17
 -6 -5 -2 15.05 1.19
 -6 -5 -2 13.74 1.04
 -6 -5 -2 16.33 1.12
 -6 -5 -2 14.24 1.22
 6 5 2 15.46 1.14
 -7 -5 -2 11.65 1.09
 -7 -5 -2 13.76 0.96
 -7 -5 -2 12.44 1.14
 -7 -5 -2 14.23 1.09
 -8 -5 -2 27.95 2.36
 -8 -5 -2 32.79 2.16
 -8 -5 -2 36.22 2.39
 -8 -5 -2 31.61 2.46
 -9 -5 -2 26.58 2.12
 -9 -5 -2 29.09 2.1
 -9 -5 -2 26.46 1.89
 -10 -5 -2 4.83 0.71
 -10 -5 -2 4.54 0.57
 -10 -5 -2 5.34 0.7
 -11 -5 -2 0.01 0.27
 -11 -5 -2 -0.12 0.37
 -12 -5 -2 1.71 0.46
 -12 -5 -2 1.79 0.58
 -13 -5 -2 0.16 0.58
 11 -6 -2 -0.1 0.42
 11 -6 -2 0.26 0.31
 10 -6 -2 2.54 0.48
 10 -6 -2 1.12 0.45
 9 -6 -2 6.39 0.86
 9 -6 -2 8.33 0.82
 -9 6 2 9.18 1.05
 8 -6 -2 45.79 3.44
 8 -6 -2 48.63 3.23
 -8 6 2 49.52 3.83
 7 -6 -2 20.62 1.73
 7 -6 -2 23.64 1.64
 -7 6 2 22.91 1.95
 6 -6 -2 1.34 0.29
 6 -6 -2 1.66 0.37
 -6 6 2 1.59 0.44
 5 -6 -2 41.08 2.81
 5 -6 -2 36.88 2.6
 -5 6 2 42.52 3.19
 4 -6 -2 87.48 5.23
 4 -6 -2 81.32 5.24
 4 -6 -2 84.83 5.77
 4 -6 -2 82.79 5.6
 4 -6 -2 79.61 5.59
 -4 6 2 83.29 5.6
 -4 6 2 80.19 5.74
 -4 6 2 92.18 6.35
 3 -6 -2 6.74 0.53
 3 -6 -2 8.03 0.65
 3 -6 -2 7.34 0.65
 3 -6 -2 5.63 0.52
 3 -6 -2 7.51 0.62
 3 -6 -2 7.32 0.62
 -3 6 2 7.01 0.63
 -3 6 2 8.59 0.82
 2 -6 -2 1.67 0.17
 2 -6 -2 1.04 0.2
 2 -6 -2 1.68 0.23
 2 -6 -2 1.42 0.24
 2 -6 -2 1.38 0.22
 -2 6 2 1.73 0.24
 -2 6 2 1.59 0.22
 -2 6 2 1.57 0.35
 1 -6 -2 24.25 1.63
 1 -6 -2 24.13 1.64
 1 -6 -2 23.84 1.69
 1 -6 -2 21.65 1.64
 -1 6 2 24.22 1.69
 -1 6 2 21.53 1.83
 -1 6 2 27.01 1.99
 -1 6 2 25.3 1.68
 -1 6 2 25.65 1.65
 0 -6 -2 11.75 0.88
 0 6 2 13.01 0.92
 0 6 2 14.35 0.91
 0 6 2 13.75 1.15
 0 6 2 11.91 1.04
 0 6 2 12.11 0.89
 -1 -6 -2 0.42 0.21
 1 6 2 0.35 0.1
 1 6 2 0.56 0.18
 1 6 2 0.36 0.09
 1 6 2 0.39 0.1
 -2 -6 -2 103.36 8.67
 -2 -6 -2 114.39 7.39
 -2 -6 -2 118.94 7.56
 -2 -6 -2 100.28 7.37
 2 6 2 120.68 7.56
 2 6 2 119.82 7.39
 2 6 2 114.45 7.97
 2 6 2 113.59 7.57
 -3 -6 -2 14.52 0.99
 -3 -6 -2 13.01 0.94
 -3 -6 -2 12.9 1.22
 -3 -6 -2 12.25 0.84
 -3 -6 -2 13.54 0.87
 -3 -6 -2 12.26 0.97
 3 6 2 13.68 1
 3 6 2 13.29 0.95
 -4 -6 -2 5.66 0.54
 -4 -6 -2 6.02 0.46
 -4 -6 -2 5.92 0.57
 -4 -6 -2 7.02 0.5
 -4 -6 -2 6.03 0.53
 -4 -6 -2 6 0.77
 4 6 2 6.03 0.56
 -5 -6 -2 21.62 1.58
 -5 -6 -2 21.49 1.46
 -5 -6 -2 23.3 1.5
 -5 -6 -2 22.22 1.66
 -6 -6 -2 112.18 7.43
 -6 -6 -2 113.33 7.67
 -6 -6 -2 111.36 6.96
 -7 -6 -2 5.38 0.51
 -7 -6 -2 5.84 0.66
 -7 -6 -2 5.48 0.6
 -8 -6 -2 0.7 0.29
 -8 -6 -2 0.53 0.2
 -9 -6 -2 26.38 1.96
 -9 -6 -2 23.69 1.74
 -10 -6 -2 18.86 1.42
 -10 -6 -2 18.46 1.57
 -11 -6 -2 2.05 0.45
 -11 -6 -2 2.62 0.59
 -12 -6 -2 0.03 0.34
 -12 -6 -2 0.21 0.41
 -13 -6 -2 3.54 0.85
 11 -7 -2 2.91 0.68
 10 -7 -2 0.42 0.33
 10 -7 -2 0.29 0.35
 9 -7 -2 3.57 0.61
 9 -7 -2 2.68 0.48
 8 -7 -2 1.72 0.46
 8 -7 -2 2.85 0.45
 -8 7 2 2.9 0.64
 7 -7 -2 40.03 2.99
 7 -7 -2 41.98 2.81
 -7 7 2 42.34 3.38
 6 -7 -2 10.1 0.85
 6 -7 -2 9.28 0.91
 -6 7 2 10.84 1.13
 5 -7 -2 2.24 0.34
 5 -7 -2 3.14 0.43
 -5 7 2 2.16 0.51
 4 -7 -2 34.85 2.43
 4 -7 -2 32.8 2.26
 -4 7 2 36.44 2.81
 3 -7 -2 77.27 5.3
 3 -7 -2 79.35 4.94
 3 -7 -2 81.21 5.44
 3 -7 -2 79.61 5.29
 3 -7 -2 71.94 4.95
 -3 7 2 90 6.06
 -3 7 2 80.01 5.43
 2 -7 -2 25.27 1.86
 2 -7 -2 26.88 1.71
 2 -7 -2 25.88 1.7
 2 -7 -2 28.82 1.93
 2 -7 -2 26.78 1.86
 -2 7 2 28.1 1.87
 -2 7 2 27.64 2.22
 -2 7 2 25.79 1.91
 1 -7 -2 5.41 0.48
 1 -7 -2 5.81 0.48
 1 -7 -2 5.43 0.47
 1 -7 -2 4.74 0.47
 -1 7 2 6.34 0.48
 -1 7 2 5.96 0.69
 -1 7 2 6.03 0.64
 -1 7 2 6.07 0.49
 -1 7 2 5.44 0.47
 0 -7 -2 24.75 1.65
 0 -7 -2 23.03 1.65
 0 -7 -2 23.81 1.64
 0 7 2 24.72 1.88
 0 7 2 24.4 1.7
 0 7 2 25.19 1.65
 0 7 2 24.17 1.68
 -1 -7 -2 90.81 7.11
 -1 -7 -2 88.26 6.02
 -1 -7 -2 92.22 6.03
 1 7 2 98.73 6.17
 1 7 2 91.72 6.02
 1 7 2 97.67 6.56
 1 7 2 87.15 6.16
 -2 -7 -2 0.34 0.14
 -2 -7 -2 0.04 0.21
 -2 -7 -2 0.4 0.13
 -2 -7 -2 0.48 0.13
 2 7 2 0.22 0.11
 2 7 2 0.19 0.09
 2 7 2 0.09 0.16
 2 7 2 0.3 0.12
 -3 -7 -2 0.72 0.16
 -3 -7 -2 0.47 0.18
 -3 -7 -2 0.8 0.32
 -3 -7 -2 0.68 0.13
 -3 -7 -2 0.47 0.09
 3 7 2 0.85 0.18
 3 7 2 0.7 0.17
 3 7 2 0.82 0.16
 -4 -7 -2 7.2 0.89
 -4 -7 -2 7.68 0.62
 -4 -7 -2 6.81 0.62
 -4 -7 -2 6.98 0.53
 -4 -7 -2 8.09 0.58
 -5 -7 -2 12.79 1.08
 -5 -7 -2 13.67 0.95
 -5 -7 -2 14.51 1.05
 -6 -7 -2 11.96 0.9
 -6 -7 -2 10.21 0.78
 -6 -7 -2 9.14 0.9
 -7 -7 -2 50.21 3.22
 -7 -7 -2 49.89 3.47
 -8 -7 -2 10.17 0.82
 -8 -7 -2 9.49 0.92
 -9 -7 -2 0.15 0.21
 -9 -7 -2 0.36 0.32
 -10 -7 -2 11.51 1.13
 -10 -7 -2 10.08 0.92
 -11 -7 -2 29.44 2.13
 -11 -7 -2 29.23 2.34
 -12 -7 -2 2.07 0.48
 -12 -7 -2 1.75 0.64
 10 -8 -2 0.14 0.31
 9 -8 -2 1.25 0.46
 9 -8 -2 0.87 0.35
 8 -8 -2 13.21 1.15
 8 -8 -2 13.94 1.27
 -8 8 2 13.86 1.45
 7 -8 -2 2.21 0.46
 7 -8 -2 1.79 0.37
 -7 8 2 1.68 0.57
 6 -8 -2 20.73 1.53
 6 -8 -2 21.15 1.67
 -6 8 2 21.27 1.92
 5 -8 -2 8.34 0.79
 5 -8 -2 7.45 0.69
 -5 8 2 7.46 0.94
 4 -8 -2 1.01 0.23
 4 -8 -2 0.8 0.26
 -4 8 2 0.43 0.34
 3 -8 -2 5.34 0.55
 3 -8 -2 5.16 0.48
 -3 8 2 5.49 0.73
 2 -8 -2 61.51 4.22
 2 -8 -2 63.11 4.12
 2 -8 -2 62.35 3.84
 2 -8 -2 59.85 3.82
 -2 8 2 60.18 4.21
 -2 8 2 54.54 4.71
 -2 8 2 68.93 4.56
 1 -8 -2 21.05 1.49
 1 -8 -2 22.51 1.49
 1 -8 -2 21.48 1.53
 -1 8 2 20.56 1.53
 -1 8 2 19.61 1.71
 0 -8 -2 2.75 0.44
 0 -8 -2 2.68 0.29
 0 -8 -2 2.61 0.27
 0 8 2 2.28 0.28
 0 8 2 2.75 0.42
 0 8 2 2.67 0.3
 -1 -8 -2 13.59 1.22
 -1 -8 -2 12.94 0.93
 1 8 2 12.27 0.94
 1 8 2 12.93 1.1
 1 8 2 12.71 0.92
 -2 -8 -2 28.6 2.09
 -2 -8 -2 31.5 2.57
 2 8 2 32.58 2.35
 2 8 2 31.29 2.14
 -3 -8 -2 29.96 2.16
 -3 -8 -2 32.03 2.6
 -3 -8 -2 32.53 1.97
 -3 -8 -2 29.49 2.1
 -3 -8 -2 29.64 1.93
 3 8 2 31.25 2.35
 3 8 2 31.22 2.16
 -4 -8 -2 1.13 0.42
 -4 -8 -2 0.72 0.14
 -4 -8 -2 1.02 0.22
 -4 -8 -2 0.59 0.2
 -5 -8 -2 1.75 0.24
 -5 -8 -2 1.62 0.3
 -6 -8 -2 30.01 2.18
 -6 -8 -2 30.95 2.01
 -7 -8 -2 0.23 0.18
 -7 -8 -2 0.97 0.31
 -8 -8 -2 24.36 1.85
 -8 -8 -2 30.59 2.07
 -9 -8 -2 1.97 0.47
 -9 -8 -2 2.3 0.39
 -10 -8 -2 13.35 1.21
 -10 -8 -2 11.74 1.03
 -11 -8 -2 1.04 0.39
 -11 -8 -2 0.99 0.47
 -12 -8 -2 20.42 1.81
 9 -9 -2 0.23 0.3
 8 -9 -2 -0.16 0.25
 8 -9 -2 -0.19 0.28
 -8 9 2 -0.34 0.46
 7 -9 -2 12 1.11
 7 -9 -2 16.02 1.3
 -7 9 2 13.83 1.5
 6 -9 -2 5.04 0.68
 6 -9 -2 5.24 0.59
 -6 9 2 6.35 0.93
 5 -9 -2 1.41 0.31
 5 -9 -2 1.39 0.36
 -5 9 2 1.25 0.51
 4 -9 -2 7.51 0.76
 4 -9 -2 7.95 0.67
 -4 9 2 7.42 0.96
 3 -9 -2 6.91 0.58
 3 -9 -2 6.97 0.66
 -3 9 2 6.27 0.87
 2 -9 -2 2.71 0.37
 2 -9 -2 2.78 0.31
 -2 9 2 3.23 0.53
 1 -9 -2 20.67 1.56
 1 -9 -2 22.29 1.44
 -1 9 2 23.45 1.84
 0 -9 -2 38.03 2.69
 0 -9 -2 40.03 3.22
 0 9 2 42.54 3.03
 0 9 2 39.52 2.75
 -1 -9 -2 0.22 0.14
 -1 -9 -2 -0.02 0.26
 1 9 2 0.12 0.12
 1 9 2 0.02 0.21
 -2 -9 -2 0.17 0.1
 -2 -9 -2 -0.04 0.15
 -2 -9 -2 0.14 0.31
 2 9 2 0.35 0.23
 2 9 2 0.26 0.16
 -3 -9 -2 75.63 4.95
 -3 -9 -2 72.18 4.62
 -3 -9 -2 78.48 5.91
 -3 -9 -2 71.33 5.08
 3 9 2 77.22 5.41
 -4 -9 -2 40.65 2.62
 -4 -9 -2 42.23 2.84
 -5 -9 -2 0.31 0.15
 -5 -9 -2 0.79 0.24
 -6 -9 -2 7.33 0.71
 -6 -9 -2 7.48 0.62
 -7 -9 -2 22.2 1.63
 -7 -9 -2 25.81 1.82
 -8 -9 -2 9.89 0.97
 -8 -9 -2 9.85 0.83
 -9 -9 -2 4.66 0.56
 -9 -9 -2 4.95 0.69
 -10 -9 -2 0.76 0.4
 -10 -9 -2 0.65 0.32
 -11 -9 -2 0.95 0.45
 8 -10 -2 1.77 0.51
 7 -10 -2 0.32 0.34
 6 -10 -2 13.74 1.14
 6 -10 -2 15.28 1.31
 5 -10 -2 31.18 2.39
 5 -10 -2 33.57 2.22
 4 -10 -2 -0.04 0.23
 4 -10 -2 0.09 0.18
 3 -10 -2 7.98 0.74
 3 -10 -2 7.74 0.65
 -3 10 2 7.04 0.94
 2 -10 -2 5.65 0.53
 2 -10 -2 6.73 0.63
 -2 10 2 5.98 0.83
 1 -10 -2 10.98 0.86
 1 -10 -2 9.74 0.75
 -1 10 2 9.42 1.05
 0 -10 -2 10.25 0.73
 0 -10 -2 10.23 0.84
 0 10 2 9.71 1
 -1 -10 -2 22.26 1.38
 -1 -10 -2 19.68 1.51
 1 10 2 20.8 1.75
 -2 -10 -2 0.62 0.4
 -2 -10 -2 0.51 0.2
 -2 -10 -2 0.38 0.12
 2 10 2 0.43 0.29
 -3 -10 -2 1.1 0.18
 -3 -10 -2 1.14 0.26
 3 10 2 0.83 0.31
 -4 -10 -2 24.07 1.63
 -4 -10 -2 20.46 1.46
 -5 -10 -2 40.92 2.95
 -5 -10 -2 44.15 2.75
 -6 -10 -2 8.06 0.68
 -6 -10 -2 8.39 0.78
 -7 -10 -2 0.06 0.2
 -7 -10 -2 -0.13 0.24
 -8 -10 -2 6.85 0.72
 -8 -10 -2 9.66 0.9
 -9 -10 -2 8.09 0.9
 -9 -10 -2 7.9 0.79
 -10 -10 -2 0.38 0.39
 7 -11 -2 8.76 0.98
 6 -11 -2 -0.04 0.31
 5 -11 -2 10.14 0.99
 5 -11 -2 9.31 0.87
 4 -11 -2 22.04 1.61
 4 -11 -2 23.07 1.76
 -4 11 2 22.45 2.05
 3 -11 -2 2.33 0.41
 3 -11 -2 1.87 0.32
 -3 11 2 1.25 0.53
 2 -11 -2 0.28 0.25
 2 -11 -2 0.24 0.18
 -2 11 2 0.34 0.37
 1 -11 -2 6.65 0.59
 1 -11 -2 7.28 0.7
 -1 11 2 7.8 0.91
 0 -11 -2 24.48 1.55
 0 -11 -2 22.63 1.68
 0 11 2 21.09 1.92
 -1 -11 -2 0.05 0.13
 -1 -11 -2 0.27 0.23
 1 11 2 0.15 0.3
 -2 -11 -2 9.43 0.88
 -2 -11 -2 11.41 0.78
 2 11 2 11.28 1.09
 -3 -11 -2 0.02 0.14
 -3 -11 -2 0.13 0.22
 3 11 2 0.24 0.26
 -4 -11 -2 6.21 0.55
 -4 -11 -2 7.44 0.68
 -5 -11 -2 7.51 0.69
 -5 -11 -2 5.88 0.56
 -6 -11 -2 37.68 2.66
 -6 -11 -2 36.54 2.45
 -7 -11 -2 0.21 0.27
 -7 -11 -2 -0.04 0.18
 -8 -11 -2 -0.01 0.32
 -9 -11 -2 8.61 0.96
 -10 -11 -2 11.38 1.17
 6 -12 -2 4.49 0.69
 -6 12 2 3.41 0.92
 5 -12 -2 -0.19 0.31
 -5 12 2 0.85 0.56
 4 -12 -2 5.3 0.67
 -4 12 2 4.55 0.9
 3 -12 -2 21.78 1.73
 3 -12 -2 22.56 1.58
 -3 12 2 21.8 2.05
 2 -12 -2 12.84 1.15
 2 -12 -2 14.4 1.04
 -2 12 2 12.95 1.43
 1 -12 -2 0.79 0.25
 1 -12 -2 0.59 0.3
 -1 12 2 0.66 0.41
 0 -12 -2 10.6 0.93
 0 -12 -2 11.06 0.82
 0 12 2 9.21 1.11
 -1 -12 -2 34.01 2.36
 -1 -12 -2 31.73 2.16
 1 12 2 34.31 2.68
 -2 -12 -2 3.45 0.48
 -2 -12 -2 3.28 0.37
 2 12 2 4.23 0.65
 -3 -12 -2 8.7 0.77
 -3 -12 -2 7.45 0.64
 3 12 2 8.3 0.95
 -4 -12 -2 3.02 0.37
 -4 -12 -2 3.3 0.48
 -5 -12 -2 4.17 0.47
 -5 -12 -2 5.49 0.61
 -6 -12 -2 3.02 0.5
 -6 -12 -2 3.45 0.43
 -7 -12 -2 12.01 1.09
 -8 -12 -2 1.26 0.45
 4 -13 -2 1.62 0.46
 -4 13 2 1.18 0.64
 3 -13 -2 -0.28 0.35
 -3 13 2 0.12 0.5
 2 -13 -2 21.74 1.68
 -2 13 2 19.55 1.92
 1 -13 -2 7.74 0.65
 1 -13 -2 6.7 0.75
 -1 13 2 5.56 0.92
 0 -13 -2 -0.15 0.26
 0 -13 -2 -0.02 0.17
 0 13 2 0.05 0.4
 -1 -13 -2 4.36 0.44
 -1 -13 -2 3.25 0.53
 1 13 2 3.96 0.73
 -2 -13 -2 25.92 1.9
 -2 -13 -2 24.5 1.72
 2 13 2 26.3 2.19
 -3 -13 -2 5.29 0.51
 -3 -13 -2 4.81 0.6
 3 13 2 6.05 0.82
 -4 -13 -2 0.05 0.3
 -5 -13 -2 0.33 0.34
 -6 -13 -2 9.59 0.96
 -7 -13 -2 0.24 0.3
 0 -14 -2 7.07 0.8
 -1 -14 -2 0.33 0.36
 -2 -14 -2 0.22 0.36
 -3 -14 -2 15.85 1.35
 -4 -14 -2 11.89 1.11
 -6 -12 3 4.8 0.74
 -5 -12 3 0.83 0.45
 -4 -12 3 -0.04 0.35
 3 12 -3 6.23 0.94
 -3 -12 3 5.93 0.78
 2 12 -3 15.6 1.63
 -2 -12 3 17.18 1.46
 1 12 -3 2.76 0.7
 -1 -12 3 2.79 0.6
 0 12 -3 -0.84 0.34
 0 -12 3 -0.18 0.33
 -1 12 -3 10.19 1.29
 1 -12 3 9.84 1.05
 -2 12 -3 13.29 1.61
 2 -12 3 15.85 1.38
 -3 12 -3 0.29 0.54
 3 -12 3 0.66 0.41
 -8 -11 3 0.49 0.38
 -7 -11 3 3.8 0.62
 -6 -11 3 1.01 0.43
 -5 -11 3 3.25 0.48
 -5 -11 3 2.79 0.56
 4 11 -3 1.65 0.51
 -4 -11 3 1.61 0.36
 -4 -11 3 1.36 0.43
 3 11 -3 3.4 0.69
 -3 -11 3 3.98 0.5
 -3 -11 3 4.59 0.64
 2 11 -3 1.1 0.49
 -2 -11 3 1.2 0.33
 -2 -11 3 0.94 0.38
 1 11 -3 16.64 1.73
 -1 -11 3 20.92 1.6
 0 11 -3 6.92 0.97
 0 -11 3 6.72 0.78
 0 -11 3 5.8 0.64
 -1 11 -3 -0.13 0.33
 1 -11 3 0.57 0.25
 1 -11 3 0.41 0.36
 -2 11 -3 5.93 0.94
 2 -11 3 3.65 0.61
 2 -11 3 3.82 0.51
 -3 11 -3 19.05 2.01
 3 -11 3 22.7 1.77
 3 -11 3 20.89 1.57
 -4 11 -3 5.54 1.01
 4 -11 3 3.98 0.69
 -5 11 -3 -0.08 0.53
 5 -11 3 0.05 0.33
 -9 -10 3 13.12 1.31
 -8 -10 3 0.57 0.37
 -7 -10 3 -0.27 0.29
 -7 -10 3 -0.02 0.23
 -6 -10 3 20.67 1.55
 -6 -10 3 20.98 1.7
 -5 -10 3 13.45 1.12
 -5 -10 3 15.54 1.29
 4 10 -3 2.41 0.57
 -4 -10 3 3.33 0.51
 -4 -10 3 2.1 0.36
 3 10 -3 0.3 0.35
 -3 -10 3 0.2 0.25
 -3 -10 3 0.11 0.18
 2 10 -3 3.62 0.68
 -2 -10 3 4.51 0.5
 -2 -10 3 5.57 0.63
 1 10 -3 0.15 0.34
 -1 -10 3 0.57 0.29
 -1 -10 3 0.53 0.21
 0 10 -3 10.7 1.2
 0 -10 3 10.85 0.87
 0 -10 3 10.61 0.99
 -1 10 -3 10.89 1.21
 1 -10 3 10.16 0.86
 1 -10 3 10.52 0.98
 -2 10 -3 0.23 0.41
 2 -10 3 0.37 0.21
 2 -10 3 0.4 0.29
 -3 10 -3 1.98 0.7
 3 -10 3 2.91 0.52
 3 -10 3 2.37 0.4
 -4 10 -3 23.61 2.14
 4 -10 3 21.5 1.66
 4 -10 3 22.98 1.83
 -5 10 -3 8.97 1.28
 5 -10 3 10.78 1.08
 5 -10 3 8.84 0.9
 6 -10 3 0.08 0.32
 7 -10 3 2.21 0.58
 -10 -9 3 0.26 0.44
 -9 -9 3 10.33 1.07
 -9 -9 3 8.1 0.85
 -8 -9 3 15.84 1.26
 -8 -9 3 15.53 1.39
 -7 -9 3 0.05 0.3
 -7 -9 3 0.25 0.23
 -6 -9 3 0.84 0.35
 -6 -9 3 1.12 0.29
 -5 -9 3 21.56 1.59
 -5 -9 3 17.88 1.41
 4 9 -3 19.77 1.72
 -4 -9 3 18.81 1.4
 -4 -9 3 20.52 1.55
 3 9 -3 1.77 0.46
 -3 -9 3 1.76 0.3
 -3 -9 3 1.38 0.36
 2 9 -3 0.91 0.41
 -2 -9 3 0.46 0.2
 -2 -9 3 0.26 0.24
 1 9 -3 5.71 0.87
 -1 -9 3 9.32 0.81
 -1 -9 3 8.96 0.69
 0 9 -3 19.14 1.74
 0 -9 3 21.2 1.56
 0 -9 3 19.37 1.4
 -1 9 -3 9.72 1.08
 1 -9 3 8.61 0.84
 1 -9 3 9.04 0.75
 -2 9 -3 10.54 1.13
 2 -9 3 8.13 0.73
 2 -9 3 8.07 0.85
 -3 9 -3 0.08 0.37
 3 -9 3 0.14 0.19
 3 -9 3 0 0.22
 -4 9 -3 0.04 0.37
 4 -9 3 0.32 0.29
 4 -9 3 0.12 0.22
 5 -9 3 13.54 1.13
 5 -9 3 14.59 1.28
 6 -9 3 18.12 1.41
 6 -9 3 17.07 1.53
 7 -9 3 1.09 0.46
 7 -9 3 1.51 0.41
 8 -9 3 0.51 0.39
 -11 -8 3 0.17 0.49
 -10 -8 3 0.49 0.34
 -10 -8 3 0.56 0.43
 -9 -8 3 -0.19 0.31
 -9 -8 3 0.81 0.31
 -8 -8 3 2.23 0.52
 -8 -8 3 3.71 0.48
 -7 -8 3 26.42 1.97
 -7 -8 3 24.22 1.78
 -6 -8 3 1.23 0.29
 -6 -8 3 1.2 0.36
 -5 -8 3 0.1 0.21
 -5 -8 3 0.35 0.17
 4 8 -3 2.65 0.54
 -4 -8 3 4.17 0.49
 -4 -8 3 3.09 0.38
 3 8 -3 76.58 5.89
 -3 -8 3 79.34 5.08
 -3 -8 3 86.1 5.46
 2 8 -3 1.69 0.44
 -2 -8 3 2.36 0.4
 -2 -8 3 1.74 0.28
 1 8 -3 0.55 0.29
 -1 -8 3 0.18 0.21
 -1 -8 3 0.57 0.18
 0 8 -3 18.35 1.56
 0 -8 3 18.81 1.24
 0 -8 3 15.22 1.34
 -1 8 -3 42.63 3.22
 1 -8 3 39.6 2.88
 1 -8 3 41 2.67
 -2 8 -3 0.49 0.36
 2 -8 3 0.15 0.17
 2 -8 3 0.27 0.24
 -3 8 -3 5.16 0.77
 3 -8 3 5.11 0.51
 3 -8 3 3.19 0.52
 4 -8 3 0.51 0.29
 4 -8 3 0.79 0.24
 5 -8 3 11.4 0.94
 5 -8 3 10.29 1.03
 6 -8 3 8.2 0.87
 6 -8 3 6.87 0.75
 7 -8 3 8.22 0.87
 7 -8 3 9.34 0.99
 8 -8 3 0.66 0.38
 8 -8 3 0.76 0.42
 9 -8 3 0.11 0.41
 -11 -7 3 5.92 0.74
 -11 -7 3 4.94 0.86
 -10 -7 3 2.28 0.46
 -10 -7 3 1.91 0.54
 -9 -7 3 0.45 0.39
 -9 -7 3 0.65 0.3
 -8 -7 3 8.78 0.93
 -8 -7 3 9.14 0.8
 -7 -7 3 0.51 0.28
 -7 -7 3 0.16 0.19
 -6 -7 3 23.79 1.54
 -6 -7 3 19.43 1.65
 -5 -7 3 0.41 0.25
 -5 -7 3 0.56 0.2
 -4 -7 3 6.01 0.56
 -4 -7 3 7.87 0.68
 -4 -7 3 6.2 0.69
 3 7 -3 24.91 2.07
 -3 -7 3 26.48 1.89
 -3 -7 3 25.06 1.94
 -3 -7 3 26.87 1.74
 2 7 -3 74.09 5.28
 2 7 -3 66.98 4.89
 -2 -7 3 74.82 4.87
 -2 -7 3 72.52 5.01
 -2 -7 3 72.45 4.54
 1 7 -3 9.56 0.98
 1 7 -3 9.39 0.86
 -1 -7 3 9.93 0.76
 -1 -7 3 11.32 0.88
 0 7 -3 0 0.15
 0 7 -3 0.61 0.28
 0 -7 3 0.13 0.13
 0 -7 3 0.09 0.17
 -1 7 -3 20.16 1.77
 1 -7 3 21.38 1.44
 1 -7 3 20.93 1.56
 -2 7 -3 66.36 4.9
 2 -7 3 65.61 4.18
 2 -7 3 65.4 4.47
 3 -7 3 4.51 0.56
 3 -7 3 4.77 0.49
 4 -7 3 10.08 0.81
 4 -7 3 8.93 0.88
 5 -7 3 19.81 1.41
 5 -7 3 17.72 1.5
 6 -7 3 12.45 1.02
 6 -7 3 11.45 1.09
 7 -7 3 0.73 0.34
 7 -7 3 0.29 0.26
 8 -7 3 15.41 1.28
 8 -7 3 14.77 1.39
 9 -7 3 0.76 0.37
 9 -7 3 0.9 0.43
 10 -7 3 0.21 0.33
 10 -7 3 0.01 0.41
 -12 -6 3 2.21 0.7
 -11 -6 3 14.73 1.4
 -11 -6 3 12.87 1.17
 -10 -6 3 16.26 1.3
 -10 -6 3 16.61 1.48
 -9 -6 3 1.4 0.44
 -9 -6 3 1.09 0.34
 -8 -6 3 2.71 0.52
 -8 -6 3 3.41 0.45
 -7 -6 3 10.49 0.93
 -7 -6 3 9.51 0.81
 -6 -6 3 11.58 1.03
 -6 -6 3 12.25 0.9
 -6 -6 3 10.4 0.98
 5 6 -3 12.17 1.06
 -5 -6 3 13.13 0.94
 -5 -6 3 12.66 1.09
 -5 -6 3 12.1 1.04
 4 6 -3 0.89 0.31
 4 6 -3 0.82 0.31
 4 6 -3 0.96 0.29
 -4 -6 3 0.68 0.25
 -4 -6 3 1.17 0.3
 -4 -6 3 1.65 0.25
 3 6 -3 3.65 0.53
 3 6 -3 3.61 0.46
 3 6 -3 4.43 0.49
 3 6 -3 4.67 0.52
 -3 -6 3 3.16 0.36
 -3 -6 3 4.28 0.46
 -3 -6 3 3.6 0.47
 2 6 -3 0.3 0.15
 2 6 -3 0.93 0.29
 2 6 -3 0.64 0.23
 2 6 -3 0.67 0.24
 2 6 -3 0.34 0.19
 -2 -6 3 0.37 0.2
 -2 -6 3 0.92 0.22
 -2 -6 3 0.31 0.18
 -2 -6 3 0.87 0.23
 -2 -6 3 0.6 0.15
 1 6 -3 69.66 5.15
 1 6 -3 75.24 5.06
 1 6 -3 74.99 5.03
 1 6 -3 82.17 5.17
 1 6 -3 75.51 5.44
 -1 -6 3 78.71 5.03
 -1 -6 3 72.93 4.69
 -1 -6 3 74.76 4.72
 -1 -6 3 72.25 5.05
 0 6 -3 34.63 2.26
 0 6 -3 26.02 2.05
 0 6 -3 30.96 2.06
 0 6 -3 24.42 2
 0 6 -3 28.94 1.99
 0 -6 3 26.76 1.83
 0 -6 3 29.08 1.86
 0 -6 3 25.93 1.98
 0 -6 3 25.81 2.06
 0 -6 3 30.25 2.05
 -1 6 -3 2.74 0.36
 -1 6 -3 1.9 0.35
 -1 6 -3 2.22 0.44
 -1 6 -3 2.67 0.39
 1 -6 3 2.44 0.31
 1 -6 3 1.83 0.36
 1 -6 3 2.19 0.34
 1 -6 3 2.13 0.28
 1 -6 3 2.08 0.38
 -2 6 -3 14.78 1.19
 -2 6 -3 12.96 1.29
 -2 6 -3 13.77 1.13
 -2 6 -3 14.13 1.12
 2 -6 3 13.81 1.12
 2 -6 3 15.39 1.21
 2 -6 3 14.85 1.04
 2 -6 3 14.86 1.19
 -3 6 -3 100.31 6.49
 3 -6 3 86.75 6.43
 3 -6 3 102.9 6.06
 -4 6 -3 7.43 0.83
 4 -6 3 8.47 0.81
 4 -6 3 10.39 0.78
 5 -6 3 0.34 0.19
 5 -6 3 0.06 0.21
 6 -6 3 0.28 0.24
 6 -6 3 0.24 0.19
 7 -6 3 25.99 1.88
 7 -6 3 26.2 2.03
 8 -6 3 10.1 0.92
 8 -6 3 8.45 0.98
 9 -6 3 3.96 0.6
 9 -6 3 3.91 0.66
 10 -6 3 0.54 0.34
 10 -6 3 0.8 0.43
 11 -6 3 3.78 0.76
 -12 -5 3 0.29 0.42
 -11 -5 3 0.3 0.41
 -10 -5 3 22.66 1.97
 -10 -5 3 26.17 1.8
 -9 -5 3 50.64 3.26
 -9 -5 3 47.55 3.52
 -8 -5 3 5.03 0.69
 -8 -5 3 6.33 0.61
 7 5 -3 1.73 0.41
 7 5 -3 1.34 0.37
 -7 -5 3 0.81 0.28
 -7 -5 3 1.15 0.26
 -7 -5 3 0.92 0.29
 6 5 -3 40.09 2.72
 6 5 -3 41.22 2.74
 -6 -5 3 35.67 2.66
 -6 -5 3 33.9 2.47
 -6 -5 3 40.1 2.8
 5 5 -3 60.08 4
 5 5 -3 62.35 4
 -5 -5 3 54.34 3.95
 -5 -5 3 52.47 4.07
 -5 -5 3 61.37 3.7
 4 5 -3 1.39 0.3
 4 5 -3 1.28 0.3
 4 5 -3 1.32 0.29
 4 5 -3 1.84 0.25
 -4 -5 3 1.71 0.29
 -4 -5 3 1.33 0.3
 -4 -5 3 1.71 0.25
 3 5 -3 1.71 0.31
 3 5 -3 2.1 0.32
 3 5 -3 2.06 0.36
 3 5 -3 1.87 0.31
 3 5 -3 1.95 0.23
 3 5 -3 2.2 0.36
 -3 -5 3 1.52 0.27
 -3 -5 3 1.6 0.29
 -3 -5 3 1.55 0.27
 -3 -5 3 1.12 0.21
 2 5 -3 24.69 1.67
 2 5 -3 23.74 1.5
 2 5 -3 22.2 1.71
 2 5 -3 22.92 1.68
 2 5 -3 25.43 1.83
 2 5 -3 22.89 1.7
 -2 -5 3 22.31 1.55
 -2 -5 3 23.64 1.65
 -2 -5 3 19.72 1.65
 -2 -5 3 24.44 1.71
 -2 -5 3 22.04 1.51
 1 5 -3 5.99 0.68
 1 5 -3 6.69 0.63
 1 5 -3 6.86 0.62
 1 5 -3 6.59 0.62
 1 5 -3 7.22 0.5
 1 5 -3 6.22 0.6
 -1 -5 3 6.45 0.61
 -1 -5 3 7.28 0.59
 -1 -5 3 6.01 0.54
 -1 -5 3 6.09 0.61
 -1 -5 3 6.34 0.51
 0 5 -3 71.38 4.82
 0 5 -3 73.39 4.7
 0 5 -3 70.42 4.35
 0 5 -3 72.49 4.8
 0 5 -3 72.8 4.68
 0 5 -3 65.9 5.06
 0 -5 3 63.07 4.8
 0 -5 3 74.21 4.72
 0 -5 3 63.95 4.36
 0 -5 3 69.19 4.67
 0 -5 3 73.62 4.39
 -1 5 -3 18.28 1.48
 -1 5 -3 19.79 1.38
 -1 5 -3 18.34 1.38
 -1 5 -3 17.89 1.31
 -1 5 -3 18.52 1.34
 -1 5 -3 16.3 1.17
 1 -5 3 18.27 1.22
 1 -5 3 17.63 1.37
 1 -5 3 16.63 1.3
 1 -5 3 17.94 1.36
 1 -5 3 16.73 1.2
 -2 5 -3 1.35 0.31
 -2 5 -3 1.8 0.31
 -2 5 -3 2.01 0.33
 -2 5 -3 1.98 0.34
 -2 5 -3 1.52 0.22
 2 -5 3 2.2 0.32
 2 -5 3 1.31 0.31
 2 -5 3 2.06 0.34
 2 -5 3 1.89 0.25
 2 -5 3 1.75 0.26
 -3 5 -3 1.04 0.28
 -3 5 -3 1.2 0.31
 -3 5 -3 1.55 0.23
 -3 5 -3 1.06 0.29
 3 -5 3 1.29 0.32
 3 -5 3 1.41 0.25
 3 -5 3 1.04 0.24
 3 -5 3 1.46 0.28
 3 -5 3 0.99 0.29
 -4 5 -3 47.73 3.1
 -4 5 -3 44.17 2.99
 -4 5 -3 46.98 2.97
 4 -5 3 33.56 2.73
 4 -5 3 42.9 2.95
 4 -5 3 45.18 3.08
 4 -5 3 37.71 2.98
 -5 5 -3 66.16 4.35
 -5 5 -3 63.09 4.37
 5 -5 3 60.2 4.33
 5 -5 3 64.03 4.07
 -6 5 -3 0.57 0.3
 6 -5 3 0.38 0.23
 6 -5 3 0.87 0.27
 7 -5 3 5.64 0.61
 7 -5 3 5.4 0.68
 8 -5 3 58.18 3.71
 8 -5 3 52.94 3.93
 9 -5 3 20.5 1.81
 9 -5 3 23.38 1.7
 10 -5 3 0.39 0.28
 10 -5 3 0.5 0.38
 11 -5 3 4.12 0.74
 -13 -4 3 0.17 0.49
 -12 -4 3 21.29 1.87
 -11 -4 3 3.21 0.63
 -10 -4 3 0.19 0.26
 -10 -4 3 0.07 0.28
 9 4 -3 6.27 0.84
 -9 -4 3 8.19 0.73
 -9 -4 3 8.49 0.88
 8 4 -3 34.09 2.64
 -8 -4 3 33.29 2.39
 -8 -4 3 37.09 2.63
 -8 -4 3 40.17 2.77
 7 4 -3 -0.06 0.22
 -7 -4 3 0.05 0.14
 -7 -4 3 0.23 0.26
 -7 -4 3 0.2 0.22
 6 4 -3 0.14 0.2
 6 4 -3 0.31 0.23
 6 4 -3 0.44 0.26
 -6 -4 3 0.28 0.16
 -6 -4 3 0.56 0.25
 -6 -4 3 0.35 0.21
 5 4 -3 43.33 2.78
 5 4 -3 38.43 2.83
 5 4 -3 39.62 2.55
 5 4 -3 34.74 2.73
 -5 -4 3 38.75 2.82
 -5 -4 3 40.49 2.54
 -5 -4 3 38.78 2.72
 4 4 -3 120.54 7.62
 4 4 -3 125.08 7.13
 4 4 -3 105.34 7.79
 4 4 -3 122.91 7.63
 -4 -4 3 104.71 7.57
 -4 -4 3 115.76 7.12
 -4 -4 3 109.93 7.78
 3 4 -3 4.84 0.5
 3 4 -3 3.85 0.49
 3 4 -3 5.13 0.54
 3 4 -3 5.25 0.51
 -3 -4 3 4.84 0.47
 -3 -4 3 4.84 0.46
 -3 -4 3 4.66 0.41
 -3 -4 3 4.59 0.5
 2 4 -3 2.57 0.37
 2 4 -3 3.48 0.4
 2 4 -3 3.98 0.44
 2 4 -3 3.57 0.45
 2 4 -3 4.22 0.41
 -2 -4 3 3.67 0.36
 -2 -4 3 3.51 0.37
 -2 -4 3 3.26 0.31
 -2 -4 3 3.77 0.4
 -2 -4 3 3.1 0.39
 1 4 -3 39.93 2.65
 1 4 -3 37.25 2.62
 1 4 -3 37.77 2.78
 1 4 -3 37.42 2.58
 1 4 -3 39.09 2.58
 -1 -4 3 32.1 2.53
 -1 -4 3 38.17 2.64
 -1 -4 3 40.79 2.41
 -1 -4 3 34.67 2.37
 -1 -4 3 38.92 2.58
 0 4 -3 28.19 1.98
 0 4 -3 31.65 2.02
 0 4 -3 26.13 2.16
 0 4 -3 28.93 2.05
 0 4 -3 28.22 2.03
 0 -4 3 27.86 2.01
 0 -4 3 30.14 1.98
 0 -4 3 29.99 1.86
 0 -4 3 25.6 2.04
 0 -4 3 28.74 1.84
 -1 4 -3 0.15 0.1
 -1 4 -3 0.46 0.17
 -1 4 -3 0.47 0.18
 -1 4 -3 0.01 0.13
 -1 4 -3 0.2 0.21
 -1 4 -3 0.92 0.22
 1 -4 3 0.11 0.1
 1 -4 3 0.24 0.14
 1 -4 3 0.24 0.13
 1 -4 3 0.22 0.15
 1 -4 3 0.57 0.17
 -2 4 -3 48.9 3.25
 -2 4 -3 45.89 3.25
 -2 4 -3 46.53 3.35
 2 -4 3 44.7 3.34
 2 -4 3 49.37 3.25
 2 -4 3 46.44 3.03
 2 -4 3 48.17 3.28
 2 -4 3 52.01 3.05
 -3 4 -3 5.84 0.59
 -3 4 -3 6.28 0.61
 -3 4 -3 5.8 0.64
 3 -4 3 6.97 0.55
 3 -4 3 6.25 0.59
 3 -4 3 6.55 0.62
 3 -4 3 5.51 0.62
 3 -4 3 4.98 0.51
 -4 4 -3 3.63 0.44
 -4 4 -3 2.85 0.43
 -4 4 -3 2.54 0.33
 -4 4 -3 3.87 0.5
 4 -4 3 3.8 0.5
 4 -4 3 3.21 0.42
 4 -4 3 4.12 0.4
 4 -4 3 3 0.44
 -5 4 -3 37.03 2.58
 -5 4 -3 37.5 2.62
 -5 4 -3 35.77 2.7
 5 -4 3 35.84 2.4
 5 -4 3 33.31 2.56
 5 -4 3 39.09 2.64
 5 -4 3 36.04 2.69
 -6 4 -3 51.48 3.48
 -6 4 -3 49.7 3.43
 6 -4 3 46.88 3.42
 6 -4 3 48.05 3.2
 -7 4 -3 0.93 0.35
 -7 4 -3 0.85 0.34
 7 -4 3 0.87 0.26
 7 -4 3 0.68 0.3
 8 -4 3 30.55 2.08
 8 -4 3 27.82 2.22
 9 -4 3 26.05 1.85
 9 -4 3 23.61 1.99
 10 -4 3 6.45 0.76
 10 -4 3 6.39 0.85
 11 -4 3 2.94 0.65
 12 -4 3 0.97 0.5
 -13 -3 3 5.66 0.92
 -12 -3 3 3.28 0.69
 -11 -3 3 0.46 0.37
 10 3 -3 3.74 0.63
 -10 -3 3 3.85 0.62
 9 3 -3 16.06 1.38
 -9 -3 3 16.11 1.35
 -9 -3 3 15.3 1.19
 -9 -3 3 14.91 1.41
 8 3 -3 3.48 0.58
 -8 -3 3 5.43 0.52
 -8 -3 3 3.96 0.57
 -8 -3 3 5.11 0.68
 7 3 -3 48.74 3.62
 7 3 -3 53.51 3.26
 7 3 -3 53.79 3.52
 -7 -3 3 46.58 3.58
 -7 -3 3 47.35 3.45
 -7 -3 3 48.53 3.21
 6 3 -3 5.04 0.6
 6 3 -3 4.13 0.46
 6 3 -3 4.85 0.56
 -6 -3 3 3.49 0.42
 -6 -3 3 6.2 0.62
 -6 -3 3 4.36 0.5
 5 3 -3 9.15 0.82
 5 3 -3 8.85 0.83
 5 3 -3 10.26 0.75
 5 3 -3 8.76 0.81
 -5 -3 3 9.83 0.71
 -5 -3 3 8.61 0.77
 -5 -3 3 9.74 0.84
 4 3 -3 62.19 4.24
 4 3 -3 61.87 4.35
 4 3 -3 57.85 3.95
 4 3 -3 62.03 4.24
 -4 -3 3 63.15 4.21
 -4 -3 3 67.55 4.36
 -4 -3 3 65.69 3.95
 3 3 -3 189.18 11.92
 3 3 -3 179.72 12.66
 3 3 -3 207.11 12.99
 3 3 -3 198.59 12.67
 -3 -3 3 190.97 12.97
 -3 -3 3 199.01 11.91
 -3 -3 3 204.32 11.94
 -3 -3 3 182.91 12.64
 2 3 -3 30.95 1.97
 2 3 -3 29.51 2.26
 2 3 -3 26.42 2.1
 2 3 -3 31.73 2.17
 2 3 -3 27.26 2.11
 -2 -3 3 32.15 1.99
 -2 -3 3 31.44 2.16
 -2 -3 3 32 2.13
 -2 -3 3 30.09 2.09
 -2 -3 3 33.73 1.96
 1 3 -3 1.02 0.16
 1 3 -3 1.45 0.25
 1 3 -3 1.48 0.22
 1 3 -3 1.09 0.21
 1 3 -3 1.64 0.23
 1 3 -3 1.27 0.22
 -1 -3 3 1.08 0.17
 -1 -3 3 1.21 0.2
 -1 -3 3 1.03 0.2
 -1 -3 3 1.2 0.16
 -1 -3 3 1.35 0.22
 0 3 -3 33.03 2.12
 0 3 -3 33.23 2.46
 0 3 -3 35.1 2.33
 0 3 -3 37.65 2.3
 0 3 -3 32.98 2.26
 0 3 -3 32.45 2.33
 0 -3 3 30.87 2.11
 0 -3 3 32 2.1
 0 -3 3 33.64 2.34
 0 -3 3 36.26 2.3
 0 -3 3 29.77 2.25
 -1 3 -3 183.44 11.9
 -1 3 -3 188.72 11.91
 -1 3 -3 174.39 11.62
 -1 3 -3 174.25 10.92
 -1 3 -3 169.42 11.6
 1 -3 3 170.27 11.9
 1 -3 3 178.49 11.6
 1 -3 3 176.8 10.92
 1 -3 3 174.96 11.64
 1 -3 3 188.92 10.93
 -2 3 -3 0.97 0.24
 -2 3 -3 1.4 0.2
 -2 3 -3 0.92 0.21
 -2 3 -3 1.47 0.25
 2 -3 3 0.97 0.24
 2 -3 3 1.59 0.2
 2 -3 3 1.21 0.24
 2 -3 3 1.77 0.25
 2 -3 3 1.77 0.22
 -3 3 -3 9.57 0.8
 -3 3 -3 10.08 0.82
 -3 3 -3 9.99 0.73
 -3 3 -3 9.65 0.85
 3 -3 3 9.48 0.82
 3 -3 3 9.84 0.73
 3 -3 3 9.38 0.79
 3 -3 3 10.27 0.85
 -4 3 -3 10.83 0.86
 -4 3 -3 10.1 0.76
 -4 3 -3 10.17 0.9
 -4 3 -3 9.28 0.85
 4 -3 3 10.6 0.78
 4 -3 3 10.14 0.9
 4 -3 3 8.89 0.83
 4 -3 3 11.24 0.88
 -5 3 -3 27.96 1.84
 -5 3 -3 22.13 1.88
 -5 3 -3 21.38 1.64
 -5 3 -3 24.65 1.83
 5 -3 3 26.28 1.85
 5 -3 3 24.68 1.9
 5 -3 3 24.21 1.81
 5 -3 3 26.35 1.69
 -6 3 -3 9.68 0.97
 -6 3 -3 12.93 1.07
 -6 3 -3 12.11 1.02
 -6 3 -3 11.48 0.87
 6 -3 3 12.76 1.08
 6 -3 3 9.82 0.87
 6 -3 3 10.48 0.97
 -7 3 -3 10.11 0.92
 -7 3 -3 9.16 0.92
 7 -3 3 8.99 0.9
 7 -3 3 8.17 0.77
 -8 3 -3 0.31 0.28
 -8 3 -3 0.06 0.25
 8 -3 3 0.14 0.2
 8 -3 3 0.1 0.24
 -9 3 -3 8.36 1.02
 -9 3 -3 9.94 1
 9 -3 3 8.92 1
 9 -3 3 10.34 0.91
 10 -3 3 20.32 1.75
 11 -3 3 47.68 3.58
 12 -3 3 9.68 1.16
 -13 -2 3 6.09 0.95
 -12 -2 3 40.37 3.1
 11 2 -3 3.84 0.69
 -11 -2 3 4.99 0.73
 10 2 -3 5.48 0.75
 -10 -2 3 6.53 0.78
 9 2 -3 -0.11 0.22
 -9 -2 3 0.12 0.29
 -9 -2 3 0.05 0.24
 -9 -2 3 0.19 0.2
 8 2 -3 51.78 3.9
 8 2 -3 53.27 4.02
 8 2 -3 53.6 3.63
 -8 -2 3 55.89 4.03
 -8 -2 3 62.01 3.62
 -8 -2 3 56.18 3.87
 7 2 -3 3.13 0.4
 7 2 -3 3.25 0.48
 7 2 -3 2.17 0.44
 -7 -2 3 2.99 0.44
 -7 -2 3 3.57 0.38
 -7 -2 3 2.16 0.44
 6 2 -3 31.01 2.1
 6 2 -3 32.7 2.28
 6 2 -3 33.42 2.37
 -6 -2 3 29.36 2.32
 -6 -2 3 31.9 2.24
 -6 -2 3 30.15 2.05
 5 2 -3 0.98 0.21
 5 2 -3 1.08 0.27
 5 2 -3 1.56 0.29
 -5 -2 3 0.89 0.19
 -5 -2 3 1.2 0.28
 -5 -2 3 0.91 0.23
 4 2 -3 16.05 1.08
 4 2 -3 16.48 1.21
 4 2 -3 14.57 1.16
 4 2 -3 14.42 1.17
 -4 -2 3 15.36 1.05
 -4 -2 3 15.43 1.14
 -4 -2 3 15.31 1.19
 3 2 -3 37.71 2.34
 3 2 -3 34.6 2.5
 3 2 -3 37.19 2.5
 3 2 -3 35.25 2.56
 -3 -2 3 39.29 2.49
 -3 -2 3 33.27 2.55
 -3 -2 3 37.45 2.31
 2 2 -3 222.1 14.03
 2 2 -3 205.42 13.7
 2 2 -3 183.25 12.89
 2 2 -3 216.19 14.67
 2 2 -3 189.41 13.69
 -2 -2 3 212.62 12.91
 -2 -2 3 209.22 14.02
 -2 -2 3 222.04 13.71
 -2 -2 3 217.67 13.68
 -2 -2 3 226.39 12.89
 1 2 -3 65.47 4.43
 1 2 -3 65.79 4.44
 1 2 -3 71.87 4.35
 1 2 -3 59.64 4.32
 1 2 -3 68.86 4.64
 1 2 -3 64.63 4.07
 -1 -2 3 61.73 4.04
 -1 -2 3 68.23 4.43
 -1 -2 3 67.15 4.32
 -1 -2 3 61.25 4.33
 0 2 -3 4.74 0.42
 0 2 -3 4.23 0.41
 0 2 -3 5.04 0.38
 0 2 -3 4.02 0.41
 0 2 -3 4.5 0.46
 0 2 -3 4.85 0.43
 0 -2 3 4.91 0.43
 0 -2 3 4.32 0.42
 0 -2 3 4.69 0.36
 0 -2 3 3.91 0.39
 0 -2 3 4.66 0.37
 0 -2 3 5.2 0.44
 -1 2 -3 66.38 4.45
 -1 2 -3 74.42 4.75
 -1 2 -3 71.3 4.87
 -1 2 -3 73.19 4.77
 1 -2 3 74.27 4.45
 1 -2 3 73.21 4.46
 1 -2 3 72.52 4.74
 1 -2 3 71.26 4.88
 1 -2 3 70.2 4.77
 -2 2 -3 169.89 12.84
 -2 2 -3 189.65 12.09
 -2 2 -3 210.85 13.19
 -2 2 -3 202.4 12.85
 2 -2 3 203.21 12.1
 2 -2 3 202.56 13.18
 2 -2 3 197.51 12.1
 2 -2 3 202.9 12.84
 -3 2 -3 60.28 3.7
 -3 2 -3 61.31 4.08
 -3 2 -3 59.26 3.94
 -3 2 -3 62.33 3.97
 3 -2 3 49.67 3.91
 3 -2 3 56.77 3.96
 3 -2 3 64.65 3.71
 3 -2 3 56.14 4.06
 -4 2 -3 1.56 0.31
 -4 2 -3 1.79 0.3
 -4 2 -3 1.22 0.27
 -4 2 -3 1.78 0.24
 4 -2 3 1.63 0.23
 4 -2 3 1.05 0.24
 4 -2 3 1.32 0.3
 4 -2 3 1.44 0.27
 -5 2 -3 36.47 2.24
 -5 2 -3 30.06 2.4
 -5 2 -3 38.2 2.54
 -5 2 -3 33.92 2.41
 5 -2 3 31.39 2.49
 5 -2 3 34.51 2.43
 5 -2 3 33.93 2.41
 5 -2 3 33.81 2.24
 -6 2 -3 84.44 5.72
 -6 2 -3 92.52 5.36
 -6 2 -3 85 5.75
 -6 2 -3 94.07 5.95
 6 -2 3 70.73 5.7
 6 -2 3 87.86 5.94
 6 -2 3 82.01 5.37
 -7 2 -3 2.49 0.5
 -7 2 -3 2.52 0.45
 -7 2 -3 3.11 0.5
 -7 2 -3 2.89 0.39
 7 -2 3 3.49 0.43
 7 -2 3 2.19 0.44
 7 -2 3 3.2 0.54
 -8 2 -3 71.01 4.61
 -8 2 -3 66.62 4.63
 8 -2 3 67.26 4.62
 8 -2 3 61.05 4.28
 -9 2 -3 16.16 1.36
 -9 2 -3 14.43 1.28
 9 -2 3 13.03 1.14
 9 -2 3 14.18 1.28
 -10 2 -3 0.15 0.37
 -10 2 -3 0.9 0.39
 10 -2 3 0.24 0.3
 11 -2 3 4.55 0.77
 12 -2 3 7.21 0.99
 13 -2 3 2.26 0.67
 12 1 -3 0.73 0.43
 -12 -1 3 0.8 0.47
 11 1 -3 23.99 1.9
 -11 -1 3 20.33 1.83
 10 1 -3 13.49 1.2
 -10 -1 3 10.36 1.11
 9 1 -3 0.21 0.25
 9 1 -3 0.01 0.21
 9 1 -3 0.23 0.28
 -9 -1 3 -0.03 0.3
 -9 -1 3 0.06 0.23
 8 1 -3 9.24 1.04
 8 1 -3 12.34 0.93
 8 1 -3 12.15 1.04
 -8 -1 3 10.72 1.05
 -8 -1 3 9.3 0.83
 -8 -1 3 10.68 0.97
 7 1 -3 25.06 1.64
 7 1 -3 22.43 1.82
 7 1 -3 24.37 1.78
 -7 -1 3 21.39 1.81
 -7 -1 3 24.92 1.74
 -7 -1 3 20.65 1.57
 6 1 -3 47.95 3
 6 1 -3 48.59 3.22
 6 1 -3 46.52 3.31
 -6 -1 3 45.19 3.16
 -6 -1 3 45.48 2.94
 -6 -1 3 42.08 3.28
 5 1 -3 0.84 0.2
 5 1 -3 0.99 0.26
 5 1 -3 1.01 0.26
 -5 -1 3 1.08 0.24
 -5 -1 3 1.31 0.26
 -5 -1 3 0.88 0.18
 4 1 -3 2.6 0.3
 4 1 -3 2.99 0.35
 4 1 -3 2.82 0.37
 4 1 -3 2.56 0.35
 -4 -1 3 2.71 0.33
 -4 -1 3 2.74 0.36
 -4 -1 3 3.01 0.29
 3 1 -3 32.95 2.15
 3 1 -3 33.78 2.22
 3 1 -3 30.12 2
 3 1 -3 30.4 2.14
 -3 -1 3 32.65 2.13
 -3 -1 3 30.9 2.19
 -3 -1 3 27.84 1.97
 2 1 -3 1.3 0.2
 2 1 -3 1.43 0.18
 2 1 -3 0.97 0.2
 2 1 -3 1.62 0.21
 2 1 -3 1.52 0.16
 -2 -1 3 1.53 0.19
 -2 -1 3 1.46 0.21
 -2 -1 3 1.2 0.18
 -2 -1 3 1.21 0.15
 1 1 -3 124.36 8.69
 1 1 -3 130.79 8.49
 1 1 -3 130.81 7.97
 1 1 -3 133.87 8.69
 1 1 -3 137.99 8.49
 1 1 -3 123.27 9.07
 1 1 -3 115.49 7.98
 -1 -1 3 128.17 8.47
 -1 -1 3 136.82 7.98
 -1 -1 3 136.36 8.69
 -1 -1 3 133.05 8.49
 0 1 -3 36.74 2.47
 0 1 -3 33.88 2.24
 0 1 -3 35.9 2.23
 0 1 -3 35.06 2.57
 0 1 -3 37.11 2.46
 0 1 -3 35.38 2.41
 0 1 -3 37.04 2.4
 0 -1 3 37.53 2.46
 0 -1 3 34.86 2.23
 0 -1 3 35.98 2.39
 0 -1 3 36.49 2.46
 0 -1 3 33.21 2.24
 0 -1 3 36.47 2.41
 -1 1 -3 0.12 0.1
 -1 1 -3 0.08 0.07
 -1 1 -3 0.15 0.1
 -1 1 -3 0.3 0.09
 -1 1 -3 0.43 0.14
 1 -1 3 0.4 0.12
 1 -1 3 -0.04 0.05
 1 -1 3 0.14 0.1
 1 -1 3 0.24 0.09
 1 -1 3 0.11 0.07
 -2 1 -3 1.7 0.23
 -2 1 -3 1.36 0.23
 -2 1 -3 1.83 0.23
 -2 1 -3 1.44 0.2
 -2 1 -3 1.29 0.18
 2 -1 3 1.58 0.22
 2 -1 3 1.79 0.24
 2 -1 3 1.83 0.19
 2 -1 3 1.36 0.2
 2 -1 3 1.32 0.17
 -3 1 -3 214.49 13.9
 -3 1 -3 216.59 14.77
 -3 1 -3 237.24 17.05
 -3 1 -3 240.34 14.77
 -3 1 -3 251.13 15.16
 3 -1 3 200.96 13.89
 3 -1 3 230.86 14.77
 3 -1 3 221.27 15.14
 3 -1 3 229.84 14.75
 -4 1 -3 67.93 4.66
 -4 1 -3 74.21 5
 -4 1 -3 82.16 5.16
 -4 1 -3 77.54 4.99
 4 -1 3 72.45 4.97
 4 -1 3 72.18 5.14
 4 -1 3 77.24 4.67
 4 -1 3 75.16 5
 -5 1 -3 1.41 0.29
 -5 1 -3 1.15 0.3
 -5 1 -3 1.67 0.25
 -5 1 -3 1.63 0.32
 5 -1 3 2 0.35
 5 -1 3 1.71 0.31
 5 -1 3 1.55 0.24
 -6 1 -3 1.03 0.23
 -6 1 -3 1.24 0.29
 -6 1 -3 1.39 0.3
 -6 1 -3 1.55 0.36
 6 -1 3 0.76 0.26
 6 -1 3 1.13 0.25
 6 -1 3 1.39 0.34
 -7 1 -3 70.56 4.61
 -7 1 -3 62.61 4.43
 -7 1 -3 62.79 4.11
 -7 1 -3 67.07 4.42
 7 -1 3 60.94 4.41
 7 -1 3 62.5 4.12
 7 -1 3 64.57 4.59
 -8 1 -3 6.28 0.68
 -8 1 -3 8.85 0.94
 -8 1 -3 8.67 0.85
 -8 1 -3 8.16 0.87
 8 -1 3 7.76 0.94
 8 -1 3 8.28 0.84
 8 -1 3 7.97 0.74
 -9 1 -3 0.75 0.34
 -9 1 -3 0.33 0.32
 9 -1 3 0.56 0.24
 9 -1 3 0.21 0.28
 -10 1 -3 0.41 0.34
 -10 1 -3 0.4 0.35
 10 -1 3 1.06 0.4
 -11 1 -3 6.69 0.93
 -11 1 -3 7.92 1.03
 11 -1 3 9.73 1.02
 12 -1 3 0.58 0.43
 13 -1 3 1.95 0.61
 13 0 -3 4.59 0.83
 12 0 -3 1.25 0.47
 11 0 -3 1.12 0.41
 -11 0 3 0.78 0.39
 10 0 -3 8.42 0.96
 -10 0 3 9.51 0.99
 9 0 -3 44.85 2.72
 9 0 -3 33.02 2.85
 -9 0 3 40.27 2.87
 -9 0 3 39.1 2.91
 8 0 -3 42.76 2.79
 8 0 -3 42.83 3.09
 8 0 -3 43.31 3.02
 -8 0 3 36.94 2.98
 -8 0 3 42.2 2.72
 -8 0 3 39.89 3.09
 -8 0 3 42.47 2.96
 7 0 -3 2.35 0.45
 7 0 -3 2.95 0.39
 7 0 -3 2.33 0.43
 -7 0 3 3.01 0.48
 -7 0 3 3.48 0.45
 -7 0 3 3.02 0.36
 -7 0 3 3.37 0.48
 6 0 -3 91.34 6.38
 6 0 -3 89.17 5.98
 6 0 -3 110.9 6.6
 -6 0 3 87.99 5.93
 -6 0 3 103.38 6.58
 -6 0 3 92.94 6.35
 5 0 -3 106.83 6.39
 5 0 -3 94.87 5.98
 5 0 -3 84.82 6.36
 5 0 -3 93.32 6.54
 -5 0 3 99.74 5.95
 -5 0 3 92.43 6.54
 -5 0 3 97.79 6.34
 4 0 -3 12.85 0.95
 4 0 -3 10.34 0.93
 4 0 -3 12.25 0.98
 4 0 -3 11.62 0.87
 -4 0 3 12.86 0.99
 -4 0 3 12.37 0.84
 -4 0 3 12.98 0.93
 3 0 -3 4.49 0.36
 3 0 -3 5.11 0.44
 3 0 -3 3.5 0.37
 3 0 -3 4.74 0.43
 3 0 -3 4.44 0.41
 -3 0 3 4.35 0.4
 -3 0 3 4.24 0.35
 -3 0 3 5.13 0.44
 2 0 -3 66.54 3.97
 2 0 -3 63.16 4.24
 2 0 -3 60.49 3.99
 2 0 -3 67.03 4.26
 2 0 -3 67 4.35
 -2 0 3 60.62 3.96
 -2 0 3 64.9 4.35
 -2 0 3 64.35 4.22
 1 0 -3 22.64 1.53
 1 0 -3 21.98 1.49
 1 0 -3 20.42 1.39
 1 0 -3 23.63 1.5
 -1 0 3 23.61 1.54
 -1 0 3 21.22 1.38
 -1 0 3 19.65 1.48
 -1 0 3 23.05 1.5
 0 0 -3 12.59 0.93
 0 0 -3 11.79 0.87
 0 0 -3 13.99 0.95
 0 0 -3 14.16 0.99
 0 0 -3 13.8 0.97
 0 0 3 14.3 0.97
 0 0 3 12.63 0.87
 0 0 3 11.71 0.86
 0 0 3 12.98 0.94
 0 0 3 12.2 0.93
 0 0 3 13.37 0.96
 -1 0 -3 27.37 1.84
 -1 0 -3 27.63 1.8
 -1 0 -3 23.92 1.78
 -1 0 -3 25.76 1.68
 1 0 3 24.16 1.67
 1 0 3 26.45 1.84
 1 0 3 28.35 1.78
 1 0 3 26.37 1.66
 1 0 3 29.14 1.81
 -2 0 -3 1.37 0.16
 -2 0 -3 1.14 0.15
 -2 0 -3 1.3 0.19
 -2 0 -3 1.24 0.19
 -2 0 -3 1.41 0.21
 2 0 3 1.01 0.17
 2 0 3 1.77 0.22
 2 0 3 1.49 0.16
 2 0 3 0.91 0.13
 2 0 3 1.54 0.18
 -3 0 -3 24.26 1.76
 -3 0 -3 26.01 1.82
 -3 0 -3 24.43 1.63
 -3 0 -3 24.7 2
 -3 0 -3 25.05 1.62
 -3 0 -3 27.6 1.76
 -3 0 -3 26.23 1.64
 3 0 3 23.53 1.81
 3 0 3 25.66 1.74
 3 0 3 25.49 1.62
 3 0 3 24.74 1.76
 -4 0 -3 181.42 11.49
 -4 0 -3 166.48 11.16
 -4 0 -3 183.15 10.52
 -4 0 -3 172.2 11.19
 -4 0 -3 154.23 12.91
 -4 0 -3 172.03 10.5
 4 0 3 175.91 11.48
 4 0 3 180.23 11.17
 4 0 3 163.17 10.5
 4 0 3 161.07 11.18
 -5 0 -3 60.29 3.95
 -5 0 -3 54.96 3.65
 -5 0 -3 57.72 3.92
 -5 0 -3 61.54 3.93
 -5 0 -3 52.81 4.04
 5 0 3 60.63 4.07
 5 0 3 58.74 3.93
 5 0 3 57.23 3.66
 -6 0 -3 5.86 0.58
 -6 0 -3 5.01 0.58
 -6 0 -3 4.86 0.47
 -6 0 -3 5.72 0.63
 -6 0 -3 5.07 0.56
 6 0 3 5.36 0.49
 6 0 3 4.68 0.55
 6 0 3 4.6 0.6
 -7 0 -3 1.96 0.37
 -7 0 -3 2.94 0.41
 -7 0 -3 1.87 0.38
 -7 0 -3 2.32 0.31
 -7 0 -3 1.7 0.39
 7 0 3 1.41 0.37
 7 0 3 2.54 0.41
 7 0 3 1.28 0.27
 -8 0 -3 87.97 6.13
 -8 0 -3 89.12 5.66
 -8 0 -3 94.73 6.09
 -8 0 -3 96.32 6.31
 -8 0 -3 93.21 6.09
 8 0 3 76.18 5.65
 8 0 3 86.86 6.29
 8 0 3 95.58 6.1
 -9 0 -3 8.54 0.99
 -9 0 -3 10.87 0.89
 -9 0 -3 9.16 1.04
 -9 0 -3 10.93 0.9
 -9 0 -3 12.95 1.15
 -9 0 -3 11.24 1.03
 9 0 3 10.82 1.03
 9 0 3 10.12 1.15
 -10 0 -3 6.05 0.75
 -10 0 -3 4.97 0.76
 10 0 3 4.93 0.7
 -11 0 -3 0.22 0.34
 -11 0 -3 0.02 0.33
 11 0 3 0.82 0.38
 -12 0 -3 14.85 1.54
 -12 0 -3 15.65 1.52
 12 0 3 17.9 1.57
 -13 0 -3 -0.06 0.47
 13 -1 -3 0.05 0.4
 12 -1 -3 8.79 1.06
 11 -1 -3 3.79 0.68
 10 -1 -3 6.19 0.82
 10 -1 -3 7.18 0.77
 -10 1 3 7.97 0.88
 -10 1 3 7.52 0.9
 9 -1 -3 7.94 0.74
 9 -1 -3 6.05 0.78
 -9 1 3 6.75 0.8
 -9 1 3 6.48 0.79
 8 -1 -3 35.74 2.52
 8 -1 -3 41.5 2.85
 8 -1 -3 35.69 2.72
 -8 1 3 34.88 2.71
 -8 1 3 38 2.7
 -8 1 3 38.08 2.82
 7 -1 -3 1.93 0.41
 7 -1 -3 2.85 0.39
 7 -1 -3 2.75 0.45
 -7 1 3 2.66 0.41
 -7 1 3 2.77 0.42
 -7 1 3 2.14 0.3
 -7 1 3 1.99 0.43
 6 -1 -3 0.2 0.21
 6 -1 -3 0.55 0.23
 6 -1 -3 0.59 0.22
 6 -1 -3 0.47 0.17
 -6 1 3 0.63 0.16
 -6 1 3 0.26 0.19
 -6 1 3 0.51 0.25
 -6 1 3 0.77 0.23
 5 -1 -3 101.21 8.02
 5 -1 -3 118.22 7.85
 5 -1 -3 123.32 7.38
 5 -1 -3 124.96 7.86
 -5 1 3 126.8 7.83
 -5 1 3 129.08 8.07
 -5 1 3 119.61 7.33
 -5 1 3 106.59 7.83
 4 -1 -3 97.05 6.19
 4 -1 -3 101.28 6.37
 4 -1 -3 91.79 5.81
 4 -1 -3 104.84 6.21
 4 -1 -3 85.87 5.78
 -4 1 3 83.63 6.15
 -4 1 3 99.92 6.2
 -4 1 3 89.63 6.34
 -4 1 3 89.69 5.78
 3 -1 -3 57.76 4.14
 3 -1 -3 61.94 4.04
 3 -1 -3 65.88 3.78
 3 -1 -3 60.72 4.04
 3 -1 -3 62.81 3.79
 -3 1 3 61.85 3.77
 -3 1 3 50.24 4.12
 -3 1 3 63.9 4.02
 2 -1 -3 22.08 1.49
 2 -1 -3 21.25 1.38
 2 -1 -3 21.85 1.53
 2 -1 -3 20.79 1.37
 2 -1 -3 22.09 1.49
 -2 1 3 20.83 1.47
 -2 1 3 21.84 1.53
 1 -1 -3 3.83 0.3
 1 -1 -3 3.46 0.26
 1 -1 -3 3.41 0.29
 -1 1 3 2.57 0.28
 -1 1 3 4.28 0.26
 -1 1 3 3.29 0.25
 -1 1 3 3.73 0.28
 0 -1 -3 136.14 8.42
 0 -1 -3 138.47 9.16
 0 -1 -3 148.77 8.95
 0 -1 -3 131.89 8.93
 0 1 3 127.78 9.15
 0 1 3 128.23 8.41
 0 1 3 146.61 8.93
 0 1 3 135.55 8.41
 0 1 3 147.1 8.95
 -1 -1 -3 24.57 1.61
 -1 -1 -3 25.42 1.78
 -1 -1 -3 24.71 1.73
 -1 -1 -3 25.72 1.62
 -1 -1 -3 25.55 1.74
 1 1 3 26.55 1.61
 1 1 3 28.92 1.73
 1 1 3 24.29 1.6
 1 1 3 24.59 1.78
 1 1 3 25.53 1.74
 -2 -1 -3 33.86 2.3
 -2 -1 -3 33.13 2.46
 -2 -1 -3 34.97 2.54
 -2 -1 -3 38.47 2.48
 -2 -1 -3 37.33 2.31
 2 1 3 41.7 2.55
 2 1 3 38.75 2.46
 2 1 3 38.16 2.48
 -3 -1 -3 10.34 0.77
 -3 -1 -3 10.14 0.9
 -3 -1 -3 9.37 0.7
 -3 -1 -3 10.31 0.78
 -3 -1 -3 9.78 0.69
 -3 -1 -3 9.43 0.8
 3 1 3 10.66 0.69
 3 1 3 9.39 0.8
 3 1 3 9.77 0.75
 3 1 3 10.43 0.78
 -4 -1 -3 40.83 2.84
 -4 -1 -3 41.18 2.76
 -4 -1 -3 41.78 2.55
 -4 -1 -3 35.56 2.73
 -4 -1 -3 42.88 2.56
 -4 -1 -3 42.65 3.18
 4 1 3 34.27 2.53
 4 1 3 43.72 2.75
 4 1 3 41.55 2.76
 4 1 3 38.78 2.83
 -5 -1 -3 43.45 3.18
 -5 -1 -3 39.35 3.06
 -5 -1 -3 44.66 2.85
 -5 -1 -3 46.28 3.1
 5 1 3 43.75 2.85
 5 1 3 50.11 3.21
 5 1 3 47.4 3.08
 -6 -1 -3 28.06 2.36
 -6 -1 -3 34.14 2.33
 -6 -1 -3 27.98 2.28
 -6 -1 -3 33.25 2.11
 6 1 3 35.45 2.41
 6 1 3 32.84 2.12
 6 1 3 34.37 2.3
 -7 -1 -3 9.34 0.86
 -7 -1 -3 8.47 0.68
 -7 -1 -3 7.06 0.77
 -7 -1 -3 8.22 0.83
 7 1 3 8.37 0.8
 7 1 3 9.59 0.86
 7 1 3 8.33 0.69
 -8 -1 -3 3.51 0.42
 -8 -1 -3 2.45 0.49
 -8 -1 -3 3.38 0.51
 -8 -1 -3 3.95 0.59
 8 1 3 4.58 0.62
 8 1 3 3.76 0.43
 8 1 3 3.31 0.51
 -9 -1 -3 34.75 2.89
 -9 -1 -3 40.29 2.57
 -9 -1 -3 36.87 2.83
 -9 -1 -3 36.92 2.78
 9 1 3 40.13 2.8
 -10 -1 -3 49.35 3.61
 -10 -1 -3 46.36 3.42
 -10 -1 -3 46.66 3.14
 -10 -1 -3 42.16 3.45
 10 1 3 51.71 3.45
 -11 -1 -3 0.95 0.4
 -11 -1 -3 0.64 0.35
 -11 -1 -3 0.57 0.39
 11 1 3 0.63 0.4
 -12 -1 -3 3.51 0.66
 -12 -1 -3 2.25 0.59
 -13 -1 -3 8.14 1.07
 13 -2 -3 5.67 0.96
 12 -2 -3 0.72 0.44
 11 -2 -3 0.24 0.32
 10 -2 -3 6.58 0.77
 10 -2 -3 8.52 0.91
 9 -2 -3 34.83 2.25
 9 -2 -3 24.86 2.33
 -9 2 3 31.76 2.42
 -9 2 3 36.11 2.41
 8 -2 -3 0.3 0.27
 8 -2 -3 0.53 0.23
 -8 2 3 0.01 0.23
 -8 2 3 0.31 0.25
 7 -2 -3 34.56 2.68
 7 -2 -3 36.03 2.62
 7 -2 -3 35.6 2.42
 -7 2 3 36.61 2.6
 -7 2 3 37.78 2.71
 -7 2 3 36.25 2.62
 6 -2 -3 27.38 1.95
 6 -2 -3 24.55 1.79
 6 -2 -3 26.72 2.01
 6 -2 -3 23.35 1.93
 -6 2 3 29.18 2.03
 -6 2 3 27.51 1.95
 -6 2 3 25.47 1.92
 -6 2 3 27.25 1.74
 5 -2 -3 1.03 0.2
 5 -2 -3 0.67 0.18
 5 -2 -3 1.1 0.25
 5 -2 -3 1.1 0.25
 5 -2 -3 0.63 0.21
 -5 2 3 1.23 0.28
 -5 2 3 0.52 0.14
 -5 2 3 0.89 0.23
 -5 2 3 1.19 0.25
 4 -2 -3 12.28 0.91
 4 -2 -3 9.22 0.88
 4 -2 -3 13.22 0.95
 4 -2 -3 12.34 0.81
 4 -2 -3 9.81 0.81
 -4 2 3 12.13 0.94
 -4 2 3 12.03 0.9
 -4 2 3 10.78 0.88
 3 -2 -3 366.78 20.96
 3 -2 -3 318.58 22.25
 3 -2 -3 328.39 22.25
 3 -2 -3 350.92 22.8
 3 -2 -3 320.18 20.96
 -3 2 3 350.87 22.8
 -3 2 3 327.78 20.93
 -3 2 3 361.76 22.24
 -3 2 3 364.77 22.26
 2 -2 -3 67.52 4.65
 2 -2 -3 80.08 4.95
 2 -2 -3 81.81 4.66
 2 -2 -3 80.93 4.96
 2 -2 -3 77.26 5.1
 2 -2 -3 69.88 4.96
 -2 2 3 72.63 4.94
 1 -2 -3 1.82 0.19
 1 -2 -3 2.12 0.19
 1 -2 -3 1.94 0.19
 1 -2 -3 1.73 0.18
 1 -2 -3 1.79 0.15
 -1 2 3 1.78 0.19
 -1 2 3 1.26 0.16
 0 -2 -3 177.88 11.88
 0 -2 -3 191.28 11.6
 0 -2 -3 169.56 11.59
 0 2 3 174.55 11.59
 0 2 3 182.2 11.88
 -1 -2 -3 310.97 19.63
 -1 -2 -3 310.51 20.11
 -1 -2 -3 299.51 19.62
 1 2 3 296.8 19.62
 1 2 3 299.89 20.1
 -2 -2 -3 27.77 2.05
 -2 -2 -3 31.72 2.06
 -2 -2 -3 31.65 1.91
 -2 -2 -3 33.16 1.91
 -2 -2 -3 27.55 2.11
 -2 -2 -3 33.99 2.05
 2 2 3 30.41 2.28
 2 2 3 26.52 2.11
 2 2 3 32.77 2.07
 -3 -2 -3 53.9 3.38
 -3 -2 -3 58.72 3.38
 -3 -2 -3 55.45 3.61
 -3 -2 -3 52.43 3.62
 -3 -2 -3 56.73 4.24
 -3 -2 -3 45.44 3.7
 3 2 3 53.74 3.72
 3 2 3 56.07 3.59
 3 2 3 55.55 3.62
 3 2 3 55.37 3.36
 -4 -2 -3 -0.01 0.08
 -4 -2 -3 -0.06 0.15
 -4 -2 -3 0.16 0.13
 -4 -2 -3 -0.04 0.1
 -4 -2 -3 0.02 0.1
 -4 -2 -3 0.18 0.1
 4 2 3 0.01 0.1
 4 2 3 -0.02 0.05
 4 2 3 0.13 0.12
 4 2 3 0.07 0.11
 -5 -2 -3 53.57 3.23
 -5 -2 -3 49.85 3.46
 -5 -2 -3 41.68 4.01
 -5 -2 -3 52.37 3.49
 -5 -2 -3 52.49 3.25
 -5 -2 -3 46.43 3.56
 5 2 3 53.11 3.22
 5 2 3 53.99 3.46
 5 2 3 55.52 3.6
 -6 -2 -3 2.05 0.34
 -6 -2 -3 2.03 0.27
 -6 -2 -3 1.27 0.33
 -6 -2 -3 1.46 0.33
 6 2 3 2.14 0.34
 6 2 3 2.29 0.27
 6 2 3 2.07 0.38
 -7 -2 -3 18.77 1.47
 -7 -2 -3 17.78 1.24
 -7 -2 -3 16.56 1.37
 -7 -2 -3 17.28 1.41
 7 2 3 17.85 1.47
 7 2 3 19.24 1.24
 7 2 3 15.38 1.35
 -8 -2 -3 3.24 0.53
 -8 -2 -3 3.19 0.51
 -8 -2 -3 4.15 0.6
 -8 -2 -3 3.78 0.42
 8 2 3 4.48 0.55
 8 2 3 3.39 0.57
 -9 -2 -3 19.81 1.62
 -9 -2 -3 23.3 1.63
 -9 -2 -3 19.89 1.69
 -9 -2 -3 18.56 1.39
 9 2 3 16.37 1.53
 -10 -2 -3 25.62 2.05
 -10 -2 -3 25.02 1.79
 -10 -2 -3 27.06 2.03
 -10 -2 -3 22.55 2.09
 10 2 3 25.26 1.99
 -11 -2 -3 33.26 2.81
 -11 -2 -3 40.66 2.85
 -12 -2 -3 9.98 1.14
 -13 -2 -3 -0.3 0.42
 12 -3 -3 19.72 1.78
 11 -3 -3 10.59 1.06
 11 -3 -3 11.35 1.18
 10 -3 -3 1.17 0.38
 10 -3 -3 1.84 0.47
 9 -3 -3 0.82 0.35
 9 -3 -3 0.99 0.31
 8 -3 -3 60.61 4.09
 8 -3 -3 62.75 4.38
 -8 3 3 65.48 4.42
 7 -3 -3 4.49 0.56
 7 -3 -3 4.17 0.47
 7 -3 -3 3.53 0.52
 -7 3 3 3.98 0.52
 -7 3 3 3.99 0.53
 6 -3 -3 24.46 1.58
 6 -3 -3 21.65 1.69
 6 -3 -3 22.64 1.76
 6 -3 -3 24.5 1.72
 -6 3 3 21.7 1.5
 -6 3 3 22.45 1.75
 -6 3 3 19.99 1.65
 -6 3 3 23.17 1.7
 5 -3 -3 79.16 4.61
 5 -3 -3 73.93 4.94
 5 -3 -3 67.29 4.92
 5 -3 -3 75.06 4.62
 5 -3 -3 72.33 5.07
 -5 3 3 74.61 4.94
 -5 3 3 74.54 4.56
 -5 3 3 76.67 5.09
 -5 3 3 66.41 4.89
 4 -3 -3 45.33 3.1
 4 -3 -3 48.98 2.9
 4 -3 -3 47.43 2.87
 4 -3 -3 38.28 3.16
 4 -3 -3 43.24 3.09
 -4 3 3 49.58 3.2
 -4 3 3 45.38 3.07
 -4 3 3 45.26 2.83
 -4 3 3 46.03 3.1
 3 -3 -3 38.94 2.43
 3 -3 -3 36.49 2.69
 3 -3 -3 39.34 2.44
 3 -3 -3 38.05 2.62
 3 -3 -3 40.24 2.63
 -3 3 3 40.09 2.63
 -3 3 3 37.88 2.59
 2 -3 -3 66.59 4.28
 2 -3 -3 70.95 4.3
 2 -3 -3 62.24 4.01
 2 -3 -3 64.99 4.02
 2 -3 -3 59.8 4.4
 2 -3 -3 66.57 4.3
 -2 3 3 66.53 4.26
 -2 3 3 64.75 4.4
 1 -3 -3 58.08 3.53
 1 -3 -3 52.44 3.62
 1 -3 -3 52.26 3.53
 -1 3 3 52.95 3.62
 0 3 3 0.92 0.12
 -1 -3 -3 29.92 1.97
 -1 -3 -3 30.11 1.92
 1 3 3 28.86 1.96
 1 3 3 28.96 1.92
 1 3 3 27.55 2.21
 -2 -3 -3 266.35 16.98
 -2 -3 -3 256.97 16.97
 -2 -3 -3 262.43 17.4
 -2 -3 -3 284.91 16.97
 2 3 3 238.75 19.02
 2 3 3 251.7 17.4
 2 3 3 274.37 16.98
 -3 -3 -3 30.94 2.13
 -3 -3 -3 32.31 2.07
 -3 -3 -3 30.33 1.91
 -3 -3 -3 29.92 2.47
 -3 -3 -3 29.65 2.08
 -3 -3 -3 30.98 1.91
 -3 -3 -3 30.33 2.05
 3 3 3 27.79 2.13
 3 3 3 31.76 2.08
 -4 -3 -3 3.55 0.38
 -4 -3 -3 3.98 0.41
 -4 -3 -3 4.09 0.35
 -4 -3 -3 4.44 0.53
 -4 -3 -3 3.59 0.43
 -4 -3 -3 3.94 0.33
 4 3 3 3.71 0.29
 4 3 3 3.76 0.43
 4 3 3 3.91 0.36
 -5 -3 -3 19.44 1.37
 -5 -3 -3 18.83 1.28
 -5 -3 -3 17.81 1.25
 -5 -3 -3 18.04 1.44
 -5 -3 -3 19.16 1.41
 -5 -3 -3 18.89 1.66
 5 3 3 18.94 1.22
 5 3 3 17.16 1.43
 5 3 3 20.15 1.37
 -6 -3 -3 108.71 7.42
 -6 -3 -3 111.01 6.75
 -6 -3 -3 111.29 7.21
 -6 -3 -3 96.59 7.22
 6 3 3 107.83 7.43
 6 3 3 115.55 7.2
 -7 -3 -3 27.54 2.11
 -7 -3 -3 23.77 1.98
 -7 -3 -3 28.77 1.85
 -7 -3 -3 26.88 2.03
 7 3 3 30.11 2.01
 7 3 3 26.94 2.11
 -8 -3 -3 17.11 1.38
 -8 -3 -3 16.47 1.46
 -8 -3 -3 15.1 1.38
 -8 -3 -3 17.99 1.23
 8 3 3 16.65 1.35
 -9 -3 -3 1.26 0.37
 -9 -3 -3 0.83 0.34
 -9 -3 -3 0.88 0.26
 -9 -3 -3 0.85 0.33
 9 3 3 0.58 0.3
 -10 -3 -3 0.27 0.34
 -10 -3 -3 0.95 0.3
 -10 -3 -3 1.07 0.39
 -11 -3 -3 3.29 0.61
 -11 -3 -3 3.85 0.52
 -11 -3 -3 3.74 0.67
 -12 -3 -3 12.33 1.31
 -13 -3 -3 2.19 0.59
 12 -4 -3 1.78 0.59
 11 -4 -3 10.02 1.18
 11 -4 -3 13.28 1.15
 10 -4 -3 21.4 1.69
 10 -4 -3 22 1.83
 9 -4 -3 11.6 1.03
 9 -4 -3 12.42 1.15
 8 -4 -3 4.08 0.58
 8 -4 -3 4.94 0.56
 7 -4 -3 33.4 2.29
 7 -4 -3 33.05 2.46
 -7 4 3 34.91 2.49
 6 -4 -3 32.15 2.57
 6 -4 -3 30.87 2.48
 6 -4 -3 39.9 2.55
 6 -4 -3 34.57 2.33
 -6 4 3 32.68 2.5
 -6 4 3 35.04 2.46
 -6 4 3 41.31 2.65
 5 -4 -3 3.91 0.48
 5 -4 -3 4.26 0.48
 5 -4 -3 4.8 0.41
 5 -4 -3 3.97 0.51
 5 -4 -3 4.52 0.42
 -5 4 3 3.87 0.43
 -5 4 3 3.09 0.45
 -5 4 3 4.05 0.52
 4 -4 -3 1.29 0.24
 4 -4 -3 1.08 0.17
 4 -4 -3 1.15 0.24
 4 -4 -3 1.23 0.24
 4 -4 -3 1.08 0.19
 -4 4 3 1.08 0.2
 -4 4 3 0.99 0.22
 3 -4 -3 27.17 1.92
 3 -4 -3 25.87 1.91
 3 -4 -3 26.98 1.98
 3 -4 -3 27.17 1.92
 3 -4 -3 29.94 1.78
 3 -4 -3 27.55 1.76
 -3 4 3 28.15 1.93
 -3 4 3 29.33 2
 2 -4 -3 27.83 1.92
 2 -4 -3 27.89 1.99
 2 -4 -3 30.09 1.92
 2 -4 -3 28.87 1.93
 -2 4 3 27.58 1.98
 1 -4 -3 85.13 5.38
 1 -4 -3 80.43 5.51
 -1 4 3 87.49 5.38
 -1 4 3 80.87 5.5
 -1 4 3 77.74 6.12
 0 4 3 92.67 6.44
 0 4 3 91.48 6.8
 1 4 3 3.75 0.42
 1 4 3 3.7 0.33
 -2 -4 -3 9.51 0.69
 -2 -4 -3 10.45 0.72
 -2 -4 -3 10.13 0.74
 -2 -4 -3 11.21 0.95
 2 4 3 9.91 0.86
 2 4 3 10.22 0.72
 2 4 3 9.91 0.74
 -3 -4 -3 84.44 5.55
 -3 -4 -3 76.22 6.51
 -3 -4 -3 86.68 5.55
 -3 -4 -3 82.3 5.53
 -3 -4 -3 87.04 5.19
 -3 -4 -3 90.85 5.18
 -3 -4 -3 76.38 5.69
 3 4 3 86.74 5.56
 3 4 3 87.69 5.7
 -4 -4 -3 59.92 4.23
 -4 -4 -3 51.25 3.32
 -4 -4 -3 55.22 3.68
 -4 -4 -3 56.27 3.57
 -4 -4 -3 46.99 3.29
 -4 -4 -3 49.36 3.53
 4 4 3 56.14 3.67
 -5 -4 -3 3.47 0.32
 -5 -4 -3 2.76 0.42
 -5 -4 -3 3.62 0.42
 -5 -4 -3 3.36 0.38
 -5 -4 -3 3.9 0.57
 -5 -4 -3 3.78 0.37
 5 4 3 3.08 0.36
 5 4 3 3.59 0.44
 -6 -4 -3 3.71 0.45
 -6 -4 -3 4.07 0.49
 -6 -4 -3 3.59 0.37
 -6 -4 -3 3.74 0.52
 -6 -4 -3 4.02 0.44
 6 4 3 4.05 0.34
 6 4 3 4.53 0.45
 6 4 3 4.14 0.52
 -7 -4 -3 76.77 5.24
 -7 -4 -3 71.87 4.69
 -7 -4 -3 66.47 5.04
 -7 -4 -3 79.43 5.04
 7 4 3 77.71 5.01
 -8 -4 -3 28.58 2.01
 -8 -4 -3 25.25 1.81
 -8 -4 -3 26.02 2.02
 -8 -4 -3 25.79 2.1
 8 4 3 27.18 1.98
 -9 -4 -3 -0.1 0.18
 -9 -4 -3 0.2 0.28
 -9 -4 -3 -0.02 0.26
 -10 -4 -3 1.62 0.44
 -10 -4 -3 1.46 0.33
 -10 -4 -3 0.99 0.41
 -11 -4 -3 5.33 0.76
 -11 -4 -3 2.89 0.6
 -11 -4 -3 4.33 0.54
 -12 -4 -3 3.3 0.67
 -12 -4 -3 3.01 0.51
 -13 -4 -3 11.33 1.32
 12 -5 -3 0.29 0.35
 12 -5 -3 -0.07 0.41
 11 -5 -3 1.1 0.43
 11 -5 -3 0.53 0.35
 10 -5 -3 6.09 0.73
 10 -5 -3 5.13 0.78
 9 -5 -3 49.94 3.71
 9 -5 -3 53.01 3.5
 -9 5 3 51.95 4.12
 8 -5 -3 12.24 1
 8 -5 -3 11.3 1.08
 -8 5 3 11.15 1.22
 7 -5 -3 0.82 0.31
 7 -5 -3 0.68 0.24
 -7 5 3 1.08 0.43
 6 -5 -3 31.67 2.06
 6 -5 -3 28.73 2.2
 5 -5 -3 67.5 4.53
 5 -5 -3 76.18 4.85
 5 -5 -3 70.46 4.99
 5 -5 -3 76.68 4.87
 -5 5 3 68.37 4.84
 4 -5 -3 4.81 0.49
 4 -5 -3 3.46 0.38
 4 -5 -3 3.85 0.45
 4 -5 -3 4.77 0.52
 4 -5 -3 4.01 0.37
 -4 5 3 5.72 0.55
 -4 5 3 4.42 0.46
 -4 5 3 6.28 0.66
 3 -5 -3 1.43 0.27
 3 -5 -3 1.58 0.19
 3 -5 -3 1.76 0.19
 3 -5 -3 1.57 0.25
 3 -5 -3 1.62 0.24
 3 -5 -3 1.52 0.24
 -3 5 3 2.23 0.39
 -3 5 3 1.67 0.26
 2 -5 -3 42.77 2.95
 2 -5 -3 41.84 3.03
 2 -5 -3 46.97 2.95
 2 -5 -3 48.23 2.95
 -2 5 3 41.48 3.03
 -2 5 3 42.34 2.95
 -2 5 3 47.09 3.44
 1 -5 -3 37.41 2.56
 1 -5 -3 37.76 2.63
 -1 5 3 40.99 2.64
 -1 5 3 39.33 2.57
 -1 5 3 39.13 3.01
 0 5 3 22.36 1.52
 0 5 3 17.57 1.63
 1 5 3 15.38 1.21
 1 5 3 13.35 1.07
 -2 -5 -3 1.18 0.29
 2 5 3 1.32 0.16
 2 5 3 1.09 0.15
 2 5 3 1.11 0.26
 -3 -5 -3 3.21 0.49
 -3 -5 -3 2.89 0.28
 -3 -5 -3 2.88 0.31
 -3 -5 -3 3.34 0.33
 3 5 3 3.08 0.32
 -4 -5 -3 33.65 2.29
 -4 -5 -3 32.04 2.74
 -4 -5 -3 35.13 2.12
 -4 -5 -3 32.12 2.35
 -4 -5 -3 32.11 2.09
 -4 -5 -3 33.28 2.26
 -4 -5 -3 34.67 2.3
 4 5 3 33.29 2.36
 -5 -5 -3 103.89 6.55
 -5 -5 -3 107.88 6.95
 -5 -5 -3 107.16 6.52
 -5 -5 -3 109.78 8.19
 -5 -5 -3 104.55 6.98
 -5 -5 -3 103.88 7.16
 5 5 3 101.7 7.16
 -6 -5 -3 0.77 0.22
 -6 -5 -3 0.58 0.22
 -6 -5 -3 0.58 0.25
 -6 -5 -3 0.43 0.15
 -6 -5 -3 0.82 0.23
 6 5 3 0.38 0.18
 -7 -5 -3 7.84 0.76
 -7 -5 -3 7 0.61
 -7 -5 -3 8.02 0.74
 -7 -5 -3 7.71 0.82
 -8 -5 -3 35.13 2.67
 -8 -5 -3 37.34 2.73
 -8 -5 -3 37.71 2.48
 -8 -5 -3 39.7 2.83
 -9 -5 -3 61.65 3.93
 -9 -5 -3 60.13 4.24
 -9 -5 -3 60.41 4.29
 -10 -5 -3 0.07 0.24
 -10 -5 -3 0.63 0.35
 -10 -5 -3 0.72 0.27
 -11 -5 -3 1.17 0.46
 -11 -5 -3 1.69 0.38
 -12 -5 -3 8.91 1.16
 -12 -5 -3 11.86 1.01
 -13 -5 -3 7.91 1.15
 11 -6 -3 -0.06 0.39
 11 -6 -3 0.23 0.32
 10 -6 -3 12.41 1.29
 10 -6 -3 13.56 1.18
 9 -6 -3 1.26 0.44
 9 -6 -3 2.39 0.46
 -9 6 3 2.15 0.62
 8 -6 -3 44.51 3.28
 8 -6 -3 43.95 3.06
 -8 6 3 47.4 3.67
 7 -6 -3 11.07 1.02
 7 -6 -3 9.98 0.91
 -7 6 3 12.19 1.19
 6 -6 -3 1.45 0.28
 6 -6 -3 1.17 0.32
 -6 6 3 1.54 0.46
 5 -6 -3 18.27 1.35
 5 -6 -3 16.35 1.22
 -5 6 3 17.34 1.57
 4 -6 -3 68.63 4.45
 4 -6 -3 68.48 4.48
 4 -6 -3 72.84 4.81
 4 -6 -3 74.53 4.47
 4 -6 -3 70.79 4.79
 4 -6 -3 67.68 4.93
 -4 6 3 74.18 4.93
 -4 6 3 68.28 4.8
 -4 6 3 79.83 5.48
 3 -6 -3 35.97 2.75
 3 -6 -3 38.13 2.67
 3 -6 -3 40.77 2.48
 3 -6 -3 38.73 2.68
 3 -6 -3 40.47 2.67
 3 -6 -3 38.15 2.46
 -3 6 3 40.06 2.75
 -3 6 3 42.02 3.12
 2 -6 -3 0.19 0.13
 2 -6 -3 0.4 0.14
 2 -6 -3 0.19 0.13
 -2 6 3 0.56 0.25
 -2 6 3 0.54 0.14
 -2 6 3 0.27 0.12
 1 -6 -3 31.23 2.09
 1 -6 -3 30.75 2.15
 -1 6 3 34.02 2.1
 -1 6 3 28.71 2.5
 -1 6 3 31.6 2.15
 0 6 3 51.07 3.8
 0 6 3 48.26 3.56
 1 6 3 29.61 2.13
 1 6 3 28.19 2.3
 -2 -6 -3 29.49 2.5
 -2 -6 -3 29.3 2.06
 2 6 3 32.37 2.08
 2 6 3 32.01 2.23
 2 6 3 27.04 2.01
 2 6 3 32.47 2.06
 -3 -6 -3 9.23 0.76
 -3 -6 -3 10.44 0.77
 -3 -6 -3 10.54 0.74
 -3 -6 -3 9.71 1.01
 3 6 3 10.63 0.78
 3 6 3 9.73 0.74
 -4 -6 -3 28.16 1.82
 -4 -6 -3 25.7 1.79
 -4 -6 -3 30.73 2.42
 -4 -6 -3 28.78 2.03
 -4 -6 -3 28.93 1.95
 -4 -6 -3 28.09 1.98
 4 6 3 30.64 2.04
 -5 -6 -3 4.97 0.46
 -5 -6 -3 4.07 0.37
 -5 -6 -3 4.7 0.69
 -5 -6 -3 4.09 0.42
 -5 -6 -3 4.05 0.5
 -6 -6 -3 41.2 2.8
 -6 -6 -3 38.16 2.9
 -6 -6 -3 41.17 2.59
 -7 -6 -3 8.38 0.8
 -7 -6 -3 7.39 0.78
 -7 -6 -3 8.26 0.76
 -7 -6 -3 7.96 0.65
 -8 -6 -3 0.15 0.23
 -8 -6 -3 0.48 0.28
 -8 -6 -3 0.05 0.15
 -9 -6 -3 24.39 1.92
 -9 -6 -3 23.98 1.87
 -9 -6 -3 23.44 1.69
 -10 -6 -3 29.95 2.18
 -10 -6 -3 31.33 2.44
 -10 -6 -3 33.92 2.44
 -11 -6 -3 0.98 0.37
 -11 -6 -3 1.4 0.52
 -12 -6 -3 2.36 0.64
 -12 -6 -3 1.76 0.46
 -13 -6 -3 6.14 1.06
 -13 -6 -3 8.94 0.92
 11 -7 -3 1.18 0.49
 10 -7 -3 0.36 0.3
 10 -7 -3 0.11 0.31
 9 -7 -3 2.9 0.52
 9 -7 -3 3.16 0.6
 8 -7 -3 0.48 0.26
 8 -7 -3 0.08 0.28
 -8 7 3 1.18 0.53
 7 -7 -3 11.95 1.15
 7 -7 -3 12.24 1.05
 -7 7 3 14.96 1.37
 6 -7 -3 2.93 0.48
 6 -7 -3 3.35 0.43
 -6 7 3 4.35 0.66
 5 -7 -3 7.03 0.67
 5 -7 -3 9.22 0.8
 -5 7 3 9.41 0.99
 4 -7 -3 0.65 0.23
 4 -7 -3 0.93 0.21
 -4 7 3 0.87 0.37
 3 -7 -3 134.61 8.02
 3 -7 -3 129.48 8.02
 3 -7 -3 131.53 8.55
 3 -7 -3 136.85 8.78
 3 -7 -3 125.33 8.55
 -3 7 3 123.73 8.76
 2 -7 -3 58.59 3.9
 2 -7 -3 52.6 3.8
 2 -7 -3 58.18 3.8
 2 -7 -3 55.79 3.8
 -2 7 3 59.86 4.43
 -2 7 3 56.61 3.9
 -2 7 3 59.76 3.81
 1 -7 -3 0.16 0.1
 1 -7 -3 0.31 0.09
 1 -7 -3 0.06 0.09
 -1 7 3 0.13 0.22
 -1 7 3 0.05 0.08
 -1 7 3 0.04 0.08
 -1 7 3 0.18 0.18
 -1 7 3 0.18 0.09
 0 7 3 3.52 0.53
 0 7 3 3.93 0.46
 -1 -7 -3 104.5 7.66
 1 7 3 99.27 7.01
 1 7 3 94.05 7.4
 -2 -7 -3 20.14 1.38
 -2 -7 -3 20.1 1.74
 2 7 3 18.93 1.53
 -3 -7 -3 0.52 0.15
 -3 -7 -3 0.95 0.35
 -3 -7 -3 0.71 0.18
 -3 -7 -3 0.89 0.16
 3 7 3 0.85 0.16
 3 7 3 0.68 0.13
 -4 -7 -3 8.29 0.89
 -4 -7 -3 7.97 0.65
 -4 -7 -3 7.62 0.57
 -4 -7 -3 6.97 0.61
 -4 -7 -3 7.67 0.54
 4 7 3 7.56 0.62
 -5 -7 -3 21.65 1.65
 -5 -7 -3 22.28 1.45
 -5 -7 -3 21.76 1.58
 -5 -7 -3 23.08 2.02
 -6 -7 -3 2.13 0.28
 -6 -7 -3 2.11 0.38
 -6 -7 -3 2.01 0.35
 -7 -7 -3 35.66 2.47
 -7 -7 -3 40.68 2.7
 -8 -7 -3 1.06 0.27
 -8 -7 -3 1.4 0.36
 -9 -7 -3 0.49 0.34
 -9 -7 -3 0.32 0.25
 -10 -7 -3 4.56 0.67
 -10 -7 -3 4.48 0.57
 -11 -7 -3 23.04 1.72
 -11 -7 -3 22.36 1.91
 -12 -7 -3 0.92 0.56
 -12 -7 -3 2.12 0.51
 10 -8 -3 -0.07 0.29
 9 -8 -3 4.99 0.75
 9 -8 -3 5.31 0.68
 -9 8 3 5.43 0.91
 8 -8 -3 18.22 1.6
 8 -8 -3 18.71 1.49
 -8 8 3 20.53 1.88
 7 -8 -3 20.37 1.55
 7 -8 -3 20.21 1.66
 -7 8 3 21.4 1.95
 6 -8 -3 12 1.08
 6 -8 -3 10.21 0.96
 -6 8 3 14.94 1.35
 5 -8 -3 0.63 0.23
 5 -8 -3 0.37 0.25
 -5 8 3 1 0.43
 4 -8 -3 10.01 0.83
 4 -8 -3 7.64 0.71
 -4 8 3 11.87 1.11
 3 -8 -3 2.55 0.28
 3 -8 -3 2.31 0.34
 -3 8 3 1.46 0.49
 2 -8 -3 40.81 2.84
 2 -8 -3 46.47 3.07
 2 -8 -3 46.92 3.15
 -2 8 3 48.12 3.63
 -2 8 3 47.04 3.14
 1 -8 -3 27.27 1.79
 1 -8 -3 25.87 1.75
 1 -8 -3 23.45 1.73
 -1 8 3 22.29 2.12
 -1 8 3 24.08 2
 -1 8 3 28.51 1.79
 0 8 3 3.63 0.56
 0 8 3 3.02 0.44
 -1 -8 -3 4.36 0.61
 1 8 3 4.07 0.49
 -2 -8 -3 62.12 4.89
 -2 -8 -3 60.51 4.05
 2 8 3 62.46 4.45
 -3 -8 -3 64.18 4.26
 -3 -8 -3 58.6 4.98
 -3 -8 -3 68.71 4.16
 3 8 3 59.03 4.24
 -4 -8 -3 2.46 0.51
 -4 -8 -3 1.01 0.15
 -4 -8 -3 1.12 0.19
 -4 -8 -3 1.36 0.23
 -4 -8 -3 1.51 0.24
 -5 -8 -3 4.11 0.69
 -5 -8 -3 2.95 0.35
 -5 -8 -3 2.94 0.38
 -5 -8 -3 2.65 0.29
 -6 -8 -3 44.07 3.03
 -6 -8 -3 43.46 2.81
 -7 -8 -3 5.47 0.52
 -7 -8 -3 5.28 0.61
 -8 -8 -3 5.09 0.65
 -8 -8 -3 5.71 0.57
 -9 -8 -3 0.03 0.29
 -9 -8 -3 0.71 0.26
 -10 -8 -3 8.18 0.98
 -10 -8 -3 9.42 0.86
 -11 -8 -3 0.67 0.45
 -11 -8 -3 1.03 0.37
 -12 -8 -3 9.64 1.13
 9 -9 -3 1.42 0.47
 8 -9 -3 0.34 0.35
 8 -9 -3 0.53 0.3
 -8 9 3 1.05 0.57
 7 -9 -3 19.6 1.63
 7 -9 -3 18.35 1.48
 -7 9 3 20.75 1.91
 6 -9 -3 16.74 1.44
 6 -9 -3 17.72 1.34
 -6 9 3 18.64 1.77
 5 -9 -3 1.49 0.37
 5 -9 -3 2.13 0.34
 -5 9 3 1.74 0.55
 4 -9 -3 1.96 0.36
 4 -9 -3 2.11 0.32
 -4 9 3 2.21 0.54
 3 -9 -3 2.52 0.37
 3 -9 -3 2.14 0.29
 -3 9 3 2.9 0.61
 2 -9 -3 6.5 0.53
 2 -9 -3 6.48 0.63
 -2 9 3 8.51 0.95
 -2 9 3 7.88 0.84
 1 -9 -3 8.22 0.7
 -1 9 3 9.23 0.69
 -1 9 3 6.81 0.95
 -1 9 3 10.29 0.93
 0 -9 -3 31.95 2.82
 0 -9 -3 35.38 2.33
 0 9 3 35.87 2.64
 -1 -9 -3 1.49 0.4
 1 9 3 0.37 0.26
 -2 -9 -3 0.5 0.18
 -2 -9 -3 0.46 0.34
 2 9 3 0.7 0.26
 -3 -9 -3 41.73 3.23
 -3 -9 -3 36.51 2.6
 -3 -9 -3 38.46 2.67
 -4 -9 -3 69.12 4.53
 -4 -9 -3 74.93 4.86
 -4 -9 -3 77.02 5.84
 -5 -9 -3 1.57 0.28
 -5 -9 -3 0.95 0.2
 -6 -9 -3 2.55 0.3
 -6 -9 -3 1.57 0.34
 -7 -9 -3 17.2 1.25
 -7 -9 -3 17.95 1.4
 -8 -9 -3 27.34 1.86
 -8 -9 -3 20.9 1.64
 -9 -9 -3 -0.22 0.22
 -9 -9 -3 0.23 0.33
 -10 -9 -3 -0.37 0.21
 -10 -9 -3 0.23 0.35
 -11 -9 -3 3.55 0.66
 8 -10 -3 2.42 0.58
 -8 10 3 3.98 0.85
 7 -10 -3 0.71 0.36
 -7 10 3 0.71 0.55
 6 -10 -3 2.44 0.4
 6 -10 -3 2.16 0.49
 -6 10 3 2.03 0.63
 5 -10 -3 46.87 3.31
 5 -10 -3 55.84 3.6
 -5 10 3 50.21 4.13
 4 -10 -3 10.78 0.97
 4 -10 -3 11.16 0.87
 -4 10 3 10.01 1.23
 3 -10 -3 2.08 0.37
 3 -10 -3 2.23 0.31
 -3 10 3 2.31 0.59
 -3 10 3 1.97 0.53
 2 -10 -3 8.16 0.71
 2 -10 -3 7.42 0.62
 -2 10 3 8.78 0.95
 1 -10 -3 25.44 1.86
 1 -10 -3 28.39 1.71
 -1 10 3 24.39 2.13
 0 -10 -3 0.24 0.18
 0 10 3 0.29 0.26
 -1 -10 -3 6.37 0.82
 -1 -10 -3 6.36 0.54
 1 10 3 5.16 0.68
 -2 -10 -3 2 0.52
 -2 -10 -3 2 0.29
 2 10 3 2.63 0.45
 -3 -10 -3 4.98 0.76
 -3 -10 -3 4.76 0.38
 -3 -10 -3 4.53 0.47
 3 10 3 5.47 0.64
 -4 -10 -3 19.24 1.86
 -4 -10 -3 19.53 1.29
 -4 -10 -3 19.3 1.42
 -5 -10 -3 47.03 2.88
 -5 -10 -3 42.99 3.1
 -6 -10 -3 1.98 0.36
 -6 -10 -3 2.4 0.31
 -7 -10 -3 0.86 0.24
 -7 -10 -3 0.74 0.32
 -8 -10 -3 14.2 1.09
 -8 -10 -3 14.18 1.22
 -9 -10 -3 18.18 1.32
 -9 -10 -3 15.61 1.45
 -10 -10 -3 0.75 0.42
 7 -11 -3 9.72 1.06
 6 -11 -3 1.12 0.42
 5 -11 -3 13.14 1.11
 5 -11 -3 15.92 1.28
 4 -11 -3 34.58 2.42
 4 -11 -3 32.4 2.22
 -4 11 3 31.56 2.74
 3 -11 -3 4.61 0.56
 3 -11 -3 4.87 0.48
 -3 11 3 4.47 0.78
 2 -11 -3 0.9 0.21
 2 -11 -3 0.98 0.28
 -2 11 3 0.8 0.4
 1 -11 -3 6.89 0.58
 1 -11 -3 7.24 0.68
 -1 11 3 7.33 0.88
 0 -11 -3 39.88 2.73
 0 11 3 39.19 3.07
 -1 -11 -3 13.49 0.94
 1 11 3 9.23 1.1
 -2 -11 -3 5.25 0.42
 -2 -11 -3 5.02 0.52
 2 11 3 5.16 0.68
 -3 -11 -3 3.44 0.73
 -3 -11 -3 4.12 0.37
 -3 -11 -3 3.94 0.44
 -4 -11 -3 8.56 0.75
 -4 -11 -3 8.31 0.64
 -5 -11 -3 3.38 0.46
 -5 -11 -3 3.83 0.39
 -6 -11 -3 24.16 1.64
 -6 -11 -3 23.82 1.78
 -7 -11 -3 0.1 0.29
 -7 -11 -3 0.13 0.19
 -8 -11 -3 -0.27 0.3
 -8 -11 -3 0.46 0.25
 -9 -11 -3 3.92 0.65
 -10 -11 -3 19.53 1.67
 6 -12 -3 1.53 0.43
 5 -12 -3 5.16 0.69
 -5 12 3 4.39 0.89
 4 -12 -3 0.14 0.21
 4 -12 -3 0.14 0.33
 -4 12 3 0.32 0.49
 3 -12 -3 18.67 1.31
 3 -12 -3 17.81 1.43
 -3 12 3 16.29 1.69
 2 -12 -3 16.45 1.27
 2 -12 -3 15.12 1.14
 -2 12 3 15.29 1.51
 1 -12 -3 1.93 0.3
 1 -12 -3 2.48 0.4
 -1 12 3 1.94 0.52
 0 -12 -3 7.32 0.67
 0 -12 -3 6.26 0.57
 0 12 3 6.48 0.85
 -1 -12 -3 47.08 3.27
 -1 -12 -3 49.71 3.04
 1 12 3 45.65 3.64
 -2 -12 -3 10.88 0.77
 -2 -12 -3 10.8 0.89
 2 12 3 9.44 1.09
 -3 -12 -3 1.22 0.21
 -3 -12 -3 1.16 0.29
 3 12 3 1.13 0.41
 -4 -12 -3 2.3 0.32
 -4 -12 -3 2.88 0.42
 -5 -12 -3 8.99 0.77
 -5 -12 -3 10.96 0.9
 -6 -12 -3 1.45 0.36
 -6 -12 -3 0.9 0.26
 -7 -12 -3 6.03 0.7
 -8 -12 -3 0.06 0.35
 -9 -12 -3 2.29 0.55
 4 -13 -3 1.39 0.44
 3 -13 -3 1.67 0.46
 2 -13 -3 10.97 1.01
 1 -13 -3 5.1 0.52
 0 -13 -3 -0.13 0.26
 0 -13 -3 0.12 0.17
 -1 -13 -3 2.55 0.32
 -1 -13 -3 2.32 0.44
 -2 -13 -3 22 1.66
 -2 -13 -3 22.35 1.51
 -3 -13 -3 13.46 1.11
 -3 -13 -3 13.3 0.97
 -4 -13 -3 0.95 0.32
 -5 -13 -3 0.12 0.31
 -6 -13 -3 14.78 1.26
 -7 -13 -3 4.96 0.67
 -3 -14 -3 11.08 1.01
 -4 -14 -3 13.83 1.2
 -5 -12 4 0.08 0.33
 -4 -12 4 1.74 0.49
 3 12 -4 0.45 0.46
 -3 -12 4 0.21 0.35
 2 12 -4 7.29 1.13
 -2 -12 4 11.05 1.06
 1 12 -4 4.24 0.89
 -1 -12 4 6.63 0.83
 0 12 -4 -0.01 0.46
 0 -12 4 0.6 0.42
 -1 12 -4 5.19 0.95
 1 -12 4 5.24 0.76
 -2 12 -4 12.26 1.59
 2 -12 4 16.24 1.4
 -7 -11 4 15 1.41
 -6 -11 4 13.04 1.24
 -5 -11 4 0.42 0.38
 4 11 -4 1.01 0.49
 -4 -11 4 0.44 0.35
 -4 -11 4 0.98 0.33
 3 11 -4 6.37 0.99
 -3 -11 4 8.46 0.89
 -3 -11 4 8.1 0.77
 2 11 -4 0.25 0.42
 -2 -11 4 0.36 0.27
 -2 -11 4 0.75 0.37
 1 11 -4 7.95 1.18
 -1 -11 4 9.63 1.05
 -1 -11 4 13.07 0.95
 0 11 -4 3.39 0.77
 0 -11 4 4.52 0.66
 0 -11 4 5.19 0.58
 -1 11 -4 -0.35 0.35
 1 -11 4 -0.23 0.25
 1 -11 4 0.22 0.32
 -2 11 -4 1.45 0.6
 2 -11 4 1.84 0.5
 -3 11 -4 10.83 1.5
 3 -11 4 14.86 1.29
 -4 11 -4 7.89 1.25
 4 -11 4 8.96 1
 -5 11 -4 0.06 0.6
 5 -11 4 -0.11 0.33
 -8 -10 4 -0.09 0.28
 -7 -10 4 0.3 0.35
 -7 -10 4 0.27 0.28
 -6 -10 4 20.09 1.52
 -6 -10 4 19.87 1.67
 -5 -10 4 9.59 0.9
 -5 -10 4 9.85 1.02
 4 10 -4 0.57 0.36
 -4 -10 4 0.84 0.37
 -4 -10 4 0.63 0.26
 3 10 -4 0.29 0.37
 -3 -10 4 0.82 0.27
 -3 -10 4 0.69 0.34
 2 10 -4 8.39 1.12
 -2 -10 4 10.57 0.99
 -2 -10 4 11.49 0.89
 1 10 -4 5.07 0.85
 -1 -10 4 6.65 0.76
 -1 -10 4 6.65 0.63
 0 10 -4 2.03 0.57
 0 -10 4 1.93 0.35
 0 -10 4 1.59 0.42
 -1 10 -4 9.56 1.19
 1 -10 4 11.27 1.02
 1 -10 4 10.02 0.87
 -2 10 -4 2.78 0.68
 2 -10 4 2.48 0.51
 2 -10 4 3.1 0.44
 -3 10 -4 -0.1 0.44
 3 -10 4 0.51 0.32
 3 -10 4 0.93 0.31
 -4 10 -4 15.51 1.68
 4 -10 4 13.44 1.3
 4 -10 4 14.37 1.17
 -5 10 -4 11.14 1.5
 5 -10 4 13.2 1.26
 -6 10 -4 0.64 0.59
 6 -10 4 0.23 0.34
 -9 -9 4 0.76 0.34
 -9 -9 4 0.95 0.5
 -8 -9 4 3.97 0.57
 -8 -9 4 4.53 0.7
 -7 -9 4 0.21 0.32
 -7 -9 4 0.31 0.24
 -6 -9 4 0.27 0.3
 -6 -9 4 0.11 0.22
 -5 -9 4 19.96 1.57
 -5 -9 4 17.83 1.39
 4 9 -4 44.05 3.54
 -4 -9 4 48.01 3.26
 -4 -9 4 44.93 3.01
 3 9 -4 -0.16 0.29
 -3 -9 4 0.04 0.18
 -3 -9 4 0.19 0.26
 2 9 -4 0.12 0.33
 -2 -9 4 0.99 0.34
 -2 -9 4 0.92 0.25
 1 9 -4 19.02 1.63
 -1 -9 4 16.32 1.26
 -1 -9 4 17.8 1.44
 0 9 -4 30.18 2.52
 0 -9 4 32.96 2.28
 0 -9 4 28.77 2.06
 -1 9 -4 3.12 0.69
 1 -9 4 4.12 0.48
 1 -9 4 3.95 0.56
 -2 9 -4 0.66 0.44
 2 -9 4 0.72 0.24
 2 -9 4 0.07 0.25
 -3 9 -4 4.88 0.82
 3 -9 4 3.09 0.56
 3 -9 4 3.43 0.46
 -4 9 -4 3.11 0.74
 4 -9 4 2.83 0.44
 4 -9 4 2.7 0.53
 -5 9 -4 6.59 1.11
 5 -9 4 8.06 0.82
 5 -9 4 10.01 1
 6 -9 4 7.4 0.89
 6 -9 4 5.85 0.72
 7 -9 4 0.68 0.44
 -10 -8 4 1.62 0.44
 -10 -8 4 1.98 0.59
 -9 -8 4 4.14 0.59
 -9 -8 4 4.93 0.75
 -8 -8 4 0.2 0.32
 -8 -8 4 -0.13 0.22
 -7 -8 4 8.36 0.82
 -7 -8 4 10.34 0.98
 -6 -8 4 0.22 0.26
 -6 -8 4 0.32 0.23
 -5 -8 4 -0.02 0.17
 -5 -8 4 0.16 0.24
 4 8 -4 17.22 1.62
 -4 -8 4 19.88 1.36
 -4 -8 4 18.71 1.48
 3 8 -4 26.85 2.34
 -3 -8 4 30.08 1.96
 -3 -8 4 29.41 2.14
 2 8 -4 1.4 0.42
 -2 -8 4 0.94 0.23
 -2 -8 4 0.97 0.32
 1 8 -4 7.48 0.89
 -1 -8 4 6.93 0.73
 -1 -8 4 7.08 0.61
 0 8 -4 17.97 1.59
 0 -8 4 17.22 1.26
 0 -8 4 17.71 1.4
 -1 8 -4 29.29 2.4
 1 -8 4 30.44 2.14
 1 -8 4 26.91 1.94
 -2 8 -4 3.86 0.72
 2 -8 4 4.07 0.57
 2 -8 4 4.42 0.48
 -3 8 -4 -0.39 0.25
 3 -8 4 -0.15 0.15
 3 -8 4 -0.17 0.21
 -4 8 -4 0.33 0.45
 4 -8 4 0.23 0.21
 4 -8 4 0.59 0.31
 5 -8 4 11.23 1.15
 5 -8 4 13.53 1.06
 6 -8 4 -0.02 0.31
 6 -8 4 -0.13 0.23
 7 -8 4 5.45 0.68
 7 -8 4 6.18 0.82
 8 -8 4 0.45 0.33
 8 -8 4 0.75 0.44
 9 -8 4 0.93 0.51
 -11 -7 4 5.47 0.92
 -10 -7 4 0.02 0.26
 -10 -7 4 -0.45 0.35
 -9 -7 4 -0.19 0.35
 -9 -7 4 0.91 0.29
 -8 -7 4 20.38 1.58
 -8 -7 4 23.58 1.78
 -7 -7 4 5.9 0.72
 -7 -7 4 6.3 0.63
 -6 -7 4 5.72 0.58
 -6 -7 4 6.09 0.7
 -5 -7 4 1.32 0.3
 -5 -7 4 1.91 0.4
 4 7 -4 0.28 0.27
 -4 -7 4 0.53 0.18
 -4 -7 4 0.75 0.27
 3 7 -4 1.14 0.36
 -3 -7 4 1.08 0.3
 -3 -7 4 0.76 0.21
 -3 -7 4 0.71 0.25
 2 7 -4 22.09 1.65
 -2 -7 4 18.32 1.49
 -2 -7 4 17.46 1.3
 -2 -7 4 18.09 1.43
 1 7 -4 24.97 1.95
 -1 -7 4 24.52 1.76
 -1 -7 4 21.79 1.58
 0 7 -4 0.75 0.32
 0 -7 4 0.43 0.24
 0 -7 4 0.7 0.21
 -1 7 -4 4.44 0.7
 1 -7 4 5.68 0.52
 1 -7 4 5.48 0.59
 -2 7 -4 76.59 5.94
 2 -7 4 82.09 5.47
 2 -7 4 82.71 5.11
 -3 7 -4 18.7 1.66
 3 -7 4 17.36 1.31
 3 -7 4 18.27 1.44
 4 -7 4 1.49 0.38
 4 -7 4 2.06 0.35
 5 -7 4 3.32 0.54
 5 -7 4 3.52 0.46
 6 -7 4 37.29 2.46
 6 -7 4 33.68 2.63
 7 -7 4 3.19 0.5
 7 -7 4 2.15 0.54
 8 -7 4 2.72 0.51
 9 -7 4 0.21 0.36
 9 -7 4 0.03 0.3
 10 -7 4 4.23 0.78
 -12 -6 4 -0.17 0.49
 -11 -6 4 9.48 1.13
 -10 -6 4 16.5 1.33
 -10 -6 4 17.01 1.52
 -9 -6 4 2.11 0.41
 -9 -6 4 2.31 0.54
 -8 -6 4 4.13 0.51
 -8 -6 4 4.03 0.61
 -7 -6 4 43.14 3.14
 -7 -6 4 44.91 2.92
 -6 -6 4 70.54 4.38
 -6 -6 4 57.07 4.03
 5 6 -4 1.18 0.33
 -5 -6 4 0.83 0.21
 -5 -6 4 0.54 0.23
 -5 -6 4 1.24 0.31
 4 6 -4 3.04 0.5
 4 6 -4 3.13 0.49
 -4 -6 4 3.22 0.46
 -4 -6 4 4.11 0.53
 -4 -6 4 3.39 0.39
 3 6 -4 10.79 0.87
 3 6 -4 8.51 0.85
 3 6 -4 9.14 0.93
 -3 -6 4 10.04 0.74
 -3 -6 4 8.65 0.84
 -3 -6 4 9.32 0.82
 2 6 -4 31.71 2.46
 2 6 -4 31.03 2.33
 2 6 -4 28.91 2.27
 2 6 -4 35.06 2.28
 -2 -6 4 32.81 2.3
 -2 -6 4 27.32 2.31
 -2 -6 4 33.42 2.08
 -2 -6 4 32.83 2.26
 1 6 -4 34.98 2.44
 1 6 -4 33.71 2.49
 1 6 -4 35.85 2.45
 1 6 -4 35.53 2.64
 -1 -6 4 36.56 2.42
 -1 -6 4 29.74 2.42
 -1 -6 4 32.78 2.21
 0 6 -4 5.27 0.59
 0 6 -4 6.73 0.65
 0 6 -4 4.93 0.63
 0 6 -4 5.08 0.69
 0 -6 4 6.77 0.61
 0 -6 4 5.97 0.65
 0 -6 4 5.49 0.49
 0 -6 4 6.16 0.67
 -1 6 -4 2.48 0.39
 -1 6 -4 1.83 0.36
 -1 6 -4 1.34 0.35
 -1 6 -4 2.14 0.46
 1 -6 4 2.57 0.43
 1 -6 4 2.52 0.3
 1 -6 4 2.12 0.34
 1 -6 4 1.75 0.38
 -2 6 -4 0.89 0.31
 -2 6 -4 1.63 0.43
 -2 6 -4 1.1 0.31
 2 -6 4 1.2 0.28
 2 -6 4 0.86 0.22
 -3 6 -4 49.87 3.51
 3 -6 4 50.6 3.25
 3 -6 4 49.82 3.48
 4 -6 4 16.37 1.2
 4 -6 4 15.94 1.31
 5 -6 4 2.62 0.47
 5 -6 4 3.51 0.44
 6 -6 4 0.15 0.24
 6 -6 4 0.19 0.21
 7 -6 4 50.58 3.48
 7 -6 4 45.52 3.22
 8 -6 4 15.16 1.38
 8 -6 4 14.83 1.27
 9 -6 4 0.67 0.32
 9 -6 4 0.27 0.35
 10 -6 4 0.12 0.35
 -12 -5 4 1.17 0.54
 -11 -5 4 3.31 0.68
 -10 -5 4 13.91 1.4
 -10 -5 4 16.95 1.27
 -9 -5 4 42.62 3.22
 -9 -5 4 45.75 2.98
 -8 -5 4 19.69 1.4
 -8 -5 4 17.34 1.52
 7 5 -4 1.46 0.41
 7 5 -4 1.85 0.43
 -7 -5 4 1.73 0.4
 -7 -5 4 2.25 0.43
 -7 -5 4 1.82 0.32
 6 5 -4 20.93 1.61
 6 5 -4 20.04 1.6
 -6 -5 4 18.93 1.63
 -6 -5 4 20.6 1.57
 -6 -5 4 20.45 1.43
 5 5 -4 33.43 2.58
 5 5 -4 37.8 2.61
 -5 -5 4 35.75 2.37
 -5 -5 4 37.27 2.66
 -5 -5 4 36.18 2.56
 4 5 -4 -0.14 0.22
 4 5 -4 0.19 0.19
 4 5 -4 -0.01 0.18
 -4 -5 4 0.24 0.18
 -4 -5 4 0.18 0.17
 -4 -5 4 0.21 0.14
 3 5 -4 1.97 0.38
 3 5 -4 1.5 0.34
 3 5 -4 2.02 0.34
 3 5 -4 2.12 0.35
 3 5 -4 1.36 0.28
 3 5 -4 0.42 0.17
 -3 -5 4 1.61 0.31
 -3 -5 4 1.55 0.28
 -3 -5 4 1.45 0.22
 2 5 -4 37.78 2.59
 2 5 -4 30.13 2.51
 2 5 -4 35.67 2.57
 2 5 -4 38.49 2.53
 2 5 -4 34.36 2.29
 2 5 -4 37.3 2.72
 -2 -5 4 38.11 2.54
 -2 -5 4 34.57 2.57
 -2 -5 4 35.42 2.49
 -2 -5 4 36.46 2.31
 1 5 -4 38.11 2.42
 1 5 -4 30.05 2.62
 1 5 -4 42.2 2.65
 1 5 -4 38.01 2.69
 1 5 -4 37.55 2.7
 1 5 -4 32.82 2.82
 -1 -5 4 38.45 2.71
 -1 -5 4 37.9 2.65
 -1 -5 4 42.81 2.47
 -1 -5 4 37.03 2.61
 -1 -5 4 39.12 2.42
 0 5 -4 3.38 0.43
 0 5 -4 3.29 0.47
 0 5 -4 2.99 0.42
 0 5 -4 3.99 0.54
 0 5 -4 3.03 0.34
 0 5 -4 3.77 0.44
 0 -5 4 4.11 0.36
 0 -5 4 3.02 0.45
 0 -5 4 3.05 0.4
 0 -5 4 3.98 0.5
 0 -5 4 4.24 0.4
 -1 5 -4 55.5 3.68
 -1 5 -4 55.04 3.56
 -1 5 -4 52.84 3.3
 -1 5 -4 55.91 3.67
 -1 5 -4 49.02 3.87
 -1 5 -4 54.52 3.59
 1 -5 4 51.39 3.31
 1 -5 4 48.06 3.54
 1 -5 4 48.37 3.6
 1 -5 4 52.45 3.33
 1 -5 4 50.04 3.66
 -2 5 -4 0.06 0.19
 -2 5 -4 0.08 0.18
 -2 5 -4 0.08 0.25
 -2 5 -4 0.36 0.2
 -2 5 -4 0.23 0.19
 -2 5 -4 0.09 0.15
 2 -5 4 -0.08 0.15
 2 -5 4 0.39 0.2
 2 -5 4 0.13 0.14
 2 -5 4 0.18 0.13
 -3 5 -4 16.36 1.29
 -3 5 -4 17.6 1.32
 -3 5 -4 18.16 1.39
 3 -5 4 16.42 1.18
 3 -5 4 15.64 1.35
 3 -5 4 16.45 1.32
 3 -5 4 14.79 1.27
 -4 5 -4 21.56 1.75
 -4 5 -4 23.77 1.75
 4 -5 4 23.43 1.74
 4 -5 4 22.15 1.79
 4 -5 4 25.96 1.63
 4 -5 4 21.43 1.82
 -5 5 -4 55.51 3.94
 -5 5 -4 58.74 3.92
 5 -5 4 50.83 3.88
 5 -5 4 60.18 3.67
 6 -5 4 1.14 0.35
 6 -5 4 0.78 0.25
 7 -5 4 2.28 0.41
 7 -5 4 2.36 0.47
 8 -5 4 34.27 2.77
 8 -5 4 40.65 2.63
 9 -5 4 39.64 2.71
 9 -5 4 36.7 2.88
 10 -5 4 0.31 0.38
 11 -5 4 2.61 0.66
 -12 -4 4 6.65 0.95
 -11 -4 4 -0.19 0.36
 -10 -4 4 3.53 0.64
 9 4 -4 2.41 0.51
 -9 -4 4 1.73 0.46
 -9 -4 4 2.02 0.37
 8 4 -4 6.56 0.78
 8 4 -4 5.75 0.73
 -8 -4 4 5.35 0.59
 -8 -4 4 5.66 0.71
 -8 -4 4 6.66 0.79
 7 4 -4 0.02 0.27
 7 4 -4 0.02 0.25
 -7 -4 4 0 0.25
 -7 -4 4 -0.1 0.2
 -7 -4 4 -0.06 0.13
 6 4 -4 1.49 0.37
 6 4 -4 1.66 0.38
 6 4 -4 1.53 0.38
 -6 -4 4 1.48 0.26
 -6 -4 4 2.35 0.37
 -6 -4 4 1.15 0.33
 5 4 -4 43.61 2.89
 5 4 -4 41.7 2.88
 5 4 -4 41.27 2.65
 5 4 -4 37.31 2.93
 -5 -4 4 39.87 2.93
 -5 -4 4 40.39 2.64
 -5 -4 4 40.07 2.83
 4 4 -4 93.65 5.95
 4 4 -4 93.77 6.37
 4 4 -4 99.34 6.54
 4 4 -4 88.35 6.36
 -4 -4 4 95.31 6.34
 -4 -4 4 95.82 5.94
 -4 -4 4 100.8 6.53
 3 4 -4 15.4 1.06
 3 4 -4 16.29 1.19
 3 4 -4 11.53 1.14
 3 4 -4 16.01 1.21
 3 4 -4 14.34 1.24
 3 4 -4 16.82 1.24
 -3 -4 4 16.3 1.16
 -3 -4 4 14.73 1.18
 -3 -4 4 14.59 1.04
 2 4 -4 4.08 0.45
 2 4 -4 3.45 0.45
 2 4 -4 4.14 0.46
 2 4 -4 3.75 0.37
 2 4 -4 3.11 0.45
 2 4 -4 3.78 0.47
 -2 -4 4 4.4 0.46
 -2 -4 4 3.22 0.42
 -2 -4 4 4.3 0.43
 -2 -4 4 3.21 0.34
 1 4 -4 51.09 3.65
 1 4 -4 53.97 3.58
 1 4 -4 51.8 3.64
 1 4 -4 47.4 3.81
 1 4 -4 57.87 3.33
 1 4 -4 55.87 3.56
 -1 -4 4 46.52 3.63
 -1 -4 4 52.59 3.3
 -1 -4 4 48.99 3.53
 -1 -4 4 53.09 3.57
 -1 -4 4 57.18 3.34
 0 4 -4 196.55 12.55
 0 4 -4 194.07 12.57
 0 4 -4 200.65 12.27
 0 4 -4 174.92 13.14
 0 4 -4 200.98 12.25
 0 4 -4 179.04 11.51
 0 -4 4 168.42 12.22
 0 -4 4 197.75 12.29
 0 -4 4 179.33 11.5
 0 -4 4 169.32 12.55
 0 -4 4 200.95 11.53
 -1 4 -4 0.58 0.23
 -1 4 -4 0.29 0.19
 -1 4 -4 -0.04 0.17
 -1 4 -4 -0.1 0.15
 -1 4 -4 0.17 0.23
 1 -4 4 0.21 0.12
 1 -4 4 0 0.13
 1 -4 4 0.05 0.16
 1 -4 4 -0.18 0.14
 1 -4 4 0.61 0.23
 -2 4 -4 55.03 3.51
 -2 4 -4 61.1 3.79
 -2 4 -4 48.18 3.87
 -2 4 -4 58.52 3.8
 -2 4 -4 58.98 3.9
 2 -4 4 55.99 3.9
 2 -4 4 54.64 3.76
 2 -4 4 57.35 3.52
 2 -4 4 50.29 3.8
 -3 4 -4 45.66 3.1
 -3 4 -4 52.74 3.49
 -3 4 -4 46.46 3.35
 -3 4 -4 49 3.35
 3 -4 4 47.26 3.34
 3 -4 4 48.48 3.47
 3 -4 4 48.63 3.12
 3 -4 4 52.52 3.4
 -4 4 -4 32.97 2.27
 -4 4 -4 28.47 2.14
 -4 4 -4 30.35 2.17
 -4 4 -4 29.95 1.96
 4 -4 4 28.64 1.97
 4 -4 4 28.8 2.13
 4 -4 4 26.24 2.16
 4 -4 4 31.92 2.25
 -5 4 -4 17.15 1.42
 -5 4 -4 16.74 1.34
 -5 4 -4 17.48 1.37
 5 -4 4 17.92 1.34
 5 -4 4 16.59 1.41
 5 -4 4 14.61 1.21
 -6 4 -4 17.03 1.34
 -6 4 -4 15.32 1.33
 6 -4 4 15.21 1.29
 6 -4 4 15.42 1.19
 -7 4 -4 0.44 0.31
 -7 4 -4 0.63 0.35
 7 -4 4 0.22 0.25
 7 -4 4 0.51 0.23
 8 -4 4 0.9 0.3
 8 -4 4 0.46 0.3
 9 -4 4 41.68 2.92
 9 -4 4 35.79 2.66
 10 -4 4 16.74 1.52
 11 -4 4 0.35 0.4
 12 -4 4 0.75 0.52
 -12 -3 4 10.4 1.17
 -11 -3 4 6.15 0.84
 10 3 -4 8.66 0.95
 -10 -3 4 7.15 0.88
 9 3 -4 30.74 2.33
 -9 -3 4 26.3 2.24
 -9 -3 4 29.7 2.06
 -9 -3 4 33.42 2.41
 8 3 -4 3.69 0.57
 -8 -3 4 3.49 0.43
 -8 -3 4 3.1 0.56
 -8 -3 4 2.91 0.51
 7 3 -4 30.56 2.23
 7 3 -4 28.77 2.13
 -7 -3 4 28.74 2.18
 -7 -3 4 27.07 1.9
 -7 -3 4 26.2 2.07
 6 3 -4 8.8 0.88
 6 3 -4 10.94 0.82
 6 3 -4 10.67 0.93
 6 3 -4 9.26 0.88
 -6 -3 4 10.06 0.77
 -6 -3 4 8.29 0.83
 -6 -3 4 10.16 0.91
 5 3 -4 11.61 0.95
 5 3 -4 12.78 1.07
 5 3 -4 13.55 1.1
 5 3 -4 11.46 1.04
 -5 -3 4 14.01 0.94
 -5 -3 4 13.11 1.09
 -5 -3 4 13.23 1.03
 4 3 -4 20.98 1.51
 4 3 -4 20.39 1.47
 4 3 -4 16.72 1.32
 4 3 -4 18.39 1.45
 -4 -3 4 18.75 1.3
 -4 -3 4 21.2 1.5
 -4 -3 4 19.69 1.43
 3 3 -4 135.35 8.59
 3 3 -4 130.3 8.07
 3 3 -4 139.11 8.81
 3 3 -4 136.2 8.6
 -3 -3 4 132.56 8.06
 -3 -3 4 109.74 8.54
 -3 -3 4 130.57 8.79
 2 3 -4 49.37 3.39
 2 3 -4 44.52 3.37
 2 3 -4 48.96 3.45
 2 3 -4 49.33 3.61
 2 3 -4 50.28 3.16
 2 3 -4 53.42 3.48
 -2 -3 4 46.67 3.34
 -2 -3 4 52.85 3.39
 -2 -3 4 51.65 3.45
 -2 -3 4 50.4 3.14
 1 3 -4 9.52 0.82
 1 3 -4 8.83 0.68
 1 3 -4 9.69 0.77
 1 3 -4 8.59 0.74
 1 3 -4 9.63 0.76
 1 3 -4 9.64 0.77
 -1 -3 4 7.77 0.64
 -1 -3 4 9.04 0.76
 -1 -3 4 8.27 0.72
 -1 -3 4 9.57 0.69
 -1 -3 4 9.13 0.75
 0 3 -4 87.73 5.23
 0 3 -4 76.08 5.18
 0 3 -4 79.85 5.31
 0 3 -4 74.28 5.32
 0 3 -4 75.34 5.58
 0 3 -4 80.47 4.87
 0 -3 4 79.91 5.18
 0 -3 4 75.38 4.84
 0 -3 4 68.63 5.31
 0 -3 4 83.37 5.22
 0 -3 4 79.18 4.87
 -1 3 -4 203.64 12.52
 -1 3 -4 203.57 12.83
 -1 3 -4 189.79 11.76
 -1 3 -4 180.33 12.81
 -1 3 -4 185 13.41
 -1 3 -4 210.69 12.55
 1 -3 4 173.95 11.74
 1 -3 4 192.15 12.49
 1 -3 4 196.93 12.54
 1 -3 4 176.1 12.81
 1 -3 4 195.58 11.76
 -2 3 -4 0.89 0.22
 -2 3 -4 0.48 0.19
 -2 3 -4 0.37 0.15
 -2 3 -4 0.41 0.21
 2 -3 4 0.17 0.14
 2 -3 4 0.33 0.17
 2 -3 4 0.48 0.18
 2 -3 4 0.63 0.15
 -3 3 -4 2.12 0.35
 -3 3 -4 2.34 0.39
 -3 3 -4 2.4 0.36
 -3 3 -4 2.33 0.29
 3 -3 4 2.17 0.28
 3 -3 4 2.42 0.38
 3 -3 4 2.13 0.33
 3 -3 4 2.71 0.37
 -4 3 -4 9.34 0.81
 -4 3 -4 9.11 0.71
 -4 3 -4 9.1 0.82
 -4 3 -4 10.67 0.89
 4 -3 4 8.18 0.81
 4 -3 4 8.61 0.79
 4 -3 4 10.16 0.86
 4 -3 4 8.26 0.7
 -5 3 -4 79.92 4.95
 -5 3 -4 70.39 5.08
 -5 3 -4 79.43 4.97
 -5 3 -4 80.92 4.61
 5 -3 4 61.57 4.88
 5 -3 4 71.17 5.08
 5 -3 4 66.01 4.6
 -6 3 -4 2.42 0.49
 -6 3 -4 1.92 0.44
 -6 3 -4 2.66 0.45
 -6 3 -4 2.3 0.35
 6 -3 4 2.64 0.42
 6 -3 4 1.53 0.31
 6 -3 4 2.4 0.47
 -7 3 -4 21.84 1.69
 -7 3 -4 20.89 1.7
 7 -3 4 19.61 1.65
 7 -3 4 22.55 1.56
 -8 3 -4 4.96 0.68
 -8 3 -4 5.19 0.7
 8 -3 4 5.55 0.59
 8 -3 4 3.88 0.61
 -9 3 -4 1.47 0.45
 -9 3 -4 1.12 0.45
 9 -3 4 1.2 0.34
 9 -3 4 1.03 0.37
 10 -3 4 17.19 1.54
 11 -3 4 29.58 2.39
 12 -3 4 4.07 0.75
 -12 -2 4 18.11 1.66
 11 2 -4 13.7 1.33
 -11 -2 4 13.17 1.27
 10 2 -4 0.11 0.32
 -10 -2 4 -0.23 0.26
 9 2 -4 0.13 0.29
 -9 -2 4 0.15 0.34
 -9 -2 4 0.18 0.27
 8 2 -4 39.06 2.52
 8 2 -4 35.24 2.78
 8 2 -4 37.05 2.71
 -8 -2 4 38.22 2.46
 -8 -2 4 36.73 2.8
 -8 -2 4 33.63 2.64
 7 2 -4 24.47 1.99
 7 2 -4 23.94 1.76
 7 2 -4 27.07 1.94
 -7 -2 4 25.45 1.88
 -7 -2 4 25.84 1.71
 -7 -2 4 23.64 1.96
 6 2 -4 3.63 0.52
 6 2 -4 3.94 0.45
 6 2 -4 4.61 0.57
 -6 -2 4 4.81 0.53
 -6 -2 4 4.75 0.57
 -6 -2 4 4.48 0.44
 5 2 -4 11.08 0.99
 5 2 -4 13.68 1.01
 5 2 -4 12.04 0.88
 5 2 -4 10.49 0.95
 -5 -2 4 10.14 0.91
 -5 -2 4 11.92 0.99
 -5 -2 4 11.61 0.84
 4 2 -4 40.76 2.93
 4 2 -4 44.04 2.95
 4 2 -4 38.58 2.73
 4 2 -4 48.51 3.05
 -4 -2 4 41.8 2.71
 -4 -2 4 45.04 3.02
 -4 -2 4 40.44 2.9
 3 2 -4 0.51 0.19
 3 2 -4 0.26 0.13
 3 2 -4 0.81 0.22
 3 2 -4 0.13 0.14
 -3 -2 4 0.49 0.16
 -3 -2 4 0.3 0.14
 -3 -2 4 0.35 0.12
 2 2 -4 98.49 6.51
 2 2 -4 109.63 6.53
 2 2 -4 100.87 6.66
 2 2 -4 99.27 6.95
 2 2 -4 91.88 6.1
 -2 -2 4 105.57 6.66
 -2 -2 4 105.69 6.52
 -2 -2 4 82.86 6.46
 -2 -2 4 95.13 6.09
 1 2 -4 42.48 2.72
 1 2 -4 41.72 2.88
 1 2 -4 34.51 2.51
 1 2 -4 37.58 2.75
 1 2 -4 38.82 2.69
 1 2 -4 40.52 2.77
 -1 -2 4 38.74 2.49
 -1 -2 4 43.06 2.69
 -1 -2 4 38.38 2.75
 -1 -2 4 41.25 2.71
 0 2 -4 32.9 2.29
 0 2 -4 33.2 2.4
 0 2 -4 33.1 2.26
 0 2 -4 33.2 2.3
 0 2 -4 27.9 2.07
 0 2 -4 32.66 2.23
 0 -2 4 32.02 2.06
 0 -2 4 34.04 2.26
 0 -2 4 31.07 2.29
 0 -2 4 34.11 2.22
 0 -2 4 35.62 2.31
 0 -2 4 31.83 2.08
 -1 2 -4 45.29 2.96
 -1 2 -4 39.08 2.88
 -1 2 -4 41.57 2.87
 -1 2 -4 42.65 2.95
 -1 2 -4 41.71 3.08
 -1 2 -4 41.11 2.68
 1 -2 4 43.43 2.67
 1 -2 4 40.06 2.85
 1 -2 4 41.04 2.95
 1 -2 4 48.57 2.92
 -2 2 -4 55.16 3.95
 -2 2 -4 58.02 3.84
 -2 2 -4 56.58 3.85
 -2 2 -4 60.79 3.6
 2 -2 4 58.44 3.83
 2 -2 4 59.21 3.87
 2 -2 4 55.48 3.95
 2 -2 4 53.4 3.57
 -3 2 -4 68.46 4.94
 -3 2 -4 71.76 4.5
 -3 2 -4 75.64 4.83
 -3 2 -4 69.8 5.45
 -3 2 -4 70.12 4.8
 3 -2 4 70.81 4.49
 3 -2 4 78.11 4.85
 3 -2 4 71.95 4.94
 3 -2 4 70.47 4.78
 -4 2 -4 39.93 2.73
 -4 2 -4 38.82 2.74
 -4 2 -4 39.14 2.54
 -4 2 -4 44.11 2.86
 4 -2 4 35.84 2.73
 4 -2 4 39.21 2.53
 4 -2 4 37.56 2.81
 4 -2 4 38.93 2.71
 -5 2 -4 43.77 3.17
 -5 2 -4 43.29 3.07
 -5 2 -4 47.15 2.85
 -5 2 -4 45.32 3.06
 5 -2 4 39.37 2.82
 5 -2 4 41.67 3.03
 5 -2 4 46.28 3.18
 -6 2 -4 94.68 6.85
 -6 2 -4 106.4 6.84
 -6 2 -4 103.56 6.4
 -6 2 -4 109.2 7.08
 6 -2 4 100.8 7.05
 6 -2 4 98.01 6.82
 -7 2 -4 13.22 1.39
 -7 2 -4 16.81 1.24
 -7 2 -4 17.22 1.41
 -7 2 -4 16.62 1.38
 7 -2 4 17.59 1.26
 7 -2 4 18.14 1.39
 7 -2 4 17.77 1.48
 -8 2 -4 0.58 0.35
 -8 2 -4 0.81 0.34
 8 -2 4 0.59 0.26
 8 -2 4 0.33 0.27
 -9 2 -4 0.48 0.36
 -9 2 -4 1.2 0.41
 9 -2 4 0.77 0.35
 9 -2 4 0.94 0.31
 -10 2 -4 0.9 0.45
 -10 2 -4 0.73 0.44
 10 -2 4 1.11 0.42
 11 -2 4 0.48 0.38
 12 -2 4 1.88 0.55
 12 1 -4 0.72 0.4
 -12 -1 4 0.5 0.44
 11 1 -4 15.55 1.36
 -11 -1 4 11.81 1.27
 10 1 -4 36.14 2.95
 -10 -1 4 42.99 2.95
 9 1 -4 3.01 0.54
 -9 -1 4 2.32 0.48
 8 1 -4 0.75 0.32
 8 1 -4 0.74 0.3
 8 1 -4 1 0.28
 -8 -1 4 0.92 0.24
 -8 -1 4 0.78 0.32
 -8 -1 4 0.32 0.25
 7 1 -4 76.42 5.1
 7 1 -4 74.13 5.24
 7 1 -4 74.58 4.77
 -7 -1 4 75.87 4.71
 -7 -1 4 76.6 5.23
 -7 -1 4 68.89 5.03
 6 1 -4 104.95 7.11
 6 1 -4 97.63 6.46
 6 1 -4 105.45 6.91
 -6 -1 4 102.28 6.85
 -6 -1 4 102.04 6.42
 -6 -1 4 106.99 7.09
 5 1 -4 6.2 0.54
 5 1 -4 5.66 0.63
 5 1 -4 6.64 0.64
 -5 -1 4 6.43 0.59
 -5 -1 4 5.73 0.63
 -5 -1 4 6.22 0.51
 4 1 -4 1.5 0.23
 4 1 -4 0.88 0.24
 4 1 -4 1.38 0.26
 4 1 -4 0.86 0.21
 4 1 -4 1.32 0.27
 -4 -1 4 1.26 0.23
 -4 -1 4 1.23 0.19
 -4 -1 4 0.96 0.22
 3 1 -4 47.05 3.22
 3 1 -4 47.41 3.02
 3 1 -4 49.57 3.3
 3 1 -4 47.18 3.22
 -3 -1 4 47.4 3.3
 -3 -1 4 46.26 3.19
 -3 -1 4 47.59 2.99
 2 1 -4 0.6 0.15
 2 1 -4 0.76 0.17
 2 1 -4 1 0.19
 2 1 -4 0.69 0.18
 -2 -1 4 0.64 0.12
 -2 -1 4 0.59 0.15
 -2 -1 4 0.56 0.16
 -2 -1 4 0.76 0.18
 1 1 -4 17.12 1.25
 1 1 -4 18.55 1.27
 1 1 -4 17.61 1.15
 1 1 -4 17.64 1.28
 1 1 -4 18.02 1.31
 1 1 -4 17.36 1.24
 -1 -1 4 16.26 1.13
 -1 -1 4 17.15 1.26
 -1 -1 4 14.88 1.21
 -1 -1 4 19.25 1.26
 0 1 -4 3.37 0.31
 0 1 -4 4.28 0.39
 0 1 -4 3.36 0.39
 0 1 -4 4.06 0.39
 0 1 -4 3.64 0.33
 0 1 -4 3.91 0.38
 0 1 -4 3.77 0.37
 0 -1 4 4.17 0.36
 0 -1 4 4.64 0.39
 0 -1 4 4.34 0.32
 0 -1 4 4.07 0.38
 0 -1 4 4.15 0.39
 -1 1 -4 0.28 0.13
 -1 1 -4 0.37 0.14
 -1 1 -4 0.41 0.11
 -1 1 -4 0.4 0.14
 -1 1 -4 0.44 0.14
 1 -1 4 0.14 0.12
 1 -1 4 0.5 0.13
 1 -1 4 0.31 0.13
 1 -1 4 0.46 0.1
 -2 1 -4 0.77 0.18
 -2 1 -4 1.17 0.2
 -2 1 -4 0.99 0.2
 -2 1 -4 0.48 0.14
 2 -1 4 0.39 0.16
 2 -1 4 0.37 0.11
 2 -1 4 0.61 0.15
 2 -1 4 0.61 0.16
 -3 1 -4 118.27 7.38
 -3 1 -4 104.39 6.73
 -3 1 -4 103.49 7.15
 -3 1 -4 109.11 7.18
 -3 1 -4 103.96 8.23
 3 -1 4 108.89 7.35
 3 -1 4 117.02 7.19
 3 -1 4 105.6 6.71
 3 -1 4 109.26 7.15
 -4 1 -4 35.43 2.42
 -4 1 -4 32.29 2.33
 -4 1 -4 35.29 2.33
 -4 1 -4 31.87 2.15
 -4 1 -4 30.91 2.61
 4 -1 4 33.11 2.14
 4 -1 4 34.55 2.41
 4 -1 4 32.58 2.31
 4 -1 4 33.13 2.33
 -5 1 -4 22.91 1.84
 -5 1 -4 25.45 1.77
 -5 1 -4 26.47 1.63
 -5 1 -4 23.37 1.77
 5 -1 4 25.24 1.85
 5 -1 4 23.56 1.74
 5 -1 4 20.78 1.6
 -6 1 -4 56.03 3.88
 -6 1 -4 59.86 3.75
 -6 1 -4 56.37 3.48
 -6 1 -4 56.73 3.77
 6 -1 4 53.66 3.88
 6 -1 4 52.02 3.72
 6 -1 4 45.94 3.46
 -7 1 -4 54.6 3.36
 -7 1 -4 52.61 3.65
 -7 1 -4 50.33 3.6
 -7 1 -4 54.71 3.78
 7 -1 4 50.55 3.6
 7 -1 4 46.5 3.74
 7 -1 4 51.81 3.36
 -8 1 -4 36.52 2.98
 -8 1 -4 42.99 3.16
 -8 1 -4 41.34 3.05
 -8 1 -4 41.88 2.79
 8 -1 4 44.12 2.8
 8 -1 4 40.51 3.01
 8 -1 4 47.02 3.22
 -9 1 -4 2.04 0.49
 -9 1 -4 2.75 0.55
 9 -1 4 2.43 0.48
 -10 1 -4 5.34 0.79
 -10 1 -4 5.81 0.78
 10 -1 4 5.76 0.76
 -11 1 -4 14.61 1.52
 -11 1 -4 15.48 1.45
 11 -1 4 16.06 1.45
 -12 1 -4 0.84 0.54
 12 -1 4 1.75 0.54
 13 0 -4 0.45 0.44
 12 0 -4 -0.06 0.34
 11 0 -4 8.66 1.05
 -11 0 4 11.23 1.13
 10 0 -4 13.59 1.29
 -10 0 4 13.89 1.27
 9 0 -4 59.14 4.11
 9 0 -4 57.18 3.81
 -9 0 4 57.02 4.04
 8 0 -4 19.55 1.56
 8 0 -4 20.43 1.62
 8 0 -4 18.32 1.41
 -8 0 4 17.77 1.48
 -8 0 4 18.22 1.6
 7 0 -4 3.23 0.45
 7 0 -4 3.4 0.52
 7 0 -4 4.62 0.59
 -7 0 4 4.63 0.45
 -7 0 4 4.12 0.52
 -7 0 4 4.54 0.59
 6 0 -4 55.15 4.01
 6 0 -4 51.59 3.88
 6 0 -4 56.27 3.63
 -6 0 4 59.24 3.86
 -6 0 4 57.64 4
 -6 0 4 58.42 3.59
 5 0 -4 81.46 5.27
 5 0 -4 73.64 5.4
 5 0 -4 84.63 4.95
 5 0 -4 84.37 5.28
 -5 0 4 72.51 4.88
 -5 0 4 75.48 5.39
 -5 0 4 77.35 5.22
 4 0 -4 7.81 0.74
 4 0 -4 9 0.74
 4 0 -4 7.08 0.73
 4 0 -4 9.65 0.68
 -4 0 4 9.26 0.76
 -4 0 4 8.83 0.72
 -4 0 4 9.46 0.64
 3 0 -4 1.59 0.21
 3 0 -4 1.23 0.23
 3 0 -4 1.21 0.24
 3 0 -4 1.33 0.23
 3 0 -4 1.14 0.17
 -3 0 4 1.52 0.21
 -3 0 4 1.13 0.16
 -3 0 4 1.32 0.22
 2 0 -4 30.34 2
 2 0 -4 29.52 1.86
 2 0 -4 29.28 1.84
 2 0 -4 30.56 2.04
 2 0 -4 29.56 1.99
 -2 0 4 26.66 1.83
 -2 0 4 29.17 2.03
 -2 0 4 27.32 1.96
 1 0 -4 26.54 1.72
 1 0 -4 25.63 1.68
 1 0 -4 24.28 1.54
 1 0 -4 23.31 1.71
 1 0 -4 23.38 1.55
 1 0 -4 22.97 1.66
 1 0 -4 24.72 1.76
 -1 0 4 22.38 1.53
 -1 0 4 26.37 1.68
 -1 0 4 23.06 1.64
 -1 0 4 25.07 1.71
 0 0 -4 1.5 0.22
 0 0 -4 1.93 0.24
 0 0 -4 1.98 0.19
 0 0 -4 1.56 0.21
 0 0 -4 1.83 0.23
 0 0 -4 1.55 0.19
 0 0 -4 1.83 0.23
 0 0 4 2.41 0.19
 0 0 4 2.05 0.24
 0 0 4 1.61 0.21
 0 0 4 2.1 0.24
 0 0 4 1.89 0.24
 -1 0 -4 70.94 4.44
 -1 0 -4 72.29 4.16
 -1 0 -4 72.89 4.57
 -1 0 -4 57.61 4.17
 -1 0 -4 59.44 4.45
 1 0 4 71.33 4.16
 1 0 4 63.91 4.42
 1 0 4 70.77 4.47
 1 0 4 67.14 4.56
 -2 0 -4 67.87 4.09
 -2 0 -4 69.54 4.5
 -2 0 -4 63.29 4.37
 -2 0 -4 67.27 4.37
 -2 0 -4 58.04 4.09
 2 0 4 64.67 4.48
 2 0 4 63.18 4.38
 2 0 4 69.58 4.35
 2 0 4 68.74 4.08
 -3 0 -4 14.78 1.12
 -3 0 -4 12.58 1.05
 -3 0 -4 14.88 1.08
 -3 0 -4 12.23 1.19
 -3 0 -4 14.89 0.98
 3 0 4 15.19 1.08
 3 0 4 13.98 1.11
 3 0 4 14.69 0.96
 3 0 4 15.55 1.06
 -4 0 -4 14.55 1.24
 -4 0 -4 14.13 1.01
 -4 0 -4 15.05 1.11
 -4 0 -4 12.13 1.13
 -4 0 -4 14.95 1.12
 4 0 4 16.52 1.14
 4 0 4 14.55 1.16
 4 0 4 14.45 1
 4 0 4 13.96 1.09
 -5 0 -4 49.2 3.52
 -5 0 -4 52.23 3.5
 -5 0 -4 50.24 3.62
 -5 0 -4 51.15 3.27
 -5 0 -4 49.39 3.25
 5 0 4 54.36 3.27
 5 0 4 50.7 3.63
 5 0 4 52.02 3.49
 -6 0 -4 21.47 1.81
 -6 0 -4 23.11 1.73
 -6 0 -4 22.4 1.76
 -6 0 -4 21.76 1.58
 -6 0 -4 26.34 1.62
 6 0 4 25.2 1.75
 6 0 4 23.84 1.84
 6 0 4 22.89 1.59
 -7 0 -4 0.81 0.31
 -7 0 -4 0.44 0.19
 -7 0 -4 0.77 0.21
 -7 0 -4 0.8 0.28
 -7 0 -4 1.31 0.33
 7 0 4 0.61 0.2
 7 0 4 1.12 0.35
 7 0 4 1.03 0.29
 -8 0 -4 92.14 6.31
 -8 0 -4 102.39 5.92
 -8 0 -4 90.06 6.52
 -8 0 -4 90.28 6.34
 -8 0 -4 94.83 5.88
 8 0 4 78.9 6.28
 8 0 4 96.86 6.56
 8 0 4 98.61 5.9
 -9 0 -4 42.65 2.88
 -9 0 -4 42.66 3.18
 -9 0 -4 40.05 3.1
 -9 0 -4 45.7 3.29
 -9 0 -4 47.8 2.88
 9 0 4 38.78 3.11
 -10 0 -4 0.56 0.35
 -10 0 -4 0.67 0.36
 10 0 4 0.52 0.31
 -11 0 -4 0.48 0.4
 -11 0 -4 0.41 0.36
 11 0 4 0.34 0.34
 -12 0 -4 13.15 1.35
 -13 0 -4 10.95 1.28
 13 -1 -4 4.97 0.86
 12 -1 -4 3.46 0.7
 11 -1 -4 0.72 0.41
 10 -1 -4 4.75 0.7
 10 -1 -4 4.77 0.62
 -10 1 4 4.2 0.66
 9 -1 -4 1.26 0.41
 9 -1 -4 1.3 0.35
 -9 1 4 1.92 0.44
 8 -1 -4 13.69 1.15
 8 -1 -4 14.83 1.29
 -8 1 4 15.98 1.26
 7 -1 -4 0.42 0.25
 7 -1 -4 0.24 0.2
 7 -1 -4 0.44 0.19
 -7 1 4 0.35 0.23
 -7 1 4 0.49 0.19
 -7 1 4 0.04 0.2
 6 -1 -4 6.31 0.71
 6 -1 -4 6.82 0.7
 6 -1 -4 6.61 0.61
 6 -1 -4 7.8 0.7
 -6 1 4 6.99 0.66
 -6 1 4 6.78 0.56
 -6 1 4 7.38 0.75
 5 -1 -4 31.09 2.08
 5 -1 -4 28.54 2.13
 5 -1 -4 26.63 1.9
 5 -1 -4 32.05 2.08
 -5 1 4 27.64 2.12
 -5 1 4 26.68 1.87
 -5 1 4 29.77 2.04
 4 -1 -4 158.62 12.46
 4 -1 -4 186.21 11.46
 4 -1 -4 193.94 11.44
 4 -1 -4 197.77 12.18
 4 -1 -4 195.15 12.19
 -4 1 4 186.15 11.42
 -4 1 4 199.51 12.49
 -4 1 4 173.24 12.14
 3 -1 -4 14.33 0.98
 3 -1 -4 15.09 1.12
 3 -1 -4 13.49 0.99
 3 -1 -4 16.14 1.1
 3 -1 -4 14.55 1.08
 -3 1 4 15.84 1.12
 -3 1 4 13.34 0.97
 -3 1 4 15.97 1.07
 2 -1 -4 0.4 0.15
 2 -1 -4 0.26 0.11
 2 -1 -4 0.24 0.12
 2 -1 -4 0.14 0.08
 2 -1 -4 0.34 0.11
 -2 1 4 0.41 0.13
 -2 1 4 0.17 0.1
 1 -1 -4 118.22 8.1
 1 -1 -4 131.47 7.92
 1 -1 -4 126.68 7.43
 1 -1 -4 125.69 7.91
 1 -1 -4 108.99 7.43
 -1 1 4 108.73 7.9
 -1 1 4 121.48 8.1
 -1 1 4 129.56 7.89
 0 -1 -4 316.61 19.55
 0 -1 -4 283.86 17.99
 0 -1 -4 284.93 19.08
 0 -1 -4 289.37 17.97
 0 -1 -4 311.49 20.42
 0 -1 -4 297.91 19.09
 0 -1 -4 302.85 19.55
 0 1 4 304.01 19.09
 0 1 4 307.76 19.07
 0 1 4 262.59 19.54
 0 1 4 280.36 19.55
 -1 -1 -4 24.61 1.67
 -1 -1 -4 24.44 1.55
 -1 -1 -4 25.56 1.54
 -1 -1 -4 24.07 1.71
 -1 -1 -4 22.75 1.65
 1 1 4 24.78 1.71
 1 1 4 24.5 1.67
 1 1 4 24.11 1.64
 -2 -1 -4 32.03 2.11
 -2 -1 -4 31.47 2.12
 -2 -1 -4 31.5 2.26
 -2 -1 -4 34.36 2.35
 -2 -1 -4 34.29 2.11
 -2 -1 -4 34.65 2.28
 2 1 4 33.05 2.33
 2 1 4 34.95 2.25
 2 1 4 36.76 2.29
 -3 -1 -4 62.47 4.17
 -3 -1 -4 60.51 4.82
 -3 -1 -4 59.35 4.15
 -3 -1 -4 58.27 4.27
 -3 -1 -4 67.37 3.9
 -3 -1 -4 62.85 3.89
 3 1 4 62.96 3.87
 3 1 4 64.12 4.14
 3 1 4 62.4 4.17
 3 1 4 63 4.28
 -4 -1 -4 22.98 1.74
 -4 -1 -4 25.29 1.55
 -4 -1 -4 22.95 1.66
 -4 -1 -4 23.43 1.68
 -4 -1 -4 23.31 1.92
 -4 -1 -4 23.04 1.53
 4 1 4 22.2 1.64
 4 1 4 23.26 1.52
 4 1 4 23.18 1.74
 -5 -1 -4 1.66 0.3
 -5 -1 -4 1.54 0.24
 -5 -1 -4 1.65 0.32
 -5 -1 -4 1.92 0.31
 -5 -1 -4 2.25 0.4
 -5 -1 -4 1.74 0.34
 5 1 4 1.88 0.24
 5 1 4 1.71 0.29
 5 1 4 2.21 0.38
 -6 -1 -4 62.44 4.4
 -6 -1 -4 63.93 4.28
 -6 -1 -4 65.82 3.97
 -6 -1 -4 64.17 4.26
 -6 -1 -4 63.57 4.25
 6 1 4 56.81 3.94
 6 1 4 64.47 4.25
 6 1 4 59.06 4.4
 -7 -1 -4 6.21 0.71
 -7 -1 -4 4.9 0.61
 -7 -1 -4 5.62 0.63
 -7 -1 -4 5.77 0.65
 -7 -1 -4 5.62 0.54
 7 1 4 5.18 0.62
 7 1 4 8.37 0.8
 7 1 4 6.49 0.55
 -8 -1 -4 5.29 0.62
 -8 -1 -4 4.33 0.59
 -8 -1 -4 4.45 0.5
 -8 -1 -4 5.77 0.7
 -8 -1 -4 5.39 0.66
 8 1 4 4.69 0.68
 8 1 4 4.3 0.59
 -9 -1 -4 16.66 1.39
 -9 -1 -4 15.37 1.37
 -9 -1 -4 19.07 1.55
 -9 -1 -4 18.5 1.27
 -9 -1 -4 16.77 1.44
 9 1 4 13.26 1.36
 -10 -1 -4 13.01 1.14
 -10 -1 -4 11.22 0.98
 -10 -1 -4 13.21 1.24
 -10 -1 -4 13.53 1.17
 -10 -1 -4 8.75 1.14
 10 1 4 9.82 1.1
 -11 -1 -4 2.99 0.58
 -11 -1 -4 2.9 0.6
 11 1 4 2.37 0.57
 -12 -1 -4 2.91 0.65
 -13 -1 -4 12.9 1.41
 12 -2 -4 5.92 0.87
 11 -2 -4 1.87 0.51
 10 -2 -4 10.18 1.13
 10 -2 -4 12.93 1.07
 9 -2 -4 21.73 1.94
 9 -2 -4 28.08 1.85
 8 -2 -4 9.2 0.92
 8 -2 -4 8.82 0.8
 -8 2 4 8.51 0.92
 -8 2 4 9.08 0.9
 7 -2 -4 21.65 1.72
 7 -2 -4 21.38 1.58
 7 -2 -4 22.57 1.77
 -7 2 4 23.55 1.71
 -7 2 4 22.22 1.73
 -7 2 4 22.23 1.78
 6 -2 -4 1.72 0.33
 6 -2 -4 0.9 0.29
 6 -2 -4 0.91 0.3
 6 -2 -4 1.76 0.29
 -6 2 4 1.89 0.36
 -6 2 4 1.91 0.24
 -6 2 4 1.75 0.32
 -6 2 4 2.07 0.36
 5 -2 -4 8.36 0.76
 5 -2 -4 8.75 0.66
 5 -2 -4 9.96 0.7
 5 -2 -4 6.64 0.73
 5 -2 -4 7.66 0.74
 -5 2 4 8.62 0.73
 -5 2 4 9.68 0.8
 4 -2 -4 23.64 1.53
 4 -2 -4 22.32 1.67
 4 -2 -4 22.73 1.68
 4 -2 -4 23.37 1.55
 4 -2 -4 22.89 1.73
 -4 2 4 23.85 1.65
 -4 2 4 25.14 1.75
 3 -2 -4 94.76 5.26
 3 -2 -4 81.19 5.74
 3 -2 -4 83.69 5.23
 3 -2 -4 87.49 5.6
 3 -2 -4 82.8 5.59
 -3 2 4 75.78 5.56
 -3 2 4 81.98 5.21
 -3 2 4 91.09 5.74
 2 -2 -4 82.19 5.53
 2 -2 -4 85.61 5.18
 2 -2 -4 83.21 5.17
 2 -2 -4 85.75 5.5
 2 -2 -4 90.11 5.67
 2 -2 -4 81.34 5.52
 -2 2 4 82.36 5.5
 -2 2 4 82.76 5.15
 1 -2 -4 4.25 0.36
 1 -2 -4 4.37 0.35
 1 -2 -4 4.2 0.31
 1 -2 -4 4.47 0.35
 1 -2 -4 4.15 0.3
 1 -2 -4 4.38 0.36
 -1 2 4 3.64 0.35
 0 -2 -4 3.46 0.32
 0 -2 -4 4.21 0.26
 0 -2 -4 4.24 0.32
 0 -2 -4 3.43 0.31
 0 -2 -4 3.49 0.31
 0 -2 -4 4.2 0.31
 0 -2 -4 3.88 0.27
 0 2 4 3.83 0.31
 0 2 4 3.45 0.31
 -1 -2 -4 2.31 0.22
 -1 -2 -4 2.24 0.18
 -1 -2 -4 2.04 0.18
 -1 -2 -4 2.41 0.23
 -1 -2 -4 2.41 0.22
 -1 -2 -4 2.05 0.24
 1 2 4 2.39 0.23
 1 2 4 2.27 0.23
 -2 -2 -4 217.19 13.49
 -2 -2 -4 213.55 14.69
 -2 -2 -4 221.55 14.32
 -2 -2 -4 220.13 14.34
 -2 -2 -4 227.11 14.31
 -2 -2 -4 221.31 13.48
 2 2 4 225.96 14.34
 2 2 4 217.88 14.68
 2 2 4 223.39 14.3
 -3 -2 -4 55.82 3.91
 -3 -2 -4 63.31 4.58
 -3 -2 -4 56.78 3.9
 -3 -2 -4 57.25 3.64
 -3 -2 -4 54.14 4.01
 -3 -2 -4 60.48 3.65
 3 2 4 64.17 3.92
 3 2 4 54.67 4.01
 3 2 4 59.92 3.62
 3 2 4 60.14 3.88
 -4 -2 -4 1.95 0.29
 -4 -2 -4 2.09 0.24
 -4 -2 -4 2.07 0.25
 -4 -2 -4 2.14 0.38
 -4 -2 -4 2.14 0.3
 -4 -2 -4 2.25 0.33
 4 2 4 2.94 0.29
 4 2 4 2.69 0.35
 -5 -2 -4 104.15 6.7
 -5 -2 -4 87.17 6.86
 -5 -2 -4 115.73 6.3
 -5 -2 -4 97.95 6.26
 -5 -2 -4 97.51 7.76
 -5 -2 -4 96.27 6.7
 5 2 4 108.5 6.68
 5 2 4 106.33 6.91
 5 2 4 95.89 6.24
 -6 -2 -4 6.36 0.69
 -6 -2 -4 6.54 0.65
 -6 -2 -4 6.05 0.62
 -6 -2 -4 5.86 0.52
 6 2 4 6.29 0.51
 6 2 4 6.05 0.61
 6 2 4 6.38 0.71
 -7 -2 -4 6.84 0.72
 -7 -2 -4 6.53 0.59
 -7 -2 -4 6.63 0.73
 -7 -2 -4 6.86 0.77
 7 2 4 7.65 0.61
 7 2 4 6.61 0.7
 7 2 4 8.38 0.82
 -8 -2 -4 25.47 1.89
 -8 -2 -4 24.74 1.66
 -8 -2 -4 20.78 1.81
 -8 -2 -4 27.35 1.98
 8 2 4 21.99 1.81
 -9 -2 -4 10.16 0.99
 -9 -2 -4 7.87 1.02
 -9 -2 -4 10.44 0.84
 -9 -2 -4 9.4 1.01
 9 2 4 10.21 0.98
 -10 -2 -4 0.43 0.24
 -10 -2 -4 0.64 0.35
 -10 -2 -4 0.86 0.37
 10 2 4 -0.04 0.27
 -11 -2 -4 19.57 1.71
 -11 -2 -4 19.43 1.5
 -11 -2 -4 20.08 1.71
 -12 -2 -4 7.81 0.96
 -12 -2 -4 6.96 0.95
 -13 -2 -4 0.8 0.52
 -13 -2 -4 0.55 0.51
 12 -3 -4 12.69 1.34
 11 -3 -4 16.93 1.4
 11 -3 -4 15.16 1.48
 10 -3 -4 1.67 0.42
 10 -3 -4 2.46 0.53
 9 -3 -4 1.03 0.36
 9 -3 -4 1.07 0.32
 8 -3 -4 40.68 2.69
 8 -3 -4 38.42 2.89
 7 -3 -4 9.4 0.95
 7 -3 -4 12.5 1.1
 -7 3 4 14.05 1.12
 -7 3 4 15.29 1.11
 6 -3 -4 5.66 0.61
 6 -3 -4 5.41 0.64
 6 -3 -4 5.22 0.6
 6 -3 -4 5.59 0.53
 -6 3 4 6.34 0.62
 -6 3 4 6 0.65
 -6 3 4 4.37 0.54
 5 -3 -4 1.26 0.21
 5 -3 -4 1.36 0.27
 5 -3 -4 1.07 0.27
 5 -3 -4 0.79 0.25
 5 -3 -4 1.43 0.24
 -5 3 4 0.48 0.21
 -5 3 4 1.03 0.17
 -5 3 4 1.1 0.25
 -5 3 4 1.09 0.18
 -5 3 4 1.03 0.25
 4 -3 -4 20.03 1.29
 4 -3 -4 20.32 1.42
 4 -3 -4 16.99 1.43
 4 -3 -4 19.7 1.28
 4 -3 -4 18.97 1.4
 -4 3 4 19.46 1.41
 -4 3 4 16.62 1.42
 -4 3 4 21.18 1.4
 -4 3 4 19 1.23
 3 -3 -4 8.25 0.66
 3 -3 -4 7.67 0.67
 3 -3 -4 8.71 0.59
 3 -3 -4 8.22 0.66
 3 -3 -4 7.31 0.58
 -3 3 4 8.42 0.64
 2 -3 -4 20.15 1.3
 2 -3 -4 21.29 1.43
 2 -3 -4 18.05 1.46
 2 -3 -4 22.16 1.31
 2 -3 -4 21.32 1.43
 2 -3 -4 20.06 1.41
 -2 3 4 21.61 1.46
 -2 3 4 20.1 1.39
 1 -3 -4 69.02 4.72
 1 -3 -4 62.51 4.58
 1 -3 -4 72.63 4.59
 1 -3 -4 75.77 4.61
 1 -3 -4 66.8 4.6
 -1 3 4 76.05 4.72
 0 -3 -4 0.54 0.09
 0 -3 -4 0.7 0.1
 0 -3 -4 0.54 0.09
 0 3 4 0.48 0.08
 -1 -3 -4 13.26 1
 -1 -3 -4 14.85 0.98
 -1 -3 -4 14.43 0.96
 1 3 4 14.54 1
 1 3 4 14.15 0.98
 -2 -3 -4 192.27 12.81
 -2 -3 -4 196.34 13.14
 -2 -3 -4 204.65 12.82
 -2 -3 -4 188.85 12.05
 -2 -3 -4 209.72 12.8
 2 3 4 193.95 13.13
 2 3 4 194.83 14.36
 2 3 4 199.88 12.81
 -3 -3 -4 331.02 20.07
 -3 -3 -4 307.01 21.84
 -3 -3 -4 336.86 21.31
 -3 -3 -4 330.57 24.78
 -3 -3 -4 341.88 21.33
 -3 -3 -4 356.82 21.32
 -3 -3 -4 326.83 20.07
 3 3 4 334.03 23.84
 3 3 4 278.51 21.83
 3 3 4 346.85 21.33
 -4 -3 -4 0.54 0.16
 -4 -3 -4 0.28 0.1
 -4 -3 -4 0.31 0.16
 -4 -3 -4 0.65 0.25
 -4 -3 -4 0.31 0.15
 -4 -3 -4 0.61 0.13
 4 3 4 0.38 0.13
 4 3 4 0.53 0.08
 4 3 4 0.38 0.18
 -5 -3 -4 2.57 0.37
 -5 -3 -4 2.77 0.35
 -5 -3 -4 2.67 0.3
 -5 -3 -4 2.14 0.27
 -5 -3 -4 3.58 0.5
 -5 -3 -4 2.75 0.36
 5 3 4 2 0.29
 5 3 4 2.58 0.38
 5 3 4 2.48 0.24
 -6 -3 -4 54.96 3.26
 -6 -3 -4 47.39 3.46
 -6 -3 -4 46.66 3.48
 -6 -3 -4 56.86 4.11
 -6 -3 -4 48.23 3.21
 -6 -3 -4 42.19 3.55
 6 3 4 50.39 3.59
 6 3 4 55.84 3.45
 6 3 4 52.15 3.18
 -7 -3 -4 54.99 3.64
 -7 -3 -4 55.27 3.78
 -7 -3 -4 53.81 3.67
 -7 -3 -4 52.77 3.35
 7 3 4 50.56 3.75
 7 3 4 47.09 3.58
 -8 -3 -4 12.74 1.09
 -8 -3 -4 11.98 0.94
 -8 -3 -4 11.83 1.14
 -8 -3 -4 12.72 1.12
 8 3 4 11.88 1.06
 -9 -3 -4 3.85 0.58
 -9 -3 -4 4.64 0.63
 -9 -3 -4 2.86 0.58
 -9 -3 -4 3.83 0.45
 -10 -3 -4 20.75 1.58
 -10 -3 -4 18.33 1.35
 -10 -3 -4 14.98 1.52
 -11 -3 -4 4.16 0.68
 -11 -3 -4 5.6 0.78
 -11 -3 -4 4.38 0.58
 -12 -3 -4 5.26 0.83
 -13 -3 -4 2.52 0.65
 12 -4 -4 1.42 0.55
 11 -4 -4 6.49 0.87
 11 -4 -4 6.09 0.78
 10 -4 -4 21.15 1.72
 10 -4 -4 24.04 1.9
 9 -4 -4 4.08 0.62
 9 -4 -4 3.07 0.5
 8 -4 -4 7.52 0.7
 8 -4 -4 5.9 0.74
 7 -4 -4 29.2 2.11
 7 -4 -4 26.9 1.94
 6 -4 -4 69.91 5.36
 6 -4 -4 84.86 5.04
 6 -4 -4 80.97 5.55
 -6 4 4 82.56 5.4
 5 -4 -4 11.34 0.97
 5 -4 -4 12.41 0.98
 5 -4 -4 9.44 0.97
 5 -4 -4 9.49 0.84
 5 -4 -4 12.52 0.88
 -5 4 4 13 0.94
 -5 4 4 13.2 0.94
 -5 4 4 12.92 0.97
 4 -4 -4 13.08 0.89
 4 -4 -4 12.44 0.88
 4 -4 -4 12.01 0.99
 4 -4 -4 12.81 1.03
 4 -4 -4 12.97 1
 -4 4 4 14.42 1.01
 -4 4 4 11.67 0.94
 3 -4 -4 15.49 1.1
 3 -4 -4 16.07 1.26
 3 -4 -4 16.88 1.22
 3 -4 -4 17.77 1.23
 3 -4 -4 17.67 1.11
 3 -4 -4 16.09 1.2
 -3 4 4 18.2 1.23
 -3 4 4 16.75 1.17
 -3 4 4 17.48 1.26
 2 -4 -4 32.92 2.48
 2 -4 -4 39.51 2.51
 2 -4 -4 39.3 2.52
 2 -4 -4 38.32 2.58
 -2 4 4 37.91 2.57
 1 -4 -4 1.94 0.18
 1 -4 -4 1.73 0.2
 1 -4 -4 2.12 0.19
 -1 4 4 1.73 0.18
 0 4 4 72.32 5.05
 1 4 4 25.43 2
 -2 -4 -4 11.39 0.81
 -2 -4 -4 11.87 0.84
 -2 -4 -4 12.51 0.82
 -2 -4 -4 11.38 0.86
 2 4 4 12.27 1.01
 2 4 4 11.25 0.85
 2 4 4 12.29 0.84
 -3 -4 -4 101.64 6.79
 -3 -4 -4 108 6.82
 -3 -4 -4 108.62 8.01
 -3 -4 -4 105.72 6.99
 -3 -4 -4 103.26 6.37
 -3 -4 -4 102.99 6.8
 -3 -4 -4 101.67 6.37
 3 4 4 98.04 6.98
 3 4 4 107.83 7.63
 -4 -4 -4 148.74 12.53
 -4 -4 -4 170.12 10.77
 -4 -4 -4 182.56 10.11
 -4 -4 -4 168.29 11.03
 -4 -4 -4 167.9 10.09
 -4 -4 -4 152.64 10.72
 4 4 4 160.53 11.02
 -5 -4 -4 13.06 0.98
 -5 -4 -4 12.5 0.86
 -5 -4 -4 11.28 0.99
 -5 -4 -4 13.04 1.19
 -5 -4 -4 10.78 0.83
 -5 -4 -4 11.84 0.93
 5 4 4 10.71 0.97
 5 4 4 12.78 0.9
 -6 -4 -4 0.15 0.2
 -6 -4 -4 0.02 0.25
 -6 -4 -4 0.06 0.11
 -6 -4 -4 0.4 0.18
 -6 -4 -4 0.19 0.18
 -6 -4 -4 0.17 0.16
 6 4 4 0.23 0.16
 6 4 4 0.28 0.09
 6 4 4 0.52 0.23
 -7 -4 -4 56.31 3.98
 -7 -4 -4 54.92 3.55
 -7 -4 -4 57.2 3.87
 -7 -4 -4 50.5 3.8
 7 4 4 58.57 3.8
 -8 -4 -4 56.76 3.94
 -8 -4 -4 60.51 3.66
 -8 -4 -4 57.24 4.11
 -8 -4 -4 51.02 3.95
 -9 -4 -4 3.23 0.53
 -9 -4 -4 2.36 0.49
 -9 -4 -4 2.62 0.39
 -10 -4 -4 0.14 0.3
 -10 -4 -4 0.57 0.25
 -10 -4 -4 0.21 0.33
 -11 -4 -4 18.85 1.68
 -11 -4 -4 20.27 1.49
 -12 -4 -4 16.42 1.32
 -12 -4 -4 15.92 1.53
 -13 -4 -4 2.2 0.73
 12 -5 -4 0.37 0.43
 11 -5 -4 3.34 0.6
 11 -5 -4 3.95 0.7
 10 -5 -4 1.2 0.45
 10 -5 -4 0.59 0.34
 9 -5 -4 13.33 1.12
 9 -5 -4 11.91 1.2
 8 -5 -4 17.38 1.3
 8 -5 -4 15.63 1.4
 7 -5 -4 4.5 0.53
 7 -5 -4 5.57 0.64
 6 -5 -4 18.22 1.41
 6 -5 -4 17.18 1.28
 5 -5 -4 118.68 7.61
 5 -5 -4 120.37 8.34
 5 -5 -4 122.21 8.12
 5 -5 -4 131.7 8.14
 -5 5 4 135.52 8.14
 -5 5 4 108.06 8.3
 4 -5 -4 70.72 4.69
 4 -5 -4 67.62 4.81
 4 -5 -4 68.63 4.35
 4 -5 -4 73.04 4.69
 4 -5 -4 74.57 4.38
 -4 5 4 67.04 4.6
 -4 5 4 66.93 4.68
 -4 5 4 71.35 4.81
 3 -5 -4 2.66 0.34
 3 -5 -4 2.46 0.3
 3 -5 -4 2.5 0.31
 3 -5 -4 2.22 0.22
 3 -5 -4 2.73 0.32
 3 -5 -4 2.43 0.24
 -3 5 4 3.21 0.34
 2 -5 -4 12.54 0.95
 2 -5 -4 12.83 0.98
 2 -5 -4 14.34 0.95
 2 -5 -4 12.15 0.94
 -2 5 4 13.2 0.97
 -2 5 4 14.32 0.95
 -1 5 4 143.53 10.61
 -1 5 4 144.28 9.56
 0 5 4 8.96 0.89
 0 5 4 9.48 0.74
 1 5 4 21.86 1.59
 1 5 4 22.03 1.77
 -2 -5 -4 24.56 1.69
 2 5 4 22.22 1.94
 2 5 4 26.13 1.65
 -3 -5 -4 35.3 2.76
 -3 -5 -4 29.23 2.22
 -3 -5 -4 33.13 2.32
 -3 -5 -4 33.33 2.24
 -3 -5 -4 35.5 2.26
 3 5 4 34.21 2.58
 3 5 4 34.43 2.31
 -4 -5 -4 13.06 0.94
 -4 -5 -4 12.31 0.8
 -4 -5 -4 11.35 0.89
 -4 -5 -4 10.85 0.95
 -4 -5 -4 12.66 0.82
 -4 -5 -4 12.32 1.19
 -4 -5 -4 11.27 0.91
 4 5 4 11.6 0.95
 -5 -5 -4 169.76 12.19
 -5 -5 -4 159.6 9.77
 -5 -5 -4 170.49 9.8
 -5 -5 -4 153.51 10.71
 -5 -5 -4 159.13 10.43
 -5 -5 -4 155.65 10.4
 5 5 4 144.82 10.68
 -6 -5 -4 0.05 0.14
 -6 -5 -4 0.34 0.32
 -6 -5 -4 0.01 0.18
 -6 -5 -4 0.2 0.12
 -6 -5 -4 0.17 0.17
 -7 -5 -4 5.12 0.6
 -7 -5 -4 5.41 0.67
 -7 -5 -4 4.87 0.57
 -7 -5 -4 5.16 0.49
 -8 -5 -4 27.06 1.81
 -8 -5 -4 25.06 2.01
 -8 -5 -4 26.47 1.99
 -9 -5 -4 40.97 2.8
 -9 -5 -4 42.23 3.08
 -9 -5 -4 42.7 3.06
 -10 -5 -4 1.23 0.4
 -10 -5 -4 1.18 0.42
 -10 -5 -4 2.18 0.37
 -11 -5 -4 0.83 0.31
 -11 -5 -4 1.13 0.47
 -12 -5 -4 15.24 1.61
 -12 -5 -4 19.29 1.42
 -13 -5 -4 16.98 1.72
 11 -6 -4 0.13 0.34
 11 -6 -4 0.06 0.43
 10 -6 -4 18.83 1.62
 10 -6 -4 17 1.48
 9 -6 -4 4.54 0.68
 9 -6 -4 4.18 0.6
 -9 6 4 5.4 0.85
 8 -6 -4 19.68 1.62
 8 -6 -4 19 1.48
 -8 6 4 19.74 1.84
 7 -6 -4 23.29 1.73
 7 -6 -4 24.53 1.89
 -7 6 4 26.04 2.19
 6 -6 -4 0.26 0.18
 6 -6 -4 0.14 0.2
 -6 6 4 0.02 0.32
 5 -6 -4 10.12 0.76
 5 -6 -4 8.85 0.85
 -5 6 4 10.19 1.09
 4 -6 -4 55.22 3.88
 4 -6 -4 57.28 3.89
 4 -6 -4 59.01 3.62
 4 -6 -4 56.89 3.59
 4 -6 -4 52.57 3.98
 -4 6 4 65.63 4.5
 -4 6 4 56.75 3.98
 3 -6 -4 20.76 1.58
 3 -6 -4 19.68 1.38
 3 -6 -4 22.33 1.53
 3 -6 -4 22.57 1.38
 3 -6 -4 20.36 1.52
 3 -6 -4 21.02 1.52
 -3 6 4 21.23 1.56
 -3 6 4 23.57 1.87
 -3 6 4 21.9 1.52
 2 -6 -4 24.79 1.74
 2 -6 -4 26.59 1.74
 2 -6 -4 27.06 1.73
 2 -6 -4 22.56 1.78
 -2 6 4 25.45 1.73
 -2 6 4 25.96 1.78
 -2 6 4 24.9 2.11
 -1 6 4 25 2.06
 0 6 4 170.6 12.05
 0 6 4 157.41 11.41
 1 6 4 49.11 3.72
 1 6 4 47.94 3.45
 2 6 4 2.41 0.4
 -3 -6 -4 17.62 1.67
 -3 -6 -4 18.97 1.28
 -3 -6 -4 18.86 1.3
 -3 -6 -4 18.28 1.33
 3 6 4 19.24 1.34
 -4 -6 -4 62.96 3.99
 -4 -6 -4 59.66 4.08
 -4 -6 -4 61.53 3.7
 -4 -6 -4 58.57 3.96
 -4 -6 -4 57.25 3.68
 -4 -6 -4 58.71 4.76
 4 6 4 58.9 4.09
 -5 -6 -4 5.49 0.58
 -5 -6 -4 5.35 0.55
 -5 -6 -4 5.73 0.48
 -5 -6 -4 6.19 0.8
 -5 -6 -4 5.97 0.45
 -5 -6 -4 5.28 0.52
 -6 -6 -4 45.86 3.82
 -6 -6 -4 46.91 2.94
 -6 -6 -4 44.28 3.16
 -6 -6 -4 46.35 3.2
 -6 -6 -4 47.83 3.31
 -7 -6 -4 0.96 0.28
 -7 -6 -4 0.96 0.29
 -7 -6 -4 0.38 0.18
 -7 -6 -4 1.01 0.31
 -8 -6 -4 1.91 0.39
 -8 -6 -4 1.97 0.32
 -8 -6 -4 2.05 0.41
 -9 -6 -4 7.6 0.7
 -9 -6 -4 7.46 0.83
 -9 -6 -4 5.91 0.77
 -10 -6 -4 33.26 2.62
 -10 -6 -4 37.9 2.42
 -10 -6 -4 32.21 2.61
 -11 -6 -4 1.82 0.4
 -11 -6 -4 1.9 0.54
 -12 -6 -4 0.26 0.43
 -12 -6 -4 0.54 0.35
 -13 -6 -4 9.27 1.22
 10 -7 -4 0.21 0.39
 10 -7 -4 0.44 0.33
 9 -7 -4 8.21 1
 9 -7 -4 10.27 0.97
 -9 7 4 9.62 1.22
 8 -7 -4 10.04 0.95
 8 -7 -4 9.15 1.02
 -8 7 4 13.23 1.32
 7 -7 -4 4.2 0.54
 7 -7 -4 5.26 0.65
 6 -7 -4 0.59 0.3
 6 -7 -4 0.51 0.21
 -6 7 4 0.21 0.4
 5 -7 -4 11.73 0.95
 5 -7 -4 12.78 1.06
 -5 7 4 14.35 1.32
 4 -7 -4 8.16 0.7
 4 -7 -4 6.54 0.59
 -4 7 4 9.22 0.97
 3 -7 -4 80.52 4.94
 3 -7 -4 80.71 4.93
 3 -7 -4 79.88 5.28
 3 -7 -4 74.62 5.42
 3 -7 -4 81.66 5.3
 -3 7 4 82.84 6.09
 -3 7 4 78 5.42
 2 -7 -4 18.76 1.26
 2 -7 -4 17.55 1.24
 2 -7 -4 15.97 1.28
 2 -7 -4 16.44 1.25
 -2 7 4 18.82 1.6
 -2 7 4 17.58 1.24
 -2 7 4 19.4 1.28
 -1 7 4 0.3 0.27
 -1 7 4 0.34 0.21
 0 7 4 5.83 0.58
 0 7 4 6.42 0.74
 1 7 4 107.16 8.19
 1 7 4 128.12 8.69
 -2 -7 -4 64.36 4.9
 2 7 4 64.86 4.72
 2 7 4 57.59 4.4
 -3 -7 -4 0.21 0.14
 -3 -7 -4 0.06 0.25
 -3 -7 -4 0.35 0.11
 -3 -7 -4 0.27 0.11
 3 7 4 0.37 0.14
 3 7 4 0.34 0.1
 -4 -7 -4 14.46 1.16
 -4 -7 -4 16.68 1.51
 -4 -7 -4 15.52 1.03
 -4 -7 -4 16.11 1.01
 -4 -7 -4 15.49 1.12
 -5 -7 -4 47.28 3.29
 -5 -7 -4 50.04 3.99
 -5 -7 -4 49.23 3.4
 -5 -7 -4 48.46 3.06
 -6 -7 -4 4.41 0.51
 -6 -7 -4 5.18 0.59
 -6 -7 -4 6.22 0.86
 -6 -7 -4 4.5 0.43
 -7 -7 -4 9.36 0.83
 -7 -7 -4 8.17 0.69
 -8 -7 -4 0.79 0.31
 -8 -7 -4 0.59 0.22
 -9 -7 -4 11.64 0.95
 -9 -7 -4 11.48 1.07
 -10 -7 -4 0.69 0.4
 -10 -7 -4 0.44 0.31
 -11 -7 -4 15.77 1.31
 -12 -7 -4 1.34 0.61
 -12 -7 -4 1.25 0.41
 10 -8 -4 0.73 0.43
 9 -8 -4 3.62 0.67
 9 -8 -4 4.45 0.62
 -9 8 4 5.27 0.92
 8 -8 -4 27.21 1.95
 8 -8 -4 23.44 2.05
 -8 8 4 27.8 2.39
 7 -8 -4 37.69 2.82
 7 -8 -4 36.25 2.61
 -7 8 4 41.98 3.26
 6 -8 -4 2.68 0.42
 6 -8 -4 2.83 0.49
 -6 8 4 4.58 0.74
 5 -8 -4 3.79 0.5
 5 -8 -4 3.01 0.39
 -5 8 4 3.85 0.68
 4 -8 -4 19.53 1.46
 4 -8 -4 17.86 1.32
 -4 8 4 21.58 1.81
 3 -8 -4 16.67 1.22
 3 -8 -4 19.95 1.38
 -3 8 4 20.88 1.75
 2 -8 -4 19.52 1.42
 2 -8 -4 20.39 1.48
 2 -8 -4 21.78 1.46
 -2 8 4 21.39 1.46
 -2 8 4 18.5 1.8
 -1 8 4 27.18 2.07
 -1 8 4 26.09 2.24
 0 8 4 3.22 0.43
 0 8 4 3.1 0.53
 1 8 4 0.43 0.29
 1 8 4 1.19 0.27
 -2 -8 -4 109.78 8.53
 2 8 4 110.36 7.77
 -3 -8 -4 53.79 4.28
 -3 -8 -4 55.2 3.49
 -3 -8 -4 50.76 3.56
 3 8 4 51.85 3.55
 -4 -8 -4 2.48 0.28
 -4 -8 -4 1.66 0.48
 -4 -8 -4 2.15 0.29
 -5 -8 -4 3.02 0.64
 -5 -8 -4 3.15 0.38
 -5 -8 -4 3.16 0.41
 -5 -8 -4 3.73 0.32
 -6 -8 -4 38.3 3.47
 -6 -8 -4 41.36 2.83
 -6 -8 -4 41.91 2.62
 -7 -8 -4 13.13 1.02
 -7 -8 -4 10.51 0.88
 -8 -8 -4 -0.17 0.18
 -8 -8 -4 -0.29 0.26
 -9 -8 -4 1.46 0.33
 -9 -8 -4 1.11 0.41
 -10 -8 -4 8.82 0.95
 -10 -8 -4 7.53 0.8
 -11 -8 -4 1.08 0.42
 -11 -8 -4 1.7 0.52
 -12 -8 -4 1.57 0.55
 9 -9 -4 1.4 0.46
 -9 9 4 1.36 0.67
 8 -9 -4 0.63 0.33
 8 -9 -4 0.1 0.31
 -8 9 4 0.6 0.53
 7 -9 -4 10.16 1.07
 7 -9 -4 11.01 1
 -7 9 4 13.04 1.4
 6 -9 -4 37.32 2.7
 6 -9 -4 42.3 2.93
 -6 9 4 42.19 3.4
 5 -9 -4 -0.08 0.23
 5 -9 -4 0.1 0.18
 -5 9 4 0.01 0.36
 4 -9 -4 1.89 0.29
 4 -9 -4 1.87 0.36
 -4 9 4 2.25 0.57
 3 -9 -4 14.81 1.09
 3 -9 -4 13.21 0.97
 -3 9 4 13.38 1.39
 2 -9 -4 48.38 3.54
 2 -9 -4 55.48 3.5
 -2 9 4 50.11 4.12
 -2 9 4 54.29 3.88
 -1 9 4 0.06 0.28
 -1 9 4 0.53 0.29
 0 9 4 3.02 0.45
 -1 -9 -4 6.55 0.77
 1 9 4 4.36 0.57
 -2 -9 -4 0.26 0.32
 2 9 4 0.59 0.24
 -3 -9 -4 19.63 1.36
 -3 -9 -4 17.56 1.78
 -3 -9 -4 20.09 1.38
 -4 -9 -4 23.63 1.69
 -4 -9 -4 28.62 2.4
 -4 -9 -4 26.94 1.89
 -4 -9 -4 29.96 1.87
 -5 -9 -4 2.43 0.62
 -5 -9 -4 2.49 0.28
 -5 -9 -4 2.61 0.34
 -6 -9 -4 1.43 0.31
 -6 -9 -4 1.27 0.59
 -6 -9 -4 1.47 0.24
 -7 -9 -4 14.3 1.05
 -7 -9 -4 14.35 1.18
 -8 -9 -4 24.76 1.76
 -8 -9 -4 26.31 1.95
 -9 -9 -4 2.77 0.42
 -9 -9 -4 2.44 0.52
 -10 -9 -4 0.23 0.27
 -10 -9 -4 0.35 0.36
 -11 -9 -4 3.81 0.68
 8 -10 -4 1.49 0.5
 -8 10 4 1.65 0.68
 7 -10 -4 0.69 0.29
 7 -10 -4 1.17 0.42
 -7 10 4 0.88 0.61
 6 -10 -4 0.23 0.22
 6 -10 -4 0.61 0.34
 -6 10 4 0.18 0.49
 5 -10 -4 33.01 2.4
 5 -10 -4 30.11 2.21
 -5 10 4 35.94 2.89
 4 -10 -4 11.93 0.93
 4 -10 -4 11.57 1.03
 -4 10 4 12.7 1.37
 3 -10 -4 11.7 0.91
 3 -10 -4 13.78 1.04
 -3 10 4 12.04 1.24
 -3 10 4 12.77 1.35
 2 -10 -4 23.55 1.72
 -2 10 4 24.2 2
 -2 10 4 24.49 2.17
 1 -10 -4 39.65 2.62
 -1 10 4 35.66 3.17
 -1 10 4 39.5 2.97
 0 -10 -4 0.44 0.37
 0 10 4 1.27 0.36
 -1 -10 -4 1.59 0.46
 1 10 4 0.75 0.29
 -2 -10 -4 0.9 0.41
 2 10 4 0.56 0.28
 -3 -10 -4 16.72 1.15
 -3 -10 -4 13.84 1.53
 -4 -10 -4 4.55 0.76
 -4 -10 -4 3.47 0.4
 -4 -10 -4 3.92 0.33
 -5 -10 -4 17.07 1.22
 -5 -10 -4 18.49 1.82
 -5 -10 -4 19.34 1.36
 -6 -10 -4 2.38 0.4
 -6 -10 -4 2.76 0.33
 -7 -10 -4 0.4 0.28
 -7 -10 -4 1.4 0.27
 -8 -10 -4 8.82 0.75
 -8 -10 -4 7.94 0.87
 -9 -10 -4 23.14 1.84
 -9 -10 -4 22.95 1.66
 -10 -10 -4 4.95 0.76
 -11 -10 -4 0.17 0.33
 7 -11 -4 4.75 0.72
 -7 11 4 3.72 0.9
 6 -11 -4 1.21 0.42
 -6 11 4 1.1 0.63
 5 -11 -4 9.23 0.91
 5 -11 -4 8.58 0.77
 -5 11 4 7.06 1.14
 4 -11 -4 15.75 1.38
 4 -11 -4 18.54 1.28
 -4 11 4 15.97 1.62
 -4 11 4 17.26 1.76
 3 -11 -4 4.07 0.44
 3 -11 -4 4.24 0.51
 -3 11 4 3.66 0.71
 -3 11 4 3.88 0.8
 2 -11 -4 1.24 0.29
 2 -11 -4 0.99 0.21
 -2 11 4 0.75 0.39
 1 -11 -4 4.62 0.49
 -1 11 4 4.7 0.67
 0 -11 -4 42.7 2.85
 0 11 4 41.07 3.2
 -1 -11 -4 17.73 1.24
 1 11 4 16.29 1.47
 -2 -11 -4 0.44 0.46
 2 11 4 0.67 0.32
 -3 -11 -4 6.2 0.89
 -3 -11 -4 5.46 0.53
 -4 -11 -4 15.15 1.49
 -4 -11 -4 12.51 0.91
 -4 -11 -4 13.68 1.04
 -5 -11 -4 1.23 0.61
 -5 -11 -4 1.32 0.31
 -5 -11 -4 1.36 0.24
 -6 -11 -4 8.45 0.72
 -6 -11 -4 9.99 0.84
 -7 -11 -4 0.16 0.28
 -7 -11 -4 0.41 0.23
 -8 -11 -4 1.49 0.32
 -8 -11 -4 2.01 0.47
 -9 -11 -4 -0.15 0.34
 -10 -11 -4 15.68 1.45
 6 -12 -4 -0.03 0.35
 5 -12 -4 14.88 1.3
 4 -12 -4 8.1 0.71
 4 -12 -4 7.25 0.81
 3 -12 -4 9.27 0.76
 3 -12 -4 8.28 0.83
 2 -12 -4 16.32 1.19
 2 -12 -4 17.49 1.32
 1 -12 -4 0.25 0.25
 1 -12 -4 0.22 0.17
 0 -12 -4 2.45 0.39
 -1 -12 -4 25.41 1.81
 -2 -12 -4 23.04 1.65
 -3 -12 -4 2.51 0.36
 -4 -12 -4 1.01 0.2
 -4 -12 -4 0.42 0.24
 -4 -12 -4 1.6 0.65
 -5 -12 -4 12.95 1.07
 -5 -12 -4 13.09 0.96
 -6 -12 -4 13.35 0.98
 -6 -12 -4 13.01 1.11
 -7 -12 -4 0.8 0.37
 -8 -12 -4 0.09 0.36
 -9 -12 -4 5.24 0.73
 4 -13 -4 3.89 0.61
 3 -13 -4 4.39 0.6
 2 -13 -4 0.33 0.22
 2 -13 -4 0.68 0.31
 1 -13 -4 9.64 0.84
 1 -13 -4 8.23 0.7
 0 -13 -4 1.29 0.25
 -1 -13 -4 0.47 0.19
 -3 -13 -4 29.55 2.02
 -3 -13 -4 26.89 1.83
 -4 -13 -4 2.39 0.4
 -4 -13 -4 1.88 0.27
 -5 -13 -4 0.15 0.27
 -5 -13 -4 0.07 0.18
 -6 -13 -4 14.33 1.2
 -7 -13 -4 17.11 1.45
 -5 -14 -4 0.93 0.37
 3 12 -5 0.53 0.5
 -3 -12 5 0.83 0.43
 2 12 -5 4.22 0.88
 -2 -12 5 5.33 0.75
 1 12 -5 3.71 0.88
 -1 -12 5 6.01 0.78
 0 12 -5 -0.01 0.51
 0 -12 5 0.38 0.36
 -6 -11 5 19.46 1.71
 -5 -11 5 -0.2 0.28
 4 11 -5 0.47 0.44
 -4 -11 5 0.97 0.41
 3 11 -5 4.77 0.89
 -3 -11 5 6.28 0.78
 2 11 -5 3.01 0.75
 -2 -11 5 2.99 0.62
 -2 -11 5 4.27 0.54
 1 11 -5 1.3 0.55
 -1 -11 5 2.1 0.42
 -1 -11 5 2.27 0.56
 0 11 -5 3.88 0.83
 0 -11 5 4.91 0.73
 -1 11 -5 1.07 0.58
 1 -11 5 1.36 0.47
 -2 11 -5 0.07 0.52
 2 -11 5 0.03 0.31
 -3 11 -5 7.95 1.23
 3 -11 5 8.59 0.97
 -4 11 -5 7.08 1.25
 4 -11 5 9.04 1.01
 -8 -10 5 0.4 0.4
 -7 -10 5 1.35 0.48
 -6 -10 5 7.98 0.92
 -6 -10 5 6.83 0.74
 -5 -10 5 8.39 0.87
 -5 -10 5 10.26 1.04
 4 10 -5 2.17 0.62
 -4 -10 5 1.68 0.47
 -4 -10 5 2.8 0.45
 3 10 -5 -0.08 0.35
 -3 -10 5 0.44 0.35
 -3 -10 5 1.01 0.31
 2 10 -5 13.8 1.59
 -2 -10 5 18.84 1.35
 -2 -10 5 20.16 1.53
 1 10 -5 10.96 1.41
 -1 -10 5 17.46 1.18
 -1 -10 5 13.84 1.3
 0 10 -5 0.23 0.37
 0 -10 5 0.12 0.32
 0 -10 5 -0.13 0.2
 -1 10 -5 4.72 0.82
 1 -10 5 3.62 0.51
 1 -10 5 3.63 0.61
 -2 10 -5 3.86 0.83
 2 -10 5 3.62 0.53
 2 -10 5 4.85 0.67
 -3 10 -5 3.66 0.87
 3 -10 5 4.37 0.59
 3 -10 5 5.18 0.71
 -4 10 -5 2.96 0.82
 4 -10 5 3.17 0.5
 4 -10 5 2.9 0.61
 -5 10 -5 10.1 1.35
 5 -10 5 7.98 0.97
 -6 10 -5 -0.32 0.62
 -9 -9 5 1.38 0.56
 -8 -9 5 0.94 0.47
 -8 -9 5 1.09 0.38
 -7 -9 5 -0.19 0.3
 -7 -9 5 -0.1 0.24
 -6 -9 5 0.21 0.24
 -6 -9 5 -0.01 0.3
 -5 -9 5 6.53 0.67
 -5 -9 5 6.08 0.76
 4 9 -5 33.97 2.99
 -4 -9 5 38.17 2.54
 -4 -9 5 40.23 2.77
 3 9 -5 3.3 0.62
 -3 -9 5 2.97 0.42
 -3 -9 5 2.38 0.5
 2 9 -5 0.76 0.41
 -2 -9 5 0.45 0.32
 -2 -9 5 1.23 0.3
 1 9 -5 10.43 1.23
 -1 -9 5 11.25 1.08
 -1 -9 5 12.46 0.95
 0 9 -5 36.7 3.16
 0 -9 5 43.8 2.92
 0 -9 5 38.92 2.65
 -1 9 -5 0.59 0.4
 1 -9 5 1.27 0.39
 1 -9 5 0.54 0.26
 -2 9 -5 0.23 0.43
 2 -9 5 0.36 0.31
 2 -9 5 0.52 0.24
 -3 9 -5 1.93 0.69
 3 -9 5 2.13 0.4
 3 -9 5 2.92 0.52
 -4 9 -5 18.07 1.93
 4 -9 5 22.08 1.56
 4 -9 5 20.43 1.72
 -5 9 -5 1.11 0.6
 5 -9 5 2.07 0.53
 5 -9 5 1 0.37
 -6 9 -5 7.49 1.17
 6 -9 5 6.35 0.75
 6 -9 5 6.3 0.86
 7 -9 5 -0.03 0.37
 -10 -8 5 0.35 0.37
 -10 -8 5 0.54 0.49
 -9 -8 5 7.49 0.83
 -9 -8 5 8.16 0.98
 -8 -8 5 1.38 0.46
 -8 -8 5 1.8 0.4
 -7 -8 5 3.52 0.5
 -7 -8 5 2.96 0.55
 -6 -8 5 -0.35 0.26
 -6 -8 5 -0.01 0.2
 -5 -8 5 8.24 0.77
 -5 -8 5 8.53 0.89
 4 8 -5 5.81 0.82
 -4 -8 5 5.64 0.68
 -4 -8 5 6.04 0.59
 3 8 -5 28.86 2.28
 -3 -8 5 26.44 2.03
 -3 -8 5 26.33 1.86
 2 8 -5 2.04 0.51
 -2 -8 5 2.97 0.38
 -2 -8 5 2.31 0.44
 1 8 -5 0.53 0.35
 -1 -8 5 0.61 0.29
 -1 -8 5 1 0.24
 0 8 -5 7.82 0.94
 0 -8 5 7.13 0.77
 0 -8 5 7.82 0.67
 -1 8 -5 38.07 2.94
 1 -8 5 38.52 2.45
 1 -8 5 32.65 2.62
 -2 8 -5 9.18 1.09
 2 -8 5 8.04 0.76
 2 -8 5 9.05 0.89
 -3 8 -5 2.2 0.61
 3 -8 5 1.85 0.36
 3 -8 5 1.98 0.46
 -4 8 -5 8.11 1.14
 4 -8 5 9.14 0.83
 4 -8 5 9.12 0.93
 5 -8 5 25.93 1.9
 5 -8 5 26.67 2.09
 6 -8 5 0.15 0.38
 6 -8 5 0 0.24
 7 -8 5 1.83 0.47
 7 -8 5 1.36 0.46
 8 -8 5 0.73 0.37
 8 -8 5 0.73 0.48
 -11 -7 5 9.18 1.17
 -10 -7 5 0.58 0.33
 -10 -7 5 0.61 0.45
 -9 -7 5 0.95 0.44
 -9 -7 5 1.07 0.35
 -8 -7 5 17.99 1.52
 -8 -7 5 17.42 1.37
 -7 -7 5 8.49 0.84
 -7 -7 5 5.73 0.66
 -6 -7 5 0.12 0.18
 -6 -7 5 0.01 0.25
 -5 -7 5 1.34 0.3
 -5 -7 5 0.72 0.33
 4 7 -5 10.64 1.1
 -4 -7 5 10.9 0.98
 -4 -7 5 11.21 0.88
 3 7 -5 14.57 1.42
 -3 -7 5 17.19 1.18
 -3 -7 5 15.78 1.29
 2 7 -5 3.51 0.59
 -2 -7 5 4.35 0.43
 -2 -7 5 3.03 0.46
 1 7 -5 8.02 0.96
 -1 -7 5 9.35 0.85
 -1 -7 5 9.66 0.74
 0 7 -5 1.07 0.38
 0 -7 5 1.23 0.29
 0 -7 5 0.81 0.22
 -1 7 -5 0.19 0.34
 1 -7 5 0.13 0.15
 1 -7 5 0.07 0.19
 -2 7 -5 44.44 3.49
 2 -7 5 43.78 2.91
 2 -7 5 45.09 3.15
 -3 7 -5 11.23 1.15
 3 -7 5 8.09 0.89
 3 -7 5 9.19 0.79
 4 -7 5 2.62 0.4
 4 -7 5 1.97 0.44
 5 -7 5 2.17 0.49
 5 -7 5 3.33 0.45
 6 -7 5 26.42 1.91
 6 -7 5 25.8 2.07
 7 -7 5 11.33 1.24
 7 -7 5 14.15 1.14
 8 -7 5 0.23 0.36
 8 -7 5 0.01 0.27
 9 -7 5 -0.02 0.3
 9 -7 5 0.2 0.41
 -11 -6 5 6.75 0.98
 -10 -6 5 10.43 1.15
 -9 -6 5 0.26 0.28
 -9 -6 5 0.19 0.37
 -8 -6 5 0.3 0.24
 -8 -6 5 0.42 0.33
 -7 -6 5 18.89 1.43
 -7 -6 5 20.13 1.59
 -6 -6 5 105.31 7.27
 -6 -6 5 128.39 7.81
 -5 -6 5 11.24 1.01
 -5 -6 5 10.05 1.01
 -5 -6 5 11.94 0.89
 4 6 -5 1.76 0.41
 -4 -6 5 1.76 0.31
 -4 -6 5 2.66 0.41
 -4 -6 5 2.95 0.43
 3 6 -5 1.11 0.37
 3 6 -5 1.2 0.37
 3 6 -5 0.7 0.33
 -3 -6 5 1.3 0.34
 -3 -6 5 1.33 0.3
 -3 -6 5 0.85 0.21
 2 6 -5 34.66 2.44
 2 6 -5 33.14 2.25
 2 6 -5 29.97 2.24
 -2 -6 5 28.95 2.01
 -2 -6 5 28.55 2.27
 -2 -6 5 28.66 2.18
 1 6 -5 10.64 0.9
 1 6 -5 8.59 0.85
 1 6 -5 9.59 0.94
 -1 -6 5 8.98 0.83
 -1 -6 5 9.21 0.73
 0 6 -5 12.22 1.07
 0 6 -5 14.32 1.12
 0 6 -5 13.73 1.2
 0 -6 5 11.54 1.03
 0 -6 5 12.21 0.93
 -1 6 -5 1.52 0.37
 -1 6 -5 1.61 0.43
 -1 6 -5 1.88 0.38
 1 -6 5 1.45 0.31
 1 -6 5 1.49 0.27
 -2 6 -5 2.89 0.55
 -2 6 -5 2.02 0.42
 2 -6 5 3.08 0.37
 2 -6 5 2.65 0.42
 -3 6 -5 18.99 1.59
 -3 6 -5 19.96 1.78
 3 -6 5 21.24 1.59
 3 -6 5 20.76 1.45
 4 -6 5 31.2 2.4
 4 -6 5 34.11 2.24
 5 -6 5 -0.1 0.22
 5 -6 5 -0.01 0.17
 6 -6 5 0.12 0.2
 6 -6 5 -0.09 0.22
 7 -6 5 31.38 2.2
 7 -6 5 30.4 2.37
 8 -6 5 19.86 1.58
 8 -6 5 21 1.75
 9 -6 5 0.15 0.38
 9 -6 5 -0.1 0.29
 10 -6 5 2.54 0.69
 -12 -5 5 0.92 0.59
 -11 -5 5 3.42 0.71
 -10 -5 5 0.82 0.45
 -9 -5 5 26.68 2.04
 -9 -5 5 32.49 2.32
 -8 -5 5 7.02 0.69
 -8 -5 5 5.9 0.77
 7 5 -5 6.97 0.82
 -7 -5 5 6.72 0.65
 -7 -5 5 6.94 0.75
 6 5 -5 11.75 1.13
 6 5 -5 13.09 1.16
 -6 -5 5 12.87 0.99
 -6 -5 5 13.2 1.17
 -6 -5 5 13.07 1.11
 5 5 -5 20.44 1.57
 5 5 -5 19.77 1.57
 -5 -5 5 19.46 1.38
 -5 -5 5 18.21 1.57
 -5 -5 5 20.27 1.53
 4 5 -5 1.62 0.38
 4 5 -5 1.43 0.37
 4 5 -5 1.78 0.42
 -4 -5 5 2.38 0.32
 -4 -5 5 1.91 0.35
 -4 -5 5 1.86 0.38
 3 5 -5 0.05 0.21
 3 5 -5 -0.03 0.18
 3 5 -5 -0.16 0.18
 3 5 -5 0.21 0.23
 3 5 -5 0.06 0.15
 -3 -5 5 -0.03 0.13
 -3 -5 5 0.13 0.22
 -3 -5 5 0.09 0.16
 -3 -5 5 0.14 0.14
 2 5 -5 61.83 4.14
 2 5 -5 61.83 4.22
 2 5 -5 60.02 4.41
 2 5 -5 56.69 4.19
 2 5 -5 54.2 4.1
 -2 -5 5 59.73 4.08
 -2 -5 5 63.26 3.81
 -2 -5 5 61.29 4.12
 -2 -5 5 61.4 4.22
 1 5 -5 70.7 4.72
 1 5 -5 63.52 4.36
 1 5 -5 55.14 4.37
 1 5 -5 62.41 4.48
 1 5 -5 66.12 4.47
 -1 -5 5 59.39 4.47
 -1 -5 5 69.68 4.41
 -1 -5 5 67.86 4.36
 -1 -5 5 63.51 4.05
 0 5 -5 1.68 0.37
 0 5 -5 1.29 0.3
 0 5 -5 1.72 0.35
 0 5 -5 0.96 0.31
 0 5 -5 1.23 0.32
 0 -5 5 1.5 0.33
 0 -5 5 1.32 0.29
 0 -5 5 1.79 0.37
 0 -5 5 0.97 0.22
 -1 5 -5 11.29 0.94
 -1 5 -5 10.56 0.97
 -1 5 -5 11.68 0.97
 -1 5 -5 10.44 1.05
 -1 5 -5 12.49 0.98
 1 -5 5 9.01 0.81
 1 -5 5 13.96 1.03
 1 -5 5 10.24 0.91
 1 -5 5 11.31 0.98
 -2 5 -5 20.59 1.69
 -2 5 -5 20.39 1.68
 -2 5 -5 25.29 1.67
 -2 5 -5 21.18 1.64
 -2 5 -5 23.62 1.83
 2 -5 5 18.25 1.59
 2 -5 5 20.48 1.69
 2 -5 5 21.05 1.67
 2 -5 5 23.91 1.5
 -3 5 -5 18.03 1.45
 -3 5 -5 17.18 1.38
 -3 5 -5 18.01 1.38
 3 -5 5 15.2 1.4
 3 -5 5 16.14 1.42
 3 -5 5 17.52 1.36
 3 -5 5 17.9 1.24
 -4 5 -5 1.72 0.42
 -4 5 -5 1.39 0.41
 4 -5 5 1.51 0.37
 4 -5 5 2.89 0.37
 -5 5 -5 29.82 2.13
 -5 5 -5 31.59 2.17
 5 -5 5 24.25 2.07
 5 -5 5 27.36 1.93
 6 -5 5 7.52 0.81
 6 -5 5 7.59 0.72
 7 -5 5 4.26 0.62
 7 -5 5 4.05 0.53
 8 -5 5 19.55 1.47
 8 -5 5 17.6 1.59
 9 -5 5 26.25 1.87
 9 -5 5 22.68 2
 10 -5 5 2.15 0.6
 11 -5 5 0.3 0.45
 -12 -4 5 0.03 0.44
 -11 -4 5 3.8 0.71
 -10 -4 5 10.51 1.13
 9 4 -5 4.56 0.71
 -9 -4 5 4.44 0.67
 -9 -4 5 4.92 0.56
 8 4 -5 0.23 0.28
 8 4 -5 0.59 0.36
 -8 -4 5 0.23 0.23
 -8 -4 5 0.24 0.28
 -8 -4 5 0.63 0.25
 7 4 -5 7.74 0.84
 7 4 -5 7.45 0.82
 -7 -4 5 6.66 0.76
 -7 -4 5 8.54 0.69
 -7 -4 5 6.78 0.85
 6 4 -5 1.13 0.35
 6 4 -5 1.23 0.34
 -6 -4 5 0.57 0.27
 -6 -4 5 0.79 0.21
 -6 -4 5 1.07 0.34
 5 4 -5 16.78 1.32
 5 4 -5 15.92 1.3
 5 4 -5 16.24 1.18
 5 4 -5 16.86 1.35
 -5 -4 5 15.85 1.14
 -5 -4 5 15.88 1.31
 -5 -4 5 13.81 1.23
 4 4 -5 96.75 7.23
 4 4 -5 111.49 7.44
 4 4 -5 119.57 7.27
 4 4 -5 109.03 6.79
 -4 -4 5 106.28 7.42
 -4 -4 5 108.05 7.22
 -4 -4 5 109.82 6.77
 3 4 -5 26.97 2.06
 3 4 -5 27.75 2.11
 3 4 -5 31.11 2.08
 3 4 -5 29.07 1.9
 3 4 -5 28.61 2.1
 3 4 -5 27.05 2.18
 -3 -4 5 28.74 2.07
 -3 -4 5 26.12 1.87
 -3 -4 5 29.64 2.11
 -3 -4 5 28.83 2.03
 2 4 -5 1.98 0.35
 2 4 -5 1.95 0.36
 2 4 -5 1.76 0.32
 2 4 -5 1.35 0.26
 2 4 -5 2.12 0.37
 2 4 -5 1.78 0.35
 -2 -4 5 2.06 0.32
 -2 -4 5 2.19 0.26
 -2 -4 5 1.94 0.33
 -2 -4 5 2.04 0.31
 1 4 -5 49.18 3.55
 1 4 -5 47.82 3.39
 1 4 -5 48.89 3.3
 1 4 -5 46.9 3.37
 1 4 -5 50.44 3.34
 1 4 -5 50.38 3.08
 -1 -4 5 41.59 3.04
 -1 -4 5 48.12 3.29
 -1 -4 5 49.37 3.32
 -1 -4 5 49.25 3.39
 0 4 -5 151.44 10.15
 0 4 -5 148.54 9.3
 0 4 -5 154.83 10.63
 0 4 -5 159.45 9.92
 0 4 -5 154.33 9.89
 0 4 -5 143.68 10.12
 0 -4 5 151.16 9.88
 0 -4 5 157.35 10.17
 0 -4 5 145.69 9.27
 0 -4 5 138.1 9.91
 -1 4 -5 11.24 0.95
 -1 4 -5 10.98 0.93
 -1 4 -5 9.89 0.93
 -1 4 -5 11.08 1.03
 -1 4 -5 11.79 0.84
 -1 4 -5 10.94 0.94
 1 -4 5 12.2 0.82
 1 -4 5 11.02 0.96
 1 -4 5 10.52 0.89
 1 -4 5 9.2 0.91
 -2 4 -5 5.72 0.61
 -2 4 -5 4.6 0.63
 -2 4 -5 4.66 0.55
 -2 4 -5 6.07 0.63
 -2 4 -5 3.93 0.45
 -2 4 -5 4.78 0.55
 2 -4 5 5.82 0.62
 2 -4 5 5.87 0.63
 2 -4 5 5.06 0.45
 2 -4 5 4.97 0.54
 -3 4 -5 12.46 0.98
 -3 4 -5 11.08 0.84
 -3 4 -5 12.05 1.01
 -3 4 -5 13.4 0.98
 3 -4 5 8.32 0.89
 3 -4 5 10.02 0.82
 3 -4 5 11.03 0.97
 3 -4 5 11.01 0.99
 -4 4 -5 73.75 4.48
 -4 4 -5 68.61 4.83
 -4 4 -5 71.4 4.82
 -4 4 -5 70.4 4.98
 4 -4 5 68.78 4.97
 4 -4 5 72.23 4.81
 4 -4 5 68.76 4.49
 -5 4 -5 0.4 0.31
 -5 4 -5 0.11 0.27
 -5 4 -5 -0.09 0.21
 5 -4 5 -0.01 0.22
 5 -4 5 0.41 0.19
 5 -4 5 -0.03 0.19
 -6 4 -5 2.47 0.49
 -6 4 -5 1.48 0.38
 6 -4 5 1.74 0.33
 6 -4 5 2.51 0.45
 -7 4 -5 2.08 0.52
 -7 4 -5 4.17 0.59
 7 -4 5 2.36 0.49
 7 -4 5 2.55 0.42
 8 -4 5 1.32 0.35
 8 -4 5 1.91 0.47
 9 -4 5 9.8 1.07
 9 -4 5 10.22 0.96
 10 -4 5 16.16 1.5
 11 -4 5 1.19 0.49
 -12 -3 5 15.28 1.5
 -11 -3 5 2.09 0.56
 10 3 -5 4.2 0.72
 10 3 -5 4.69 0.78
 -10 -3 5 4.16 0.67
 9 3 -5 21.78 1.82
 9 3 -5 22.77 1.82
 -9 -3 5 21.07 1.75
 8 3 -5 5.57 0.71
 8 3 -5 4.19 0.66
 -8 -3 5 5.62 0.57
 -8 -3 5 5.74 0.69
 -8 -3 5 5.25 0.72
 7 3 -5 5.57 0.71
 7 3 -5 5.08 0.7
 7 3 -5 5.46 0.69
 -7 -3 5 7.01 0.77
 -7 -3 5 5.25 0.65
 -7 -3 5 5.87 0.57
 6 3 -5 14.53 1.04
 6 3 -5 14.81 1.17
 6 3 -5 12.4 1.11
 6 3 -5 12.77 1.15
 -6 -3 5 11.83 0.96
 -6 -3 5 13.02 1.15
 -6 -3 5 12.11 1.07
 5 3 -5 41.92 2.71
 5 3 -5 37.81 2.67
 5 3 -5 40.36 2.77
 5 3 -5 40.18 2.49
 -5 -3 5 29.22 2.59
 -5 -3 5 39.83 2.75
 -5 -3 5 35.81 2.44
 4 3 -5 1.43 0.32
 4 3 -5 1.75 0.34
 4 3 -5 1.54 0.32
 4 3 -5 1.43 0.27
 -4 -3 5 1.66 0.31
 -4 -3 5 1.95 0.25
 -4 -3 5 1.96 0.34
 3 3 -5 71.71 4.92
 3 3 -5 80.57 5.39
 3 3 -5 82.63 5.28
 3 3 -5 78.38 5.26
 -3 -3 5 78.73 5.38
 -3 -3 5 80.02 5.24
 -3 -3 5 76.94 4.9
 2 3 -5 9.85 0.8
 2 3 -5 9.13 0.82
 2 3 -5 8.15 0.69
 2 3 -5 9.57 0.79
 2 3 -5 8.95 0.78
 2 3 -5 8.8 0.79
 -2 -3 5 10.28 0.79
 -2 -3 5 9.25 0.78
 -2 -3 5 8.07 0.66
 -2 -3 5 8.4 0.74
 1 3 -5 0.43 0.2
 1 3 -5 0.4 0.2
 1 3 -5 0.19 0.18
 1 3 -5 0.31 0.18
 1 3 -5 0.41 0.15
 1 3 -5 0.15 0.16
 -1 -3 5 0.19 0.15
 -1 -3 5 0.58 0.19
 -1 -3 5 0.18 0.14
 -1 -3 5 0.37 0.13
 0 3 -5 19.73 1.46
 0 3 -5 16.57 1.32
 0 3 -5 21.85 1.4
 0 3 -5 19.03 1.36
 0 3 -5 16.1 1.36
 0 3 -5 16.93 1.22
 0 -3 5 18.93 1.37
 0 -3 5 16.88 1.37
 0 -3 5 17.95 1.2
 0 -3 5 16.26 1.3
 -1 3 -5 66.03 4.34
 -1 3 -5 59.55 4.23
 -1 3 -5 66.34 4.55
 -1 3 -5 62.41 4.22
 -1 3 -5 61.47 3.94
 -1 3 -5 63.69 4.33
 1 -3 5 60.64 4.33
 1 -3 5 61.53 3.92
 1 -3 5 58.78 4.19
 1 -3 5 65.36 4.26
 -2 3 -5 28.15 1.66
 -2 3 -5 24.01 1.84
 -2 3 -5 23.61 1.79
 -2 3 -5 27.93 1.8
 -2 3 -5 21.54 1.82
 2 -3 5 20.5 1.74
 2 -3 5 23.8 1.84
 2 -3 5 27.21 1.64
 2 -3 5 23.86 1.82
 -3 3 -5 6.33 0.59
 -3 3 -5 7.14 0.75
 -3 3 -5 7.31 0.67
 -3 3 -5 7.2 0.68
 3 -3 5 6.7 0.69
 3 -3 5 6.55 0.72
 3 -3 5 7.44 0.66
 3 -3 5 7.05 0.58
 -4 3 -5 29.38 2.27
 -4 3 -5 33.49 2.27
 -4 3 -5 32.08 2.09
 -4 3 -5 34.25 2.39
 4 -3 5 31.05 2.08
 4 -3 5 28.5 2.23
 4 -3 5 31.8 2.35
 -5 3 -5 59.07 4.26
 -5 3 -5 65.16 3.95
 -5 3 -5 62.18 4.39
 -5 3 -5 61.11 4.24
 5 -3 5 60.63 4.23
 5 -3 5 61.59 4.38
 5 -3 5 61.51 3.95
 -6 3 -5 36.27 2.76
 -6 3 -5 35.75 2.64
 -6 3 -5 34.72 2.65
 6 -3 5 35.35 2.74
 6 -3 5 38.03 2.44
 6 -3 5 36.99 2.63
 -7 3 -5 14.05 1.17
 -7 3 -5 12.25 1.16
 7 -3 5 11.57 1.1
 7 -3 5 12.36 1.01
 -8 3 -5 0.53 0.38
 -8 3 -5 0.68 0.38
 8 -3 5 0.63 0.27
 8 -3 5 0.44 0.29
 -9 3 -5 5.37 0.76
 -9 3 -5 4.74 0.76
 9 -3 5 6.16 0.77
 10 -3 5 -0.29 0.29
 11 -3 5 8.5 1.04
 12 -3 5 2.8 0.67
 -12 -2 5 7.58 0.99
 11 2 -5 19.17 1.73
 -11 -2 5 19.66 1.7
 10 2 -5 0.88 0.41
 -10 -2 5 0.36 0.34
 9 2 -5 0.19 0.28
 -9 -2 5 0.41 0.29
 8 2 -5 29.23 2.23
 8 2 -5 29.08 2.32
 -8 -2 5 27.81 1.98
 -8 -2 5 29.34 2.28
 -8 -2 5 29.76 2.18
 7 2 -5 61.74 4.41
 7 2 -5 69.44 4.13
 7 2 -5 60.53 4.39
 7 2 -5 64.16 4.55
 -7 -2 5 61.41 4.04
 -7 -2 5 64.15 4.37
 -7 -2 5 63.04 4.52
 6 2 -5 0.29 0.24
 6 2 -5 0.38 0.23
 6 2 -5 0.5 0.2
 6 2 -5 0.5 0.25
 -6 -2 5 0.74 0.2
 -6 -2 5 0.45 0.24
 -6 -2 5 0.42 0.22
 5 2 -5 0.18 0.21
 5 2 -5 0.34 0.18
 5 2 -5 0 0.16
 5 2 -5 0.37 0.19
 -5 -2 5 0.22 0.18
 -5 -2 5 0.22 0.12
 -5 -2 5 0.39 0.21
 4 2 -5 76.8 4.91
 4 2 -5 72.11 5.23
 4 2 -5 82.7 5.39
 4 2 -5 79.63 5.25
 -4 -2 5 78.09 5.37
 -4 -2 5 77.08 5.2
 -4 -2 5 79.49 4.88
 3 2 -5 35.4 2.4
 3 2 -5 37.27 2.46
 3 2 -5 34.2 2.23
 3 2 -5 34.07 2.4
 -3 -2 5 35.18 2.44
 -3 -2 5 34.57 2.36
 -3 -2 5 29.09 2.18
 2 2 -5 13.78 1.01
 2 2 -5 11.87 0.99
 2 2 -5 11.78 1.01
 2 2 -5 13.04 0.91
 2 2 -5 10.92 1.02
 2 2 -5 12.87 1
 -2 -2 5 13.31 0.97
 -2 -2 5 12.54 0.88
 -2 -2 5 13.78 1.01
 -2 -2 5 12.01 0.99
 1 2 -5 143.36 9.39
 1 2 -5 128.43 9.17
 1 2 -5 133.15 8.61
 1 2 -5 142.21 9.38
 1 2 -5 137.02 9.15
 1 2 -5 148.26 9.81
 -1 -2 5 158.19 9.19
 -1 -2 5 124.36 9.36
 -1 -2 5 141.93 9.14
 -1 -2 5 139.04 8.59
 0 2 -5 0.03 0.16
 0 2 -5 0.37 0.19
 0 2 -5 0.09 0.12
 0 2 -5 -0.05 0.13
 0 2 -5 0.41 0.18
 0 2 -5 0.25 0.18
 0 -2 5 0.02 0.12
 0 -2 5 0.17 0.13
 0 -2 5 0.35 0.12
 0 -2 5 -0.03 0.11
 0 -2 5 0.33 0.15
 -1 2 -5 0.36 0.2
 -1 2 -5 0.22 0.13
 -1 2 -5 0.41 0.19
 -1 2 -5 0.34 0.17
 -1 2 -5 0.51 0.21
 -1 2 -5 0.21 0.16
 1 -2 5 0.28 0.16
 1 -2 5 0.33 0.16
 1 -2 5 0.47 0.12
 1 -2 5 0.36 0.16
 -2 2 -5 50.29 3.33
 -2 2 -5 52.76 3.44
 -2 2 -5 46.98 3.1
 -2 2 -5 47.37 3.33
 2 -2 5 50.98 3.09
 2 -2 5 51.09 3.35
 2 -2 5 48.12 3.42
 2 -2 5 43.4 3.29
 -3 2 -5 43.49 2.97
 -3 2 -5 47.27 3.08
 -3 2 -5 41.71 3.3
 -3 2 -5 43.78 2.75
 -3 2 -5 43.43 2.96
 3 -2 5 41.09 2.94
 3 -2 5 41.26 2.98
 3 -2 5 41.43 3.05
 3 -2 5 42.69 2.74
 -4 2 -5 9.72 1
 -4 2 -5 12.53 0.89
 -4 2 -5 12.2 1
 -4 2 -5 12.66 1.05
 -4 2 -5 11.02 0.97
 4 -2 5 11.11 0.95
 4 -2 5 13.02 1.03
 4 -2 5 12.2 0.87
 -5 2 -5 24.29 1.7
 -5 2 -5 26.37 1.87
 -5 2 -5 25.75 1.88
 -5 2 -5 26.87 1.95
 5 -2 5 22.72 1.91
 5 -2 5 26.24 1.7
 5 -2 5 22.08 1.81
 -6 2 -5 99.51 6.58
 -6 2 -5 99.5 6.15
 -6 2 -5 99.61 6.6
 -6 2 -5 94.69 6.79
 6 -2 5 96.55 6.13
 6 -2 5 93.08 6.76
 6 -2 5 99.24 6.56
 -7 2 -5 29.89 2.4
 -7 2 -5 32.08 2.35
 -7 2 -5 28.05 2.1
 -7 2 -5 30.59 2.31
 7 -2 5 33.69 2.13
 7 -2 5 31.44 2.3
 7 -2 5 29.95 2.4
 -8 2 -5 0.31 0.28
 -8 2 -5 0.9 0.41
 8 -2 5 0.36 0.27
 8 -2 5 0.18 0.22
 -9 2 -5 -0.02 0.29
 -9 2 -5 -0.02 0.28
 9 -2 5 0.4 0.3
 -10 2 -5 7.4 0.97
 -10 2 -5 7.36 0.92
 10 -2 5 7.4 0.9
 11 -2 5 4.36 0.73
 12 -2 5 0.55 0.45
 12 1 -5 3.46 0.72
 11 1 -5 4.58 0.78
 -11 -1 5 6.24 0.82
 10 1 -5 27.86 2.23
 -10 -1 5 27.19 2.15
 9 1 -5 4.53 0.68
 -9 -1 5 4.38 0.63
 8 1 -5 5.56 0.62
 8 1 -5 5.74 0.75
 8 1 -5 4.7 0.68
 -8 -1 5 5.91 0.67
 -8 -1 5 5.85 0.76
 7 1 -5 48.6 4.02
 7 1 -5 61.48 3.67
 7 1 -5 52.86 3.92
 -7 -1 5 58.68 3.88
 -7 -1 5 55.49 3.59
 -7 -1 5 58.73 4.04
 6 1 -5 117.72 7.77
 6 1 -5 114.82 7.97
 6 1 -5 118.8 7.29
 -6 -1 5 110.46 7.71
 -6 -1 5 116.9 7.96
 -6 -1 5 118.57 7.23
 5 1 -5 46.06 3.33
 5 1 -5 49.94 3.45
 5 1 -5 48.64 3.35
 5 1 -5 45.59 3.11
 -5 -1 5 51.75 3.09
 -5 -1 5 47.05 3.42
 -5 -1 5 48.22 3.3
 4 1 -5 3.58 0.42
 4 1 -5 4.3 0.49
 4 1 -5 4.3 0.5
 4 1 -5 5.32 0.54
 -4 -1 5 4.43 0.5
 -4 -1 5 4.9 0.47
 -4 -1 5 4.46 0.39
 3 1 -5 57.79 3.74
 3 1 -5 50.81 3.8
 3 1 -5 60.09 3.49
 3 1 -5 53.72 3.72
 -3 -1 5 49.14 3.67
 -3 -1 5 52.06 3.8
 -3 -1 5 60.59 3.46
 2 1 -5 141.67 9
 2 1 -5 136.98 9.2
 2 1 -5 130.63 8.98
 2 1 -5 130.59 8.45
 2 1 -5 138.38 9.6
 -2 -1 5 143.09 9
 -2 -1 5 147.86 8.43
 -2 -1 5 126.34 8.95
 -2 -1 5 137.09 9.2
 1 1 -5 171.27 11.45
 1 1 -5 153.8 10.96
 1 1 -5 160.75 10.95
 1 1 -5 164.28 10.7
 1 1 -5 164.3 10.07
 1 1 -5 180.91 10.73
 -1 -1 5 167.59 10.96
 -1 -1 5 167.74 10.71
 -1 -1 5 146.6 10.67
 -1 -1 5 161.49 10.05
 0 1 -5 34.27 2.29
 0 1 -5 26.95 2.21
 0 1 -5 30.99 2.06
 0 1 -5 34.47 2.27
 0 1 -5 30.69 2.21
 0 1 -5 31.84 2.35
 0 -1 5 31.97 2.04
 0 -1 5 34.39 2.29
 0 -1 5 33.8 2.28
 0 -1 5 31.28 2.2
 0 -1 5 33.18 2.23
 -1 1 -5 26.12 1.9
 -1 1 -5 26.49 2.01
 -1 1 -5 27.66 1.96
 -1 1 -5 28.98 1.96
 -1 1 -5 25.01 1.75
 -1 1 -5 29.35 1.9
 1 -1 5 24.83 1.93
 1 -1 5 27.52 1.73
 1 -1 5 25.02 1.9
 1 -1 5 28.46 1.87
 -2 1 -5 22.59 1.63
 -2 1 -5 25.08 1.63
 -2 1 -5 24.4 1.51
 -2 1 -5 22.41 1.68
 2 -1 5 20.72 1.62
 2 -1 5 21.25 1.47
 2 -1 5 21.67 1.6
 2 -1 5 23.69 1.68
 -3 1 -5 15.52 1.24
 -3 1 -5 13.7 1.18
 -3 1 -5 15.56 1.1
 -3 1 -5 17.64 1.21
 -3 1 -5 17.48 1.31
 3 -1 5 14.97 1.22
 3 -1 5 15.68 1.21
 3 -1 5 14.47 1.16
 3 -1 5 15.48 1.07
 -4 1 -5 27.92 2.08
 -4 1 -5 25.12 1.92
 -4 1 -5 30.37 2.18
 -4 1 -5 29.13 2.1
 -4 1 -5 29.78 2.33
 4 -1 5 30.37 1.92
 4 -1 5 29.81 2.16
 4 -1 5 30.86 2.07
 -5 1 -5 11.77 1.12
 -5 1 -5 11.64 1.09
 -5 1 -5 15.53 1.13
 -5 1 -5 13.67 1
 5 -1 5 13.04 0.98
 5 -1 5 14.67 1.17
 5 -1 5 14.03 1.09
 -6 1 -5 1.86 0.44
 -6 1 -5 2.27 0.34
 -6 1 -5 2.24 0.41
 -6 1 -5 2.41 0.4
 6 -1 5 2.72 0.47
 6 -1 5 2.01 0.37
 6 -1 5 1.81 0.29
 -7 1 -5 66.32 4.61
 -7 1 -5 64.74 4.13
 -7 1 -5 61.29 4.45
 -7 1 -5 63.75 4.43
 7 -1 5 65.71 4.61
 7 -1 5 60.84 4.41
 7 -1 5 66.39 4.12
 -8 1 -5 23.53 1.98
 -8 1 -5 27.96 1.85
 -8 1 -5 26.73 2.13
 -8 1 -5 21.6 1.99
 8 -1 5 24.93 1.98
 8 -1 5 28.94 1.85
 8 -1 5 27.51 2.14
 -9 1 -5 2.31 0.52
 -9 1 -5 2.18 0.49
 9 -1 5 2.24 0.47
 -10 1 -5 1.25 0.43
 -10 1 -5 1.03 0.42
 10 -1 5 0.83 0.36
 -11 1 -5 24.92 2.09
 -11 1 -5 26.82 2.17
 11 -1 5 24.28 2.06
 -12 1 -5 10.39 1.28
 12 -1 5 13.4 1.33
 12 0 -5 1.19 0.51
 11 0 -5 11.53 1.22
 10 0 -5 1.07 0.43
 -10 0 5 1.81 0.47
 9 0 -5 34.29 2.2
 9 0 -5 28.46 2.35
 -9 0 5 29.02 2.29
 8 0 -5 0.77 0.27
 8 0 -5 0.14 0.28
 -8 0 5 0.38 0.27
 7 0 -5 1.22 0.35
 7 0 -5 1.22 0.35
 7 0 -5 1.36 0.3
 -7 0 5 2.34 0.38
 -7 0 5 1.32 0.36
 -7 0 5 1.6 0.28
 6 0 -5 22.56 1.74
 6 0 -5 20.77 1.53
 6 0 -5 23.04 1.68
 -6 0 5 23.84 1.64
 -6 0 5 19.87 1.7
 -6 0 5 21.27 1.48
 5 0 -5 49.4 3.03
 5 0 -5 41.27 3.22
 5 0 -5 50.1 3.34
 -5 0 5 48.64 3.32
 -5 0 5 44.54 2.97
 -5 0 5 46.9 3.2
 4 0 -5 2.2 0.34
 4 0 -5 2.31 0.33
 4 0 -5 2.98 0.37
 4 0 -5 2.27 0.34
 4 0 -5 1.93 0.29
 -4 0 5 2.48 0.32
 -4 0 5 2.34 0.34
 -4 0 5 1.59 0.23
 3 0 -5 3.61 0.39
 3 0 -5 2.68 0.37
 3 0 -5 3.34 0.4
 3 0 -5 3.33 0.34
 -3 0 5 3.32 0.35
 -3 0 5 2.77 0.37
 -3 0 5 3.3 0.3
 2 0 -5 239.55 15.33
 2 0 -5 234.16 15.33
 2 0 -5 235.51 14.44
 2 0 -5 238.14 15.69
 -2 0 5 234.09 15.69
 -2 0 5 227.46 14.41
 -2 0 5 239.47 15.33
 -2 0 5 236.63 15.3
 1 0 -5 17.39 1.38
 1 0 -5 20.29 1.42
 1 0 -5 20.18 1.27
 1 0 -5 19.88 1.39
 1 0 -5 18.97 1.45
 1 0 -5 19.68 1.29
 1 0 -5 18.96 1.43
 -1 0 5 17.53 1.4
 -1 0 5 20.1 1.27
 -1 0 5 20.43 1.4
 -1 0 5 20.46 1.37
 0 0 -5 0.16 0.1
 0 0 -5 0.08 0.11
 0 0 -5 0.11 0.1
 0 0 -5 0.24 0.13
 0 0 -5 0.29 0.09
 0 0 -5 0.09 0.1
 0 0 -5 0.2 0.09
 0 0 5 0.11 0.11
 0 0 5 0.47 0.09
 0 0 5 0.2 0.11
 0 0 5 0.2 0.1
 0 0 5 0.02 0.08
 -1 0 -5 13.68 0.96
 -1 0 -5 12.23 0.83
 -1 0 -5 11.82 0.93
 -1 0 -5 12.17 0.95
 -1 0 -5 12.48 0.85
 -1 0 -5 13.05 0.93
 1 0 5 12.91 0.95
 1 0 5 13.6 0.95
 1 0 5 9.81 0.88
 1 0 5 11.82 0.82
 -2 0 -5 14.57 1.05
 -2 0 -5 15.76 1.19
 -2 0 -5 17.53 1.17
 -2 0 -5 14.54 1.03
 -2 0 -5 13.99 1.13
 2 0 5 16.45 1.16
 2 0 5 15.8 1.18
 2 0 5 15.57 1.12
 2 0 5 15.43 1.02
 -3 0 -5 166.77 11.63
 -3 0 -5 172.16 10.66
 -3 0 -5 179.06 13.1
 -3 0 -5 174.07 11.33
 -3 0 -5 174.63 11.35
 3 0 5 172.86 10.63
 3 0 5 157.69 11.6
 3 0 5 179.49 11.36
 3 0 5 182.3 11.32
 -4 0 -5 2.18 0.33
 -4 0 -5 1.23 0.29
 -4 0 -5 1.31 0.32
 -4 0 -5 1.63 0.31
 -4 0 -5 1.95 0.26
 4 0 5 1.77 0.23
 4 0 5 1.18 0.31
 4 0 5 1.54 0.27
 -5 0 -5 72.31 4.73
 -5 0 -5 69.11 4.55
 -5 0 -5 61.54 4.55
 -5 0 -5 65.63 4.25
 -5 0 -5 68.12 5.22
 5 0 5 68.35 4.54
 5 0 5 68.91 4.24
 5 0 5 64.01 4.69
 -6 0 -5 7.44 0.74
 -6 0 -5 5.4 0.53
 -6 0 -5 5.79 0.63
 -6 0 -5 5.98 0.65
 6 0 5 5.47 0.6
 6 0 5 5.01 0.51
 6 0 5 6.08 0.7
 -7 0 -5 1.8 0.4
 -7 0 -5 2.44 0.36
 -7 0 -5 2.59 0.49
 -7 0 -5 3.02 0.47
 7 0 5 2.54 0.49
 7 0 5 2.17 0.4
 7 0 5 2.77 0.35
 -8 0 -5 5.42 0.62
 -8 0 -5 6.17 0.74
 -8 0 -5 6.32 0.83
 -8 0 -5 8.1 0.82
 8 0 5 6.93 0.74
 8 0 5 7.01 0.88
 -9 0 -5 40.93 3.2
 -9 0 -5 43.26 3.12
 -9 0 -5 42.95 3.07
 -9 0 -5 41.28 2.83
 9 0 5 41.12 3.04
 -10 0 -5 1.55 0.5
 -10 0 -5 2.14 0.52
 10 0 5 2.47 0.51
 -11 0 -5 1.07 0.46
 -11 0 -5 0.8 0.35
 11 0 5 0.29 0.37
 -12 0 -5 10.8 1.23
 -13 0 -5 15.45 1.59
 12 -1 -5 0.5 0.4
 11 -1 -5 3.89 0.67
 10 -1 -5 17.69 1.38
 10 -1 -5 15.44 1.47
 9 -1 -5 1.11 0.4
 9 -1 -5 1.43 0.33
 -9 1 5 1.5 0.41
 8 -1 -5 1.6 0.33
 8 -1 -5 1.41 0.38
 -8 1 5 1.17 0.34
 7 -1 -5 1.77 0.4
 7 -1 -5 1.37 0.36
 7 -1 -5 1.73 0.33
 -7 1 5 1.77 0.41
 -7 1 5 1.8 0.36
 6 -1 -5 11.77 1.04
 6 -1 -5 11.12 0.9
 6 -1 -5 10.59 0.99
 -6 1 5 12.46 1.05
 -6 1 5 11.99 0.98
 -6 1 5 11.92 0.87
 5 -1 -5 13.97 1.01
 5 -1 -5 14.51 1.13
 5 -1 -5 14.58 1.16
 5 -1 -5 16.21 1.14
 -5 1 5 13.03 1.07
 -5 1 5 12.04 1.12
 -5 1 5 13.69 0.98
 4 -1 -5 178.4 11.14
 4 -1 -5 189.52 11.84
 4 -1 -5 186.51 12.14
 4 -1 -5 188.34 11.84
 -4 1 5 181.27 11.8
 -4 1 5 181.91 12.12
 -4 1 5 161.41 11.09
 3 -1 -5 92.39 6.07
 3 -1 -5 98.09 6.24
 3 -1 -5 92.38 5.7
 3 -1 -5 93.42 6.07
 3 -1 -5 81.58 5.67
 -3 1 5 96.15 6.04
 -3 1 5 87.64 5.66
 -3 1 5 94.13 6.22
 2 -1 -5 24.02 1.69
 2 -1 -5 22.64 1.52
 2 -1 -5 24.56 1.51
 2 -1 -5 20.95 1.64
 2 -1 -5 24.94 1.65
 -2 1 5 23.14 1.68
 -2 1 5 23.87 1.61
 1 -1 -5 14.17 1.03
 1 -1 -5 14.81 1.04
 1 -1 -5 13.24 0.94
 1 -1 -5 14.47 1.06
 1 -1 -5 12.99 0.93
 1 -1 -5 15.45 1.06
 -1 1 5 14.49 1.01
 -1 1 5 15.22 1.04
 -1 1 5 14.01 1.05
 0 -1 -5 47.58 3.31
 0 -1 -5 50.03 3.15
 0 -1 -5 48.64 2.92
 0 -1 -5 42.44 2.92
 0 -1 -5 45.61 3.21
 0 -1 -5 45.81 3.2
 0 -1 -5 44.37 3.12
 0 1 5 48.56 3.21
 0 1 5 44.81 3.14
 0 1 5 48.52 3.11
 0 1 5 50 3.22
 -1 -1 -5 81.74 5.46
 -1 -1 -5 85.57 5.83
 -1 -1 -5 85.81 5.81
 -1 -1 -5 92.69 5.97
 -1 -1 -5 87.59 5.97
 -1 -1 -5 88.25 5.45
 1 1 5 94.54 5.84
 1 1 5 89.85 5.97
 1 1 5 91.28 5.8
 -2 -1 -5 15.17 1.15
 -2 -1 -5 17.01 1.13
 -2 -1 -5 16.7 1.01
 -2 -1 -5 14.88 1.02
 -2 -1 -5 15.03 1.11
 2 1 5 14.19 1.11
 2 1 5 14.88 1.08
 2 1 5 13.57 1.13
 -3 -1 -5 71.93 4.96
 -3 -1 -5 70.68 5.09
 -3 -1 -5 78.74 4.95
 -3 -1 -5 72.54 4.64
 -3 -1 -5 79.67 4.63
 3 1 5 67.74 4.91
 3 1 5 77.19 5.09
 3 1 5 77.1 4.61
 -4 -1 -5 100.64 8.42
 -4 -1 -5 102.2 6.82
 -4 -1 -5 103 7.26
 -4 -1 -5 109.65 6.82
 -4 -1 -5 123.77 7.51
 -4 -1 -5 114.38 7.3
 4 1 5 107.29 7.47
 4 1 5 117.35 7.26
 4 1 5 114.77 6.8
 -5 -1 -5 9.98 0.79
 -5 -1 -5 10.06 0.94
 -5 -1 -5 10.59 1
 -5 -1 -5 9.47 0.88
 -5 -1 -5 10.7 0.78
 -5 -1 -5 10.37 0.88
 5 1 5 11.8 0.96
 5 1 5 10.57 0.77
 5 1 5 10.78 0.87
 -6 -1 -5 18.42 1.44
 -6 -1 -5 18.93 1.42
 -6 -1 -5 19 1.65
 -6 -1 -5 20.12 1.52
 -6 -1 -5 17.44 1.28
 6 1 5 18.82 1.51
 6 1 5 15.93 1.25
 6 1 5 19.64 1.41
 -7 -1 -5 6.02 0.55
 -7 -1 -5 4.98 0.63
 -7 -1 -5 5.27 0.66
 -7 -1 -5 6.27 0.73
 7 1 5 5.67 0.54
 7 1 5 5.57 0.62
 7 1 5 8.07 0.8
 -8 -1 -5 19.21 1.68
 -8 -1 -5 22.38 1.54
 -8 -1 -5 21.56 1.73
 -8 -1 -5 22.64 1.81
 8 1 5 22.37 1.69
 -9 -1 -5 3.51 0.61
 -9 -1 -5 4.65 0.7
 -9 -1 -5 3.77 0.6
 -9 -1 -5 3.79 0.49
 -9 -1 -5 4.19 0.49
 9 1 5 3.45 0.56
 -10 -1 -5 24.07 1.64
 -10 -1 -5 21 1.63
 -10 -1 -5 22.75 1.87
 -10 -1 -5 19.64 1.79
 10 1 5 22.51 1.8
 -11 -1 -5 5.97 0.84
 -11 -1 -5 6.64 0.88
 -12 -1 -5 0.95 0.5
 -13 -1 -5 14.76 1.52
 12 -2 -5 13.11 1.37
 11 -2 -5 3.93 0.71
 10 -2 -5 1.79 0.41
 10 -2 -5 1.4 0.46
 9 -2 -5 22.97 1.76
 9 -2 -5 19.22 1.56
 8 -2 -5 32 2.25
 8 -2 -5 31.63 2.43
 -8 2 5 33.16 2.4
 7 -2 -5 0.41 0.24
 7 -2 -5 0.21 0.17
 -7 2 5 0.46 0.25
 6 -2 -5 2.36 0.42
 6 -2 -5 2.54 0.35
 6 -2 -5 2.7 0.43
 6 -2 -5 2.53 0.4
 -6 2 5 2.39 0.38
 -6 2 5 2.67 0.42
 5 -2 -5 24.74 1.76
 5 -2 -5 21.68 1.79
 5 -2 -5 20.91 1.73
 5 -2 -5 24.63 1.62
 -5 2 5 26.56 1.73
 -5 2 5 24.23 1.8
 4 -2 -5 1.98 0.33
 4 -2 -5 3.27 0.3
 4 -2 -5 3.06 0.32
 4 -2 -5 2.75 0.35
 4 -2 -5 2.45 0.35
 -4 2 5 2.49 0.36
 -4 2 5 2.08 0.31
 -4 2 5 2.68 0.26
 3 -2 -5 39.51 2.79
 3 -2 -5 39.46 2.59
 3 -2 -5 42.1 2.62
 3 -2 -5 40.12 2.87
 3 -2 -5 44.9 2.81
 -3 2 5 40.39 2.86
 -3 2 5 44.24 2.78
 -3 2 5 39.13 2.57
 2 -2 -5 75.79 5.2
 2 -2 -5 81.46 5.21
 2 -2 -5 78.41 5.55
 2 -2 -5 89.57 5.7
 2 -2 -5 88.14 5.56
 -2 2 5 90.41 5.53
 -2 2 5 87.39 5.18
 1 -2 -5 4.58 0.48
 1 -2 -5 7.11 0.51
 1 -2 -5 5.99 0.48
 1 -2 -5 6.82 0.5
 1 -2 -5 5.78 0.43
 1 -2 -5 6.32 0.43
 -1 2 5 6.18 0.47
 -1 2 5 6.75 0.5
 0 -2 -5 2.87 0.28
 0 -2 -5 2.51 0.21
 0 -2 -5 2.79 0.25
 0 -2 -5 2.46 0.24
 0 -2 -5 2.96 0.26
 0 -2 -5 3.12 0.28
 0 -2 -5 2.28 0.2
 0 2 5 2.5 0.26
 0 2 5 1.71 0.24
 -1 -2 -5 131.24 8.67
 -1 -2 -5 139.51 8.16
 -1 -2 -5 132.9 8.17
 -1 -2 -5 130.01 8.68
 -1 -2 -5 138.79 8.9
 -1 -2 -5 122.9 8.89
 -1 -2 -5 136.75 8.7
 1 2 5 126.9 8.89
 1 2 5 133.94 8.66
 1 2 5 139.5 8.7
 -2 -2 -5 45.24 2.93
 -2 -2 -5 45.58 2.73
 -2 -2 -5 46.28 3.03
 -2 -2 -5 43.43 2.73
 -2 -2 -5 43.94 2.94
 2 2 5 44.11 2.7
 2 2 5 43.09 2.9
 2 2 5 41.96 3.01
 2 2 5 40.48 2.94
 -3 -2 -5 72.47 4.61
 -3 -2 -5 68.45 4.62
 -3 -2 -5 71.92 4.31
 -3 -2 -5 62.29 4.74
 -3 -2 -5 65.98 4.31
 3 2 5 72.49 4.58
 3 2 5 68.84 4.74
 3 2 5 71.74 4.28
 -4 -2 -5 29.33 2.14
 -4 -2 -5 29.68 1.9
 -4 -2 -5 29.3 2.04
 -4 -2 -5 27.94 1.89
 -4 -2 -5 32.72 2.43
 -4 -2 -5 28.4 2.06
 4 2 5 30.43 2.13
 4 2 5 27.49 2.01
 -5 -2 -5 98.08 6.97
 -5 -2 -5 106.17 6.98
 -5 -2 -5 105.77 7.2
 -5 -2 -5 104.37 7.01
 -5 -2 -5 109.9 6.55
 -5 -2 -5 111.38 8.13
 -5 -2 -5 106.13 6.57
 5 2 5 91.22 7.17
 5 2 5 115 6.97
 -6 -2 -5 27.7 2.12
 -6 -2 -5 26.98 2.11
 -6 -2 -5 31.66 1.97
 -6 -2 -5 30.13 2.49
 -6 -2 -5 26.88 2.14
 -6 -2 -5 31.91 2.25
 6 2 5 25.97 2.21
 6 2 5 32.62 1.94
 6 2 5 31.05 2.12
 -7 -2 -5 7.87 0.84
 -7 -2 -5 8.22 0.71
 -7 -2 -5 8.83 0.81
 -7 -2 -5 9.45 0.93
 -7 -2 -5 8.32 0.81
 7 2 5 9.71 0.82
 7 2 5 8.62 0.92
 -8 -2 -5 0.33 0.29
 -8 -2 -5 0 0.22
 -8 -2 -5 -0.08 0.24
 -8 -2 -5 0.4 0.26
 8 2 5 0.31 0.23
 -9 -2 -5 24.05 1.92
 -9 -2 -5 24.69 1.87
 -9 -2 -5 20.43 1.93
 -9 -2 -5 26.12 1.71
 -9 -2 -5 24.7 1.87
 9 2 5 21.52 1.81
 -10 -2 -5 0.75 0.29
 -10 -2 -5 0.68 0.39
 -10 -2 -5 0.95 0.4
 -10 -2 -5 0.67 0.36
 -11 -2 -5 6 0.84
 -11 -2 -5 7.23 0.89
 -11 -2 -5 6.47 0.85
 -11 -2 -5 6.54 0.71
 -12 -2 -5 3.45 0.69
 -13 -2 -5 0.04 0.42
 12 -3 -5 7.35 0.99
 11 -3 -5 16.33 1.34
 11 -3 -5 13.87 1.43
 10 -3 -5 4.81 0.63
 10 -3 -5 4.66 0.72
 9 -3 -5 0.92 0.29
 9 -3 -5 0.81 0.38
 8 -3 -5 37.34 3.16
 8 -3 -5 51.88 3.03
 7 -3 -5 53.56 3.77
 7 -3 -5 54.12 3.51
 6 -3 -5 16.68 1.34
 6 -3 -5 15.77 1.34
 6 -3 -5 17.89 1.41
 6 -3 -5 15.25 1.21
 -6 3 5 16.94 1.32
 -6 3 5 19.55 1.43
 5 -3 -5 0.74 0.24
 5 -3 -5 0.75 0.22
 5 -3 -5 1.32 0.23
 5 -3 -5 0.61 0.23
 5 -3 -5 1.1 0.21
 -5 3 5 0.91 0.16
 -5 3 5 1.58 0.27
 -5 3 5 0.65 0.24
 4 -3 -5 0.49 0.19
 4 -3 -5 0.59 0.16
 4 -3 -5 0.3 0.18
 4 -3 -5 0.39 0.13
 4 -3 -5 0.43 0.17
 -4 3 5 0.58 0.19
 -4 3 5 0.65 0.18
 -4 3 5 0.33 0.09
 -4 3 5 0.52 0.1
 3 -3 -5 23.93 1.46
 3 -3 -5 22.85 1.44
 3 -3 -5 23.86 1.58
 3 -3 -5 21.02 1.62
 3 -3 -5 18.25 1.56
 -3 3 5 23.35 1.55
 2 -3 -5 0.83 0.15
 2 -3 -5 1.01 0.13
 2 -3 -5 0.79 0.16
 2 -3 -5 0.91 0.18
 2 -3 -5 0.81 0.12
 2 -3 -5 0.65 0.15
 2 -3 -5 0.76 0.15
 -2 3 5 1.15 0.18
 1 -3 -5 28.89 2.04
 1 -3 -5 28.99 1.98
 1 -3 -5 29.79 1.98
 1 -3 -5 27.17 1.84
 1 -3 -5 30.61 1.84
 1 -3 -5 30.01 1.99
 -1 3 5 32.03 2.04
 0 -3 -5 27.36 1.82
 0 -3 -5 29.47 1.87
 0 -3 -5 29.78 1.84
 0 -3 -5 28.34 1.81
 0 -3 -5 27.11 1.88
 0 3 5 24.17 1.86
 0 3 5 24.56 1.82
 -1 -3 -5 36.56 2.69
 -1 -3 -5 42.42 2.78
 -1 -3 -5 42.07 2.7
 -1 -3 -5 40.43 2.78
 -1 -3 -5 40.64 2.72
 1 3 5 41.92 2.78
 1 3 5 42.13 2.71
 -2 -3 -5 4.07 0.34
 -2 -3 -5 4.06 0.34
 -2 -3 -5 3.25 0.37
 -2 -3 -5 3.83 0.29
 -2 -3 -5 4.26 0.28
 -2 -3 -5 3.71 0.36
 2 3 5 3.68 0.35
 2 3 5 3.42 0.35
 2 3 5 3.22 0.3
 -3 -3 -5 312.02 19.36
 -3 -3 -5 325.29 19.37
 -3 -3 -5 308.84 21.09
 -3 -3 -5 323.57 20.58
 -3 -3 -5 315.81 20.56
 3 3 5 302.19 23
 3 3 5 334 21.09
 -4 -3 -5 20.5 1.29
 -4 -3 -5 20.25 1.43
 -4 -3 -5 19.67 1.71
 -4 -3 -5 19.1 1.28
 -4 -3 -5 19.94 1.47
 -4 -3 -5 15.85 1.38
 4 3 5 19.57 1.37
 4 3 5 21.18 1.48
 -5 -3 -5 1.86 0.27
 -5 -3 -5 1.69 0.31
 -5 -3 -5 2.7 0.34
 -5 -3 -5 2.33 0.37
 -5 -3 -5 2.17 0.26
 5 3 5 1.93 0.28
 5 3 5 2.6 0.22
 5 3 5 2.03 0.36
 -6 -3 -5 56.65 3.9
 -6 -3 -5 57.9 3.88
 -6 -3 -5 52.7 3.59
 -6 -3 -5 59.3 4.54
 -6 -3 -5 55.36 4.01
 6 3 5 60.17 3.56
 6 3 5 51.33 4
 6 3 5 59.49 3.85
 -7 -3 -5 50.65 3.87
 -7 -3 -5 54.6 3.47
 -7 -3 -5 57.26 3.77
 -7 -3 -5 48.5 3.77
 7 3 5 59.35 3.73
 -8 -3 -5 1.9 0.42
 -8 -3 -5 2.65 0.48
 -8 -3 -5 3.04 0.38
 -8 -3 -5 2.74 0.51
 8 3 5 3.07 0.44
 -9 -3 -5 1.04 0.36
 -9 -3 -5 1.6 0.4
 -9 -3 -5 1.7 0.33
 -10 -3 -5 15.08 1.22
 -10 -3 -5 17.95 1.44
 -10 -3 -5 14.78 1.44
 -11 -3 -5 13.27 1.13
 -11 -3 -5 13.75 1.32
 -12 -3 -5 2.23 0.61
 -12 -3 -5 2.07 0.58
 -13 -3 -5 2.27 0.68
 -13 -3 -5 1.92 0.64
 12 -4 -5 2.35 0.67
 11 -4 -5 0.98 0.38
 11 -4 -5 0.71 0.42
 10 -4 -5 11.39 1.12
 10 -4 -5 14.47 1.3
 9 -4 -5 3.15 0.58
 9 -4 -5 2.87 0.47
 8 -4 -5 0.09 0.24
 8 -4 -5 0.03 0.2
 7 -4 -5 17.99 1.23
 7 -4 -5 13.99 1.31
 6 -4 -5 102.7 6.18
 6 -4 -5 98.27 6.6
 -6 4 5 93.5 6.59
 5 -4 -5 45.74 2.92
 5 -4 -5 45.81 3.15
 5 -4 -5 46.47 3.24
 5 -4 -5 44.63 3.14
 5 -4 -5 41.66 2.89
 -5 4 5 48 3.1
 4 -4 -5 35.59 2.29
 4 -4 -5 31.16 2.54
 4 -4 -5 36.01 2.5
 4 -4 -5 38.41 2.49
 4 -4 -5 39.6 2.32
 -4 4 5 39.88 2.44
 -4 4 5 29.51 2.52
 3 -4 -5 24.51 1.5
 3 -4 -5 19.87 1.62
 3 -4 -5 24.24 1.49
 3 -4 -5 22.04 1.62
 -3 4 5 24.87 1.58
 -3 4 5 22.02 1.66
 2 -4 -5 186.39 11.5
 2 -4 -5 194.22 12.25
 2 -4 -5 180.26 12.55
 2 -4 -5 188.49 11.5
 2 -4 -5 196.96 12.25
 2 -4 -5 183.54 12.22
 -2 4 5 188.35 12.53
 1 -4 -5 67.12 4.19
 1 -4 -5 61.03 4.18
 1 -4 -5 65.56 4.18
 1 -4 -5 64.24 4.29
 1 -4 -5 61.74 4.17
 -1 4 5 63.23 4.28
 0 -4 -5 2.6 0.24
 0 -4 -5 3.01 0.24
 0 -4 -5 2.43 0.23
 -1 -4 -5 31.05 2.16
 -1 -4 -5 32.34 2.15
 -1 -4 -5 30.77 2.1
 1 4 5 31.05 2.14
 1 4 5 32.47 2.1
 -2 -4 -5 94.19 5.91
 -2 -4 -5 88.62 6.06
 -2 -4 -5 94.44 5.89
 -2 -4 -5 86.62 5.89
 2 4 5 90.31 6.66
 2 4 5 89.73 5.9
 2 4 5 88.04 6.04
 -3 -4 -5 67.89 4.27
 -3 -4 -5 61.57 4.25
 -3 -4 -5 70.96 4.25
 -3 -4 -5 58.95 4.37
 -3 -4 -5 65.54 3.96
 -3 -4 -5 65.49 3.96
 3 4 5 63.56 4.37
 3 4 5 59.88 4.77
 -4 -4 -5 135.07 9.14
 -4 -4 -5 139.07 8.58
 -4 -4 -5 132.5 8.58
 -4 -4 -5 142.94 9.16
 -4 -4 -5 151.77 10.73
 -4 -4 -5 134.39 9.38
 4 4 5 141.73 9.39
 4 4 5 141.81 10.19
 -5 -4 -5 3.24 0.54
 -5 -4 -5 2.49 0.37
 -5 -4 -5 2.79 0.36
 -5 -4 -5 2.7 0.29
 -5 -4 -5 2.69 0.4
 -5 -4 -5 3.17 0.32
 5 4 5 2.85 0.4
 5 4 5 2.99 0.32
 -6 -4 -5 10.18 0.89
 -6 -4 -5 9.16 0.77
 -6 -4 -5 10.06 1.08
 -6 -4 -5 11.64 0.82
 -6 -4 -5 9.01 0.9
 -6 -4 -5 9.99 0.88
 6 4 5 11.64 0.85
 -7 -4 -5 21.42 1.76
 -7 -4 -5 24.42 2.05
 -7 -4 -5 23.21 1.72
 -7 -4 -5 20.76 1.51
 -7 -4 -5 21.46 1.68
 -8 -4 -5 78.54 5
 -8 -4 -5 79.87 5.57
 -8 -4 -5 74.09 5.41
 -8 -4 -5 82.97 5.4
 -9 -4 -5 3.17 0.41
 -9 -4 -5 2.61 0.52
 -9 -4 -5 2.63 0.51
 -10 -4 -5 0.76 0.36
 -10 -4 -5 0.84 0.28
 -10 -4 -5 0.29 0.29
 -11 -4 -5 21.82 1.6
 -11 -4 -5 20.57 1.81
 -12 -4 -5 22.72 1.75
 -12 -4 -5 23.59 2
 -13 -4 -5 0.15 0.54
 11 -5 -5 11.5 1.09
 11 -5 -5 9.24 1.12
 10 -5 -5 1.26 0.44
 10 -5 -5 1.84 0.44
 9 -5 -5 7.34 0.75
 9 -5 -5 5.81 0.79
 8 -5 -5 7.68 0.82
 8 -5 -5 5.88 0.67
 7 -5 -5 2.93 0.41
 7 -5 -5 3.63 0.53
 6 -5 -5 6.6 0.71
 6 -5 -5 7.16 0.63
 5 -5 -5 94.85 6.58
 5 -5 -5 112.74 7.25
 5 -5 -5 98.65 7.03
 -5 5 5 110.71 7.05
 -5 5 5 113.79 7.24
 4 -5 -5 34.24 2.31
 4 -5 -5 31.22 2.37
 4 -5 -5 32.13 2.1
 4 -5 -5 34.05 2.32
 4 -5 -5 31.26 2.12
 -4 5 5 34.85 2.37
 3 -5 -5 0.36 0.1
 3 -5 -5 0.17 0.14
 3 -5 -5 0.15 0.13
 3 -5 -5 0.3 0.15
 3 -5 -5 0.2 0.13
 3 -5 -5 0.34 0.1
 -3 5 5 0.13 0.12
 2 -5 -5 10.44 0.77
 2 -5 -5 10.73 0.77
 2 -5 -5 9.92 0.76
 2 -5 -5 10.31 0.8
 -2 5 5 10.45 0.78
 1 -5 -5 104.37 6.92
 1 -5 -5 105.31 7.1
 1 -5 -5 109.44 6.93
 -1 5 5 106.9 7.09
 0 5 5 19.83 1.43
 1 5 5 4.06 0.52
 -2 -5 -5 16.58 1.21
 -2 -5 -5 18.04 1.18
 2 5 5 17.05 1.18
 2 5 5 17.35 1.44
 2 5 5 17.27 1.2
 -3 -5 -5 87.57 5.54
 -3 -5 -5 81.18 6.57
 -3 -5 -5 90.21 5.56
 -3 -5 -5 81.25 5.7
 -3 -5 -5 83.64 5.54
 3 5 5 84.2 5.69
 3 5 5 82.84 6.26
 -4 -5 -5 4.85 0.36
 -4 -5 -5 4.03 0.47
 -4 -5 -5 4.76 0.44
 -4 -5 -5 4.86 0.46
 -4 -5 -5 5.08 0.38
 -4 -5 -5 3.42 0.62
 -4 -5 -5 4.7 0.46
 4 5 5 4.04 0.48
 -5 -5 -5 56.17 3.77
 -5 -5 -5 56.64 3.81
 -5 -5 -5 55.36 3.9
 -5 -5 -5 57.02 3.53
 -5 -5 -5 56.86 3.5
 -5 -5 -5 59.81 4.51
 5 5 5 53.45 3.69
 5 5 5 52.84 3.89
 -6 -5 -5 0.97 0.2
 -6 -5 -5 0.84 0.24
 -6 -5 -5 0.92 0.38
 -6 -5 -5 1.29 0.31
 -6 -5 -5 0.78 0.24
 -7 -5 -5 17.97 1.59
 -7 -5 -5 19.86 1.56
 -7 -5 -5 18.8 1.88
 -7 -5 -5 20.96 1.39
 -7 -5 -5 21.39 1.55
 -8 -5 -5 22.91 1.7
 -8 -5 -5 22.87 1.89
 -8 -5 -5 28.47 1.93
 -9 -5 -5 49.39 3.35
 -9 -5 -5 48.13 3.05
 -9 -5 -5 40.48 3.31
 -10 -5 -5 1.51 0.46
 -10 -5 -5 1.51 0.39
 -10 -5 -5 0.96 0.31
 -11 -5 -5 0.21 0.38
 -11 -5 -5 0.61 0.29
 -12 -5 -5 15.38 1.48
 -12 -5 -5 14.34 1.23
 -13 -5 -5 18.76 1.8
 11 -6 -5 1.74 0.51
 10 -6 -5 17.06 1.39
 10 -6 -5 15.11 1.48
 -10 6 5 16 1.69
 9 -6 -5 10.06 1.02
 9 -6 -5 12.92 1.17
 8 -6 -5 0.74 0.31
 8 -6 -5 1.41 0.42
 7 -6 -5 10.57 0.93
 7 -6 -5 12.46 1.07
 6 -6 -5 1.46 0.28
 6 -6 -5 1.38 0.34
 5 -6 -5 -0.01 0.13
 5 -6 -5 0.13 0.18
 4 -6 -5 19.06 1.38
 4 -6 -5 17.95 1.23
 4 -6 -5 17.79 1.22
 4 -6 -5 17.67 1.42
 -4 6 5 19.13 1.4
 3 -6 -5 5.83 0.58
 3 -6 -5 6.5 0.46
 3 -6 -5 5.88 0.47
 3 -6 -5 7.03 0.48
 3 -6 -5 6.28 0.56
 3 -6 -5 7.15 0.58
 -3 6 5 5.72 0.55
 2 -6 -5 20.41 1.49
 2 -6 -5 20.12 1.44
 2 -6 -5 21.04 1.44
 2 -6 -5 20.22 1.44
 -2 6 5 25.04 1.84
 -2 6 5 20.42 1.46
 -1 6 5 3.92 0.58
 0 6 5 237.18 17.4
 0 6 5 266.16 18.36
 1 6 5 115.53 8.3
 1 6 5 108.72 7.8
 2 6 5 0.4 0.23
 -3 -6 -5 13.81 0.91
 -3 -6 -5 11.81 0.92
 -3 -6 -5 12.26 1.22
 -3 -6 -5 12.77 0.9
 -3 -6 -5 13.09 0.89
 3 6 5 12.86 1.11
 3 6 5 10.89 0.91
 -4 -6 -5 56.62 3.66
 -4 -6 -5 54.07 3.41
 -4 -6 -5 57.22 3.68
 -4 -6 -5 52.66 3.4
 -4 -6 -5 56.42 3.79
 -4 -6 -5 52.01 4.41
 -4 -6 -5 54.89 3.68
 4 6 5 55.4 3.78
 -5 -6 -5 1.28 0.42
 -5 -6 -5 0.51 0.22
 -5 -6 -5 0.47 0.14
 -5 -6 -5 0.82 0.2
 -5 -6 -5 0.3 0.15
 -5 -6 -5 1.08 0.22
 -6 -6 -5 3.29 0.35
 -6 -6 -5 3.06 0.42
 -6 -6 -5 4.28 0.51
 -6 -6 -5 3.81 0.46
 -6 -6 -5 4.08 0.69
 -7 -6 -5 15.72 1.3
 -7 -6 -5 15.72 1.63
 -7 -6 -5 16.85 1.3
 -7 -6 -5 16.45 1.16
 -8 -6 -5 6.67 0.64
 -8 -6 -5 7.66 0.79
 -8 -6 -5 7.16 0.77
 -9 -6 -5 0.62 0.36
 -9 -6 -5 0.46 0.27
 -9 -6 -5 0.87 0.36
 -10 -6 -5 21.91 1.53
 -10 -6 -5 18.43 1.69
 -11 -6 -5 2.25 0.41
 -11 -6 -5 1.02 0.47
 -12 -6 -5 -0.24 0.39
 -12 -6 -5 -0.08 0.29
 10 -7 -5 1.4 0.49
 9 -7 -5 17.42 1.62
 9 -7 -5 18.33 1.52
 -9 7 5 22.83 1.98
 8 -7 -5 42.02 3.13
 8 -7 -5 42.42 2.91
 -8 7 5 43.95 3.58
 7 -7 -5 0.57 0.3
 7 -7 -5 0.82 0.28
 -7 7 5 1.73 0.58
 6 -7 -5 0.07 0.23
 6 -7 -5 0.11 0.18
 -6 7 5 0.66 0.45
 5 -7 -5 17.61 1.5
 5 -7 -5 19.83 1.37
 -5 7 5 22.77 1.88
 4 -7 -5 30.59 2.23
 4 -7 -5 29.65 2.04
 -4 7 5 36.61 2.7
 3 -7 -5 31.79 1.99
 3 -7 -5 31.1 2.17
 3 -7 -5 30.03 2.16
 3 -7 -5 29.67 2.22
 3 -7 -5 32.52 1.98
 -3 7 5 30.26 2.2
 -3 7 5 33.86 2.63
 2 -7 -5 8.45 0.71
 2 -7 -5 8.95 0.68
 2 -7 -5 8.4 0.71
 -2 7 5 10.89 1.04
 -2 7 5 10.08 0.69
 -1 7 5 5.11 0.71
 -1 7 5 5.61 0.55
 0 7 5 1.52 0.38
 0 7 5 1.12 0.22
 1 7 5 145.73 10.16
 1 7 5 145.11 10.76
 2 7 5 52.07 4.01
 -3 -7 -5 2.57 0.27
 -3 -7 -5 2.78 0.53
 3 7 5 3.04 0.46
 -4 -7 -5 1.95 0.29
 -4 -7 -5 3 0.57
 -4 -7 -5 2.97 0.3
 -5 -7 -5 36.02 3.06
 -5 -7 -5 35.45 2.48
 -5 -7 -5 36.23 2.29
 -5 -7 -5 36.55 2.57
 -6 -7 -5 40.5 2.75
 -6 -7 -5 34.95 3.27
 -6 -7 -5 35.9 2.71
 -6 -7 -5 43.66 2.52
 -6 -7 -5 38.85 2.82
 -7 -7 -5 3.32 0.51
 -7 -7 -5 4.94 0.84
 -7 -7 -5 5.1 0.46
 -7 -7 -5 4.86 0.55
 -8 -7 -5 0.11 0.24
 -8 -7 -5 0.07 0.19
 -8 -7 -5 0.25 0.25
 -9 -7 -5 9.61 0.98
 -9 -7 -5 8.29 0.8
 -9 -7 -5 9.02 0.94
 -10 -7 -5 0.59 0.31
 -10 -7 -5 0.6 0.39
 -11 -7 -5 2.61 0.63
 -11 -7 -5 3.4 0.54
 -12 -7 -5 1.7 0.59
 10 -8 -5 2.66 0.59
 9 -8 -5 1.63 0.51
 -9 8 5 1.5 0.66
 8 -8 -5 22.03 1.62
 8 -8 -5 20.61 1.74
 -8 8 5 19.75 2.01
 7 -8 -5 34.8 2.5
 7 -8 -5 35.26 2.71
 -7 8 5 41.55 3.2
 6 -8 -5 -0.29 0.16
 6 -8 -5 0.14 0.24
 -6 8 5 -0.11 0.38
 5 -8 -5 3.59 0.48
 5 -8 -5 3.15 0.38
 -5 8 5 2.77 0.66
 4 -8 -5 18.95 1.26
 4 -8 -5 18.05 1.4
 -4 8 5 17.43 1.72
 3 -8 -5 61.38 3.84
 3 -8 -5 56.64 4.22
 3 -8 -5 63.14 4.15
 -3 8 5 68.79 4.88
 2 -8 -5 0.8 0.19
 2 -8 -5 0.78 0.19
 -2 8 5 0.78 0.37
 -1 8 5 23.19 2.03
 -1 8 5 23.52 1.82
 0 8 5 0.53 0.29
 0 8 5 0.68 0.22
 1 8 5 3.19 0.4
 1 8 5 3.91 0.58
 -2 -8 -5 16.94 1.6
 -3 -8 -5 36.59 3.09
 -4 -8 -5 0.63 0.18
 -4 -8 -5 0.66 0.37
 -4 -8 -5 0.53 0.16
 -5 -8 -5 2.78 0.38
 -5 -8 -5 2.92 0.36
 -5 -8 -5 3.32 0.64
 -5 -8 -5 2.89 0.28
 -6 -8 -5 33.72 2.14
 -6 -8 -5 32.83 2.89
 -6 -8 -5 32.23 2.32
 -7 -8 -5 48.17 4.22
 -7 -8 -5 48.61 3.46
 -7 -8 -5 52.25 3.22
 -8 -8 -5 2.29 0.35
 -8 -8 -5 3.17 0.49
 -9 -8 -5 1.12 0.33
 -9 -8 -5 1.25 0.4
 -10 -8 -5 6.18 0.79
 -10 -8 -5 4.78 0.62
 -11 -8 -5 9.38 1.07
 -11 -8 -5 8.62 0.91
 -12 -8 -5 0.08 0.41
 9 -9 -5 1.98 0.54
 -9 9 5 3.52 0.89
 8 -9 -5 0.2 0.26
 8 -9 -5 -0.02 0.31
 -8 9 5 0.34 0.56
 7 -9 -5 4.26 0.54
 7 -9 -5 4.46 0.64
 -7 9 5 3.31 0.81
 6 -9 -5 42.7 2.88
 6 -9 -5 42.32 3.11
 -6 9 5 45.11 3.64
 5 -9 -5 0.71 0.3
 5 -9 -5 0.91 0.24
 -5 9 5 0.29 0.45
 4 -9 -5 5.57 0.5
 4 -9 -5 5.23 0.58
 -4 9 5 4.37 0.79
 3 -9 -5 17.19 1.19
 3 -9 -5 18.41 1.34
 -3 9 5 18.28 1.74
 2 -9 -5 91.33 5.92
 -2 9 5 86.53 6.86
 -2 9 5 90.24 6.45
 -1 9 5 15.29 1.46
 -1 9 5 14.43 1.26
 0 9 5 2.81 0.41
 0 9 5 2.28 0.52
 1 9 5 17.46 1.39
 1 9 5 17.19 1.59
 -2 -9 -5 8.77 0.96
 2 9 5 6.54 0.69
 -3 -9 -5 11.77 1.27
 -4 -9 -5 27.21 1.77
 -4 -9 -5 28.05 2.34
 -4 -9 -5 23.11 1.78
 -5 -9 -5 3.86 0.72
 -5 -9 -5 2.29 0.26
 -5 -9 -5 2.63 0.34
 -6 -9 -5 -0.17 0.18
 -6 -9 -5 -0.13 0.14
 -6 -9 -5 0.04 0.45
 -7 -9 -5 15.78 1.22
 -7 -9 -5 19.47 1.39
 -8 -9 -5 41.76 2.79
 -8 -9 -5 35.64 2.53
 -9 -9 -5 8.48 0.88
 -9 -9 -5 7.2 0.73
 -10 -9 -5 0.06 0.28
 -10 -9 -5 0.31 0.37
 -11 -9 -5 6.94 0.92
 8 -10 -5 0.49 0.4
 -8 10 5 0.54 0.63
 -7 10 5 2.01 0.71
 6 -10 -5 0.24 0.22
 6 -10 -5 0.31 0.31
 -6 10 5 0 0.5
 5 -10 -5 21.21 1.64
 5 -10 -5 21.09 1.51
 -5 10 5 19.5 2.01
 4 -10 -5 8.27 0.78
 4 -10 -5 7.01 0.66
 -4 10 5 9.78 1.15
 3 -10 -5 24.35 1.63
 3 -10 -5 21.74 1.47
 -3 10 5 20.84 1.85
 -3 10 5 19.2 1.98
 2 -10 -5 53.7 3.25
 -2 10 5 44.62 3.86
 -2 10 5 42.97 3.59
 -1 10 5 34.02 2.99
 -1 10 5 37.42 2.76
 0 10 5 0.91 0.3
 0 10 5 0.18 0.37
 -1 -10 -5 3.42 0.65
 1 10 5 3.61 0.51
 -2 -10 -5 2.59 0.59
 2 10 5 2.05 0.4
 -3 -10 -5 25.57 2.33
 -4 -10 -5 0.6 0.43
 -4 -10 -5 0.48 0.2
 -5 -10 -5 1.37 0.21
 -5 -10 -5 1.33 0.27
 -5 -10 -5 1.19 0.52
 -6 -10 -5 0.09 0.15
 -6 -10 -5 0.4 0.24
 -6 -10 -5 -0.21 0.46
 -7 -10 -5 4.42 0.57
 -7 -10 -5 4.54 0.46
 -8 -10 -5 3.78 0.47
 -8 -10 -5 4.04 0.58
 -9 -10 -5 26.43 1.88
 -9 -10 -5 27.54 2.11
 -10 -10 -5 2.39 0.58
 -11 -10 -5 0.15 0.4
 7 -11 -5 0.46 0.38
 -7 11 5 0.5 0.62
 6 -11 -5 0.53 0.37
 -6 11 5 0.82 0.64
 5 -11 -5 0.27 0.22
 5 -11 -5 -0.26 0.29
 -5 11 5 0.33 0.56
 4 -11 -5 0.53 0.25
 4 -11 -5 0.62 0.31
 -4 11 5 1.12 0.59
 3 -11 -5 3.02 0.43
 3 -11 -5 2.83 0.35
 -3 11 5 2.03 0.61
 2 -11 -5 3.33 0.42
 -2 11 5 2.48 0.69
 -1 11 5 1.01 0.51
 0 -11 -5 29.38 2.6
 -1 -11 -5 36.85 3.16
 -2 -11 -5 1.91 0.56
 -3 -11 -5 5.76 0.54
 -3 -11 -5 6.95 0.97
 -4 -11 -5 15.32 1.56
 -4 -11 -5 13.87 1.07
 -5 -11 -5 22.99 2.25
 -5 -11 -5 23.09 1.57
 -5 -11 -5 24.98 1.72
 -6 -11 -5 0.63 0.53
 -6 -11 -5 0.17 0.26
 -6 -11 -5 0.15 0.17
 -7 -11 -5 0.12 0.19
 -7 -11 -5 0.32 0.29
 -8 -11 -5 5.73 0.67
 -8 -11 -5 4.21 0.51
 -9 -11 -5 0.64 0.41
 -10 -11 -5 9.62 1.04
 6 -12 -5 0.49 0.39
 -6 12 5 1 0.62
 5 -12 -5 14.64 1.32
 -5 12 5 14.73 1.73
 4 -12 -5 22.55 1.64
 4 -12 -5 20.09 1.48
 -4 12 5 17.98 2.04
 3 -12 -5 1.7 0.37
 3 -12 -5 1.55 0.3
 -3 12 5 0.67 0.54
 2 -12 -5 18.23 1.41
 2 -12 -5 19.09 1.3
 1 -12 -5 3.19 0.4
 -3 -12 -5 8.34 0.71
 -3 -12 -5 8.19 1.13
 -4 -12 -5 0 0.49
 -4 -12 -5 0.23 0.22
 -5 -12 -5 18.01 1.35
 -5 -12 -5 17.64 1.22
 -5 -12 -5 17.76 1.89
 -6 -12 -5 20.12 1.52
 -6 -12 -5 25.84 1.72
 -7 -12 -5 1.52 0.41
 -7 -12 -5 1.82 0.31
 -8 -12 -5 0.07 0.32
 -9 -12 -5 3.98 0.6
 4 -13 -5 4.04 0.6
 3 -13 -5 15.21 1.27
 2 -13 -5 2.17 0.31
 -4 -13 -5 0.29 0.17
 -5 -13 -5 0.17 0.17
 -5 -13 -5 0.48 0.29
 -6 -13 -5 7.83 0.81
 -7 -13 -5 22.74 1.78
 -5 -11 6 1.35 0.5
 4 11 -6 0.29 0.5
 -4 -11 6 0.32 0.41
 3 11 -6 2.95 0.73
 -3 -11 6 3.87 0.65
 2 11 -6 7.59 1.13
 -2 -11 6 9.14 0.99
 1 11 -6 0.9 0.54
 -1 -11 6 0.33 0.35
 0 11 -6 1 0.57
 0 -11 6 0.71 0.4
 -1 11 -6 2.88 0.78
 1 -11 6 2.93 0.59
 -2 11 -6 3.98 0.9
 2 -11 6 3.39 0.66
 -3 11 -6 2.78 0.85
 -7 -10 6 1.62 0.53
 -6 -10 6 0.25 0.38
 -5 -10 6 7.23 0.8
 -5 -10 6 8.2 0.95
 4 10 -6 4.69 0.84
 -4 -10 6 4.53 0.71
 -4 -10 6 5.26 0.61
 3 10 -6 -0.38 0.34
 -3 -10 6 1.24 0.35
 -3 -10 6 0.29 0.33
 2 10 -6 12.32 1.47
 -2 -10 6 15.13 1.18
 -2 -10 6 14.61 1.31
 1 10 -6 20.29 2.24
 -1 -10 6 27.5 2.12
 -1 -10 6 30.77 1.95
 0 10 -6 1.18 0.57
 0 -10 6 2.09 0.52
 0 -10 6 1.25 0.37
 -1 10 -6 4.12 0.8
 1 -10 6 3.99 0.65
 1 -10 6 3.35 0.52
 -2 10 -6 5.26 0.96
 2 -10 6 6.42 0.84
 2 -10 6 6.03 0.69
 -3 10 -6 10.77 1.47
 3 -10 6 11.88 1.24
 3 -10 6 13.46 1.1
 -4 10 -6 0.54 0.57
 4 -10 6 0.25 0.35
 -5 10 -6 3.69 0.95
 5 -10 6 2.61 0.63
 -8 -9 6 1.1 0.51
 -8 -9 6 1.26 0.41
 -7 -9 6 0.95 0.35
 -7 -9 6 0.49 0.38
 -6 -9 6 2.44 0.55
 -6 -9 6 2.54 0.46
 -5 -9 6 0.37 0.33
 -5 -9 6 0.16 0.23
 4 9 -6 19.08 1.82
 -4 -9 6 21.92 1.53
 -4 -9 6 19.53 1.66
 3 9 -6 3.25 0.7
 -3 -9 6 4.33 0.62
 -3 -9 6 3.14 0.47
 2 9 -6 -0.28 0.32
 -2 -9 6 0.15 0.21
 -2 -9 6 0.2 0.29
 1 9 -6 8.93 1.08
 -1 -9 6 6.85 0.71
 -1 -9 6 7.71 0.87
 0 9 -6 29.35 2.72
 0 -9 6 32.84 2.28
 0 -9 6 38.01 2.56
 -1 9 -6 1.5 0.58
 1 -9 6 1.9 0.38
 1 -9 6 1.73 0.44
 -2 9 -6 2.66 0.69
 2 -9 6 2.59 0.43
 2 -9 6 2.27 0.52
 -3 9 -6 2.59 0.76
 3 -9 6 3.89 0.53
 3 -9 6 4.62 0.66
 -4 9 -6 19.06 1.94
 4 -9 6 20.02 1.5
 4 -9 6 17.96 1.63
 -5 9 -6 1.57 0.71
 5 -9 6 1.63 0.55
 5 -9 6 1.56 0.44
 -6 9 -6 1.26 0.72
 6 -9 6 1.41 0.57
 -9 -8 6 11.4 1.32
 -9 -8 6 14.96 1.21
 -8 -8 6 7.55 0.8
 -8 -8 6 8.38 0.94
 -7 -8 6 0.9 0.41
 -7 -8 6 1.62 0.37
 -6 -8 6 -0.26 0.29
 -6 -8 6 -0.02 0.2
 -5 -8 6 15.04 1.19
 -5 -8 6 15.24 1.34
 4 8 -6 2.15 0.55
 -4 -8 6 3.02 0.51
 -4 -8 6 2.56 0.4
 3 8 -6 9.1 1.06
 -3 -8 6 9.72 0.91
 -3 -8 6 7.78 0.76
 2 8 -6 13.9 1.36
 -2 -8 6 12.84 1.19
 -2 -8 6 14.62 1.09
 1 8 -6 9.66 1.16
 -1 -8 6 11.22 1.05
 -1 -8 6 11.53 0.91
 0 8 -6 3.65 0.67
 0 -8 6 2.55 0.4
 0 -8 6 3.56 0.54
 -1 8 -6 23.76 2.09
 1 -8 6 25.87 1.71
 1 -8 6 21.75 1.84
 -2 8 -6 9.41 1.2
 2 -8 6 10.79 0.9
 2 -8 6 11.31 1.05
 -3 8 -6 0.21 0.44
 3 -8 6 0.25 0.22
 3 -8 6 -0.44 0.2
 -4 8 -6 4.67 0.91
 4 -8 6 4.19 0.68
 4 -8 6 6.91 0.66
 -5 8 -6 47.48 4.19
 5 -8 6 55.92 3.55
 5 -8 6 54.21 3.83
 6 -8 6 5.2 0.78
 6 -8 6 4.44 0.62
 7 -8 6 -0.07 0.25
 7 -8 6 0.11 0.42
 8 -8 6 0.66 0.48
 -10 -7 6 -0.23 0.49
 -9 -7 6 0.45 0.3
 -9 -7 6 -0.11 0.38
 -8 -7 6 19.69 1.69
 -8 -7 6 20.31 1.53
 -7 -7 6 20.32 1.79
 -7 -7 6 24.07 1.67
 -6 -7 6 0.31 0.23
 -6 -7 6 0.28 0.29
 -5 -7 6 0.39 0.3
 -5 -7 6 0.36 0.21
 4 7 -6 44.32 3.58
 -4 -7 6 45.21 3.3
 -4 -7 6 49.87 3.09
 3 7 -6 72.63 5.73
 -3 -7 6 78.84 5.31
 -3 -7 6 81.36 4.97
 2 7 -6 21.91 1.85
 -2 -7 6 20.5 1.5
 -2 -7 6 21.74 1.67
 1 7 -6 6.24 0.76
 -1 -7 6 4.5 0.5
 -1 -7 6 4.12 0.58
 0 7 -6 0.46 0.32
 0 -7 6 0.24 0.24
 0 -7 6 0.37 0.18
 -1 7 -6 0.47 0.35
 1 -7 6 0.13 0.18
 1 -7 6 0.2 0.24
 -2 7 -6 44.53 3.16
 2 -7 6 35.51 2.78
 2 -7 6 37.61 2.58
 -3 7 -6 1.99 0.53
 3 -7 6 0.99 0.36
 3 -7 6 1.08 0.3
 -4 7 -6 1.46 0.55
 4 -7 6 1.05 0.36
 4 -7 6 1.32 0.31
 5 -7 6 4.15 0.54
 5 -7 6 4.2 0.63
 6 -7 6 43.62 2.92
 6 -7 6 41.36 3.15
 7 -7 6 5.04 0.78
 7 -7 6 5.94 0.7
 8 -7 6 0.29 0.35
 8 -7 6 1.41 0.5
 9 -7 6 -0.05 0.4
 -11 -6 6 1.47 0.62
 -10 -6 6 8.22 1.04
 -9 -6 6 -0.14 0.35
 -9 -6 6 0.34 0.28
 -8 -6 6 0.43 0.34
 -8 -6 6 0.51 0.25
 -7 -6 6 17.25 1.47
 -7 -6 6 17.86 1.34
 -6 -6 6 58.07 3.85
 -6 -6 6 51.07 3.54
 -5 -6 6 3.18 0.54
 -5 -6 6 3.16 0.43
 -4 -6 6 -0.06 0.16
 -4 -6 6 -0.09 0.19
 -4 -6 6 -0.09 0.13
 3 6 -6 13.22 1.2
 3 6 -6 13.81 1.28
 -3 -6 6 14.52 1.15
 -3 -6 6 14.03 1.21
 -3 -6 6 13.16 1.03
 2 6 -6 0.46 0.31
 2 6 -6 0.74 0.32
 2 6 -6 0.61 0.3
 -2 -6 6 0.84 0.26
 -2 -6 6 0.56 0.19
 -2 -6 6 0.73 0.28
 1 6 -6 1.76 0.38
 1 6 -6 2.19 0.47
 1 6 -6 1.72 0.42
 -1 -6 6 1.27 0.32
 -1 -6 6 1.54 0.28
 0 6 -6 5.99 0.82
 0 6 -6 7.28 0.81
 0 6 -6 7.18 0.78
 0 -6 6 7.84 0.64
 0 -6 6 8.7 0.76
 -1 6 -6 13.81 1.16
 -1 6 -6 14.15 1.28
 1 -6 6 10.4 1.06
 1 -6 6 14.31 1
 -2 6 -6 21.66 1.78
 -2 6 -6 21.39 1.96
 2 -6 6 24.75 1.62
 2 -6 6 23.13 1.75
 -3 6 -6 5.62 0.79
 3 -6 6 3.5 0.56
 3 -6 6 4.57 0.5
 4 -6 6 3.05 0.49
 4 -6 6 2.3 0.38
 5 -6 6 1.08 0.31
 5 -6 6 1.08 0.4
 6 -6 6 0.24 0.23
 6 -6 6 0.48 0.31
 7 -6 6 20.55 1.56
 7 -6 6 19.76 1.71
 8 -6 6 10.41 0.98
 8 -6 6 9.59 1.09
 9 -6 6 0.17 0.38
 10 -6 6 -0.08 0.4
 -11 -5 6 10.06 1.18
 -10 -5 6 0.58 0.42
 -9 -5 6 2.78 0.59
 -8 -5 6 0.08 0.26
 -8 -5 6 0.31 0.24
 -7 -5 6 7.59 0.8
 -7 -5 6 6.67 0.67
 6 5 -6 2.84 0.52
 6 5 -6 2.5 0.48
 -6 -5 6 2.5 0.48
 -6 -5 6 1.88 0.34
 -6 -5 6 2.34 0.44
 5 5 -6 11.91 1.11
 5 5 -6 9.5 1.07
 -5 -5 6 12.09 0.94
 -5 -5 6 13.22 1.08
 -5 -5 6 14.14 1.16
 4 5 -6 1.56 0.41
 4 5 -6 1.97 0.42
 -4 -5 6 2.07 0.38
 -4 -5 6 2.1 0.41
 -4 -5 6 1.6 0.28
 3 5 -6 14.42 1.14
 3 5 -6 12.78 1.17
 3 5 -6 12.36 1.11
 3 5 -6 11.36 1.11
 -3 -5 6 12.61 1.11
 -3 -5 6 13.41 0.96
 -3 -5 6 12.09 1.05
 2 5 -6 28.25 2.25
 2 5 -6 29.38 2.13
 2 5 -6 26.56 2.1
 2 5 -6 27.34 2.15
 -2 -5 6 29.52 1.9
 -2 -5 6 28.12 2.15
 -2 -5 6 28.76 2.06
 1 5 -6 87.52 7.12
 1 5 -6 105.63 7.32
 1 5 -6 115.39 7.15
 1 5 -6 115.38 7.68
 -1 -5 6 109.73 6.66
 0 5 -6 8.16 0.82
 0 5 -6 9.47 0.9
 0 5 -6 7.07 0.82
 0 5 -6 8.44 0.89
 0 5 -6 9.27 0.84
 0 -5 6 7.92 0.86
 0 -5 6 8.88 0.69
 0 -5 6 7.76 0.78
 -1 5 -6 1.46 0.37
 -1 5 -6 1.63 0.42
 -1 5 -6 1.27 0.36
 -1 5 -6 1.05 0.34
 1 -5 6 1.04 0.3
 1 -5 6 0.92 0.34
 1 -5 6 1.48 0.26
 -2 5 -6 22.38 1.67
 -2 5 -6 23.02 1.84
 -2 5 -6 22.92 1.69
 2 -5 6 21.4 1.49
 2 -5 6 19.99 1.62
 2 -5 6 19.84 1.71
 -3 5 -6 50.81 3.75
 -3 5 -6 47.91 3.44
 -3 5 -6 51.66 3.47
 3 -5 6 48.79 3.17
 3 -5 6 45.51 3.41
 -4 5 -6 0.09 0.31
 -4 5 -6 0.07 0.31
 4 -5 6 -0.22 0.16
 4 -5 6 -0.43 0.16
 -5 5 -6 1.39 0.42
 -5 5 -6 1.87 0.49
 5 -5 6 1.81 0.42
 5 -5 6 2.09 0.36
 6 -5 6 3.07 0.54
 6 -5 6 3.06 0.45
 7 -5 6 0.56 0.32
 7 -5 6 1.11 0.3
 8 -5 6 4.11 0.57
 8 -5 6 4.37 0.68
 9 -5 6 5.25 0.78
 10 -5 6 4.13 0.74
 -12 -4 6 -0.16 0.4
 -11 -4 6 4.38 0.77
 -10 -4 6 14.44 1.37
 -9 -4 6 10.52 1.08
 8 4 -6 2.21 0.48
 8 4 -6 1.25 0.48
 -8 -4 6 1.38 0.34
 -8 -4 6 1.02 0.4
 7 4 -6 3.16 0.55
 7 4 -6 2.57 0.55
 -7 -4 6 3 0.49
 -7 -4 6 2.76 0.39
 -7 -4 6 2 0.48
 6 4 -6 6.44 0.78
 6 4 -6 7.94 0.82
 -6 -4 6 7.22 0.82
 -6 -4 6 7.03 0.64
 -6 -4 6 6.94 0.74
 5 4 -6 4.6 0.6
 5 4 -6 3.55 0.53
 -5 -4 6 3.68 0.51
 -5 -4 6 4.14 0.57
 -5 -4 6 3.54 0.42
 4 4 -6 64.46 4.73
 4 4 -6 59.91 4.71
 4 4 -6 71.63 4.32
 4 4 -6 68.44 4.64
 4 4 -6 67.18 4.61
 -4 -4 6 67.97 4.73
 -4 -4 6 67.56 4.28
 -4 -4 6 71.66 4.61
 3 4 -6 8.45 0.9
 3 4 -6 11.23 0.93
 3 4 -6 9.34 0.91
 3 4 -6 11.3 0.97
 3 4 -6 10.68 0.91
 3 4 -6 9.62 0.8
 -3 -4 6 9.77 0.85
 -3 -4 6 10.42 0.89
 -3 -4 6 8.3 0.75
 2 4 -6 3.6 0.48
 2 4 -6 3.58 0.51
 2 4 -6 4.11 0.52
 2 4 -6 3.91 0.52
 2 4 -6 4.63 0.54
 2 4 -6 4.09 0.42
 -2 -4 6 3.14 0.43
 -2 -4 6 2.88 0.36
 -2 -4 6 3.17 0.46
 1 4 -6 3.95 0.54
 1 4 -6 3 0.45
 1 4 -6 4.16 0.52
 1 4 -6 4.47 0.55
 1 4 -6 4.68 0.44
 1 4 -6 3.85 0.49
 -1 -4 6 3.62 0.45
 -1 -4 6 4.28 0.51
 -1 -4 6 2.37 0.34
 0 4 -6 84.8 5.05
 0 4 -6 85.02 5.4
 0 4 -6 72.89 5.38
 0 4 -6 69.21 5.48
 0 4 -6 79.21 5.78
 0 4 -6 86.32 5.56
 0 -4 6 77.11 5.54
 0 -4 6 82.92 5.01
 0 -4 6 80.08 5.43
 0 -4 6 82.24 5.37
 -1 4 -6 2.22 0.4
 -1 4 -6 1.51 0.39
 -1 4 -6 1.71 0.29
 -1 4 -6 1.99 0.38
 -1 4 -6 1.68 0.35
 -1 4 -6 2.02 0.4
 1 -4 6 1.19 0.24
 1 -4 6 1.35 0.35
 1 -4 6 2.14 0.34
 -2 4 -6 24.69 1.73
 -2 4 -6 20.69 1.77
 -2 4 -6 21.72 1.48
 -2 4 -6 22.66 1.66
 -2 4 -6 18.78 1.65
 -2 4 -6 22.89 1.65
 2 -4 6 20.43 1.59
 2 -4 6 18.5 1.66
 2 -4 6 22.35 1.47
 -3 4 -6 3.17 0.51
 -3 4 -6 2.69 0.48
 -3 4 -6 2.01 0.41
 -3 4 -6 2.4 0.36
 -3 4 -6 3.07 0.48
 3 -4 6 3.07 0.49
 3 -4 6 2.63 0.34
 3 -4 6 2.7 0.42
 -4 4 -6 45.62 2.97
 -4 4 -6 31.38 2.78
 -4 4 -6 47.85 2.86
 4 -4 6 39.5 2.91
 4 -4 6 42.1 2.59
 4 -4 6 31.57 2.74
 -5 4 -6 15.4 1.35
 -5 4 -6 18.74 1.4
 5 -4 6 15.1 1.32
 5 -4 6 15.35 1.19
 -6 4 -6 1.39 0.42
 -6 4 -6 2.06 0.48
 6 -4 6 2 0.36
 6 -4 6 1.34 0.41
 -7 4 -6 4.37 0.68
 -7 4 -6 5.14 0.69
 7 -4 6 3.82 0.6
 7 -4 6 3.41 0.5
 8 -4 6 10.3 0.88
 8 -4 6 7.58 0.92
 9 -4 6 3.12 0.61
 10 -4 6 7.75 0.98
 11 -4 6 2.12 0.63
 -12 -3 6 5.5 0.88
 -11 -3 6 0.83 0.45
 10 3 -6 0.39 0.39
 -10 -3 6 -0.11 0.31
 9 3 -6 27.7 2.29
 9 3 -6 30.01 2.33
 -9 -3 6 29.73 2.26
 8 3 -6 14.41 1.41
 -8 -3 6 18.43 1.53
 -8 -3 6 16.44 1.41
 -8 -3 6 16.99 1.25
 7 3 -6 0.33 0.29
 7 3 -6 0.93 0.36
 -7 -3 6 0.92 0.25
 -7 -3 6 0.98 0.37
 -7 -3 6 0.75 0.3
 6 3 -6 1.98 0.44
 6 3 -6 2.07 0.37
 6 3 -6 1.8 0.43
 6 3 -6 1.52 0.4
 -6 -3 6 1.82 0.31
 -6 -3 6 2.03 0.38
 -6 -3 6 1.37 0.39
 5 3 -6 18.38 1.43
 5 3 -6 16.69 1.44
 5 3 -6 18.91 1.3
 5 3 -6 18.76 1.44
 -5 -3 6 18.23 1.26
 -5 -3 6 16.29 1.42
 -5 -3 6 15.81 1.35
 4 3 -6 6.46 0.59
 4 3 -6 6.21 0.69
 4 3 -6 6.22 0.67
 4 3 -6 6.34 0.67
 -4 -3 6 6.3 0.53
 -4 -3 6 6.04 0.68
 -4 -3 6 5.74 0.62
 3 3 -6 12.15 1.01
 3 3 -6 11.99 0.97
 3 3 -6 10.16 0.85
 3 3 -6 10.81 0.97
 3 3 -6 9.89 0.94
 3 3 -6 11.44 0.99
 -3 -3 6 10.48 0.91
 -3 -3 6 11.6 0.83
 -3 -3 6 10.94 0.95
 2 3 -6 8.73 0.76
 2 3 -6 8.85 0.74
 2 3 -6 6.94 0.63
 2 3 -6 8.14 0.77
 2 3 -6 7.59 0.73
 2 3 -6 8.83 0.75
 -2 -3 6 7.62 0.61
 -2 -3 6 6.66 0.67
 -2 -3 6 7.32 0.71
 1 3 -6 10.74 0.92
 1 3 -6 11.03 0.92
 1 3 -6 10.03 0.81
 1 3 -6 10.5 0.93
 1 3 -6 10.49 0.95
 1 3 -6 10.26 0.89
 -1 -3 6 10.78 0.88
 -1 -3 6 10.45 0.78
 -1 -3 6 11.76 0.94
 0 3 -6 3.09 0.42
 0 3 -6 3.17 0.36
 0 3 -6 3.42 0.46
 0 3 -6 2.85 0.43
 0 3 -6 3.44 0.43
 0 3 -6 2.74 0.41
 0 -3 6 3.24 0.45
 0 -3 6 2.28 0.38
 0 -3 6 2.74 0.31
 0 -3 6 3.45 0.4
 -1 3 -6 0.57 0.25
 -1 3 -6 0.49 0.19
 -1 3 -6 0.15 0.15
 -1 3 -6 0.09 0.18
 -1 3 -6 0.3 0.23
 -1 3 -6 -0.11 0.18
 1 -3 6 0.1 0.17
 1 -3 6 0.07 0.14
 1 -3 6 -0.03 0.09
 -2 3 -6 142.12 10.1
 -2 3 -6 164.7 10.38
 -2 3 -6 153.72 10.37
 -2 3 -6 154.7 10.1
 -2 3 -6 149.04 10.83
 -2 3 -6 148.51 9.48
 2 -3 6 148.47 10.36
 2 -3 6 153.78 10.08
 2 -3 6 163.46 9.48
 -3 3 -6 3.86 0.51
 -3 3 -6 2.35 0.41
 -3 3 -6 2.38 0.33
 -3 3 -6 2.26 0.41
 3 -3 6 2.45 0.31
 3 -3 6 2.7 0.44
 3 -3 6 2.07 0.36
 -4 3 -6 11.78 1.06
 -4 3 -6 11.45 1.03
 -4 3 -6 12.99 1.12
 -4 3 -6 13.38 0.95
 4 -3 6 10.57 1.06
 4 -3 6 11.99 0.91
 4 -3 6 11.82 1.02
 -5 3 -6 57.5 3.34
 -5 3 -6 49.41 3.72
 -5 3 -6 52.46 3.62
 -5 3 -6 50.64 3.58
 5 -3 6 47.53 3.31
 5 -3 6 48.98 3.7
 5 -3 6 51.57 3.58
 -6 3 -6 58.97 4.14
 -6 3 -6 61.57 4.12
 6 -3 6 58.05 3.81
 6 -3 6 56.78 4.08
 -7 3 -6 1.62 0.46
 -7 3 -6 1.7 0.46
 7 -3 6 2.19 0.45
 7 -3 6 1.96 0.36
 -8 3 -6 1.02 0.4
 -8 3 -6 0.95 0.43
 8 -3 6 0.65 0.32
 8 -3 6 0.44 0.26
 -9 3 -6 16.89 1.48
 9 -3 6 14.68 1.4
 10 -3 6 11.73 1.23
 11 -3 6 2.66 0.64
 11 2 -6 12.01 1.3
 11 2 -6 14.44 1.35
 -11 -2 6 10.6 1.22
 10 2 -6 0.57 0.47
 10 2 -6 0.09 0.35
 -10 -2 6 0.66 0.39
 9 2 -6 1.22 0.42
 9 2 -6 2.25 0.56
 -9 -2 6 1.67 0.46
 8 2 -6 27.69 2.07
 8 2 -6 24.2 2.04
 -8 -2 6 26.17 2
 7 2 -6 33.43 2.51
 7 2 -6 37.23 2.55
 7 2 -6 34.57 2.33
 7 2 -6 31.32 2.57
 -7 -2 6 31.39 2.46
 -7 -2 6 33.87 2.59
 -7 -2 6 35.62 2.28
 6 2 -6 28.17 1.98
 6 2 -6 28.75 1.83
 6 2 -6 26.31 1.97
 6 2 -6 25.15 2.02
 -6 -2 6 19.64 1.86
 -6 -2 6 28.12 2.03
 -6 -2 6 26.39 1.76
 5 2 -6 1.07 0.28
 5 2 -6 0.72 0.29
 5 2 -6 1.1 0.27
 5 2 -6 0.73 0.28
 -5 -2 6 0.92 0.31
 -5 -2 6 0.52 0.22
 -5 -2 6 0.59 0.19
 4 2 -6 33.85 2.29
 4 2 -6 29.62 2.21
 4 2 -6 27.75 2.04
 4 2 -6 33.33 2.23
 -4 -2 6 27.75 2.16
 -4 -2 6 32.65 2.27
 -4 -2 6 30.46 2.01
 3 2 -6 31.18 2.19
 3 2 -6 33.13 2.19
 3 2 -6 31.75 2.21
 3 2 -6 31.75 2.01
 -3 -2 6 30.89 2.2
 -3 -2 6 24.66 1.94
 -3 -2 6 29.38 2.13
 2 2 -6 34.02 2.24
 2 2 -6 32.32 2.36
 2 2 -6 30.17 2.06
 2 2 -6 34.72 2.3
 2 2 -6 33.64 2.23
 2 2 -6 31.12 2.26
 -2 -2 6 28.52 2.17
 -2 -2 6 30.4 2.25
 -2 -2 6 27.91 2.02
 1 2 -6 0.99 0.24
 1 2 -6 0.69 0.22
 1 2 -6 0.41 0.21
 1 2 -6 0.64 0.22
 1 2 -6 0.25 0.17
 1 2 -6 0.37 0.16
 -1 -2 6 0.41 0.16
 -1 -2 6 0.28 0.16
 -1 -2 6 0.37 0.17
 -1 -2 6 0.41 0.13
 0 2 -6 5.9 0.52
 0 2 -6 6.74 0.6
 0 2 -6 5.92 0.59
 0 2 -6 7.3 0.64
 0 2 -6 7.23 0.63
 0 2 -6 5.41 0.62
 0 -2 6 6.88 0.63
 0 -2 6 6.39 0.61
 0 -2 6 5.76 0.56
 0 -2 6 6.06 0.49
 -1 2 -6 3.15 0.4
 -1 2 -6 3.28 0.42
 -1 2 -6 3.04 0.33
 -1 2 -6 3.29 0.4
 -1 2 -6 2.04 0.37
 -1 2 -6 2.4 0.4
 1 -2 6 3.15 0.3
 1 -2 6 2.94 0.36
 1 -2 6 2.35 0.37
 -2 2 -6 44.89 3.46
 -2 2 -6 48.1 3.39
 -2 2 -6 45.75 3.14
 -2 2 -6 50.57 3.38
 -2 2 -6 53.74 3.49
 2 -2 6 50.93 3.35
 2 -2 6 51.12 3.48
 2 -2 6 48.54 3.12
 -3 2 -6 65.73 4.41
 -3 2 -6 60.44 3.97
 -3 2 -6 64.33 4.81
 -3 2 -6 64.94 4.28
 -3 2 -6 58.97 4.25
 3 -2 6 65.15 4.25
 3 -2 6 60.26 4.38
 3 -2 6 61.55 3.96
 -4 2 -6 1.5 0.28
 -4 2 -6 1.6 0.39
 -4 2 -6 1.89 0.3
 -4 2 -6 1.66 0.36
 -4 2 -6 1.47 0.33
 4 -2 6 1.53 0.25
 4 -2 6 1.4 0.35
 4 -2 6 1.12 0.3
 -5 2 -6 1.36 0.39
 -5 2 -6 1.01 0.29
 -5 2 -6 1.43 0.29
 -5 2 -6 1.19 0.34
 5 -2 6 1.79 0.4
 5 -2 6 0.92 0.27
 -6 2 -6 46.2 3.2
 -6 2 -6 42.14 3.07
 -6 2 -6 42.53 2.82
 -6 2 -6 37.06 3.01
 6 -2 6 44.77 3.03
 6 -2 6 41.67 2.8
 6 -2 6 44.38 3.17
 -7 2 -6 51.78 3.37
 -7 2 -6 46.09 3.37
 -7 2 -6 49.39 3.51
 7 -2 6 42.29 3.3
 7 -2 6 45.61 3.47
 7 -2 6 45.45 3.07
 -8 2 -6 1.09 0.42
 -8 2 -6 0.9 0.37
 8 -2 6 1.07 0.38
 -9 2 -6 0.54 0.41
 -9 2 -6 1.34 0.47
 9 -2 6 0.44 0.32
 -10 2 -6 21.11 1.96
 -10 2 -6 23.61 2.02
 10 -2 6 26.81 2.02
 11 -2 6 13.2 1.36
 12 -2 6 1.68 0.57
 12 1 -6 4.95 0.82
 11 1 -6 0.54 0.39
 10 1 -6 4.8 0.76
 -10 -1 6 4.69 0.7
 9 1 -6 4.1 0.65
 -9 -1 6 3.23 0.57
 8 1 -6 0.4 0.25
 8 1 -6 0.79 0.35
 -8 -1 6 0.55 0.28
 7 1 -6 3.1 0.55
 7 1 -6 3.65 0.56
 7 1 -6 3.4 0.47
 7 1 -6 3.94 0.59
 -7 -1 6 4.13 0.45
 -7 -1 6 3.83 0.57
 -7 -1 6 4.42 0.55
 6 1 -6 103.42 6.69
 6 1 -6 112.02 7.16
 6 1 -6 104.3 7.32
 6 1 -6 104.66 7.13
 -6 -1 6 104.58 7.31
 -6 -1 6 102.86 7.09
 -6 -1 6 111.52 6.64
 5 1 -6 35.04 2.79
 5 1 -6 40.51 2.82
 5 1 -6 40.81 2.62
 5 1 -6 40.43 2.9
 -5 -1 6 40.07 2.88
 -5 -1 6 39.25 2.77
 -5 -1 6 41.67 2.58
 4 1 -6 -0.06 0.11
 4 1 -6 0.05 0.15
 4 1 -6 0.07 0.19
 4 1 -6 -0.07 0.14
 -4 -1 6 0.29 0.13
 -4 -1 6 0.19 0.14
 -4 -1 6 0.17 0.16
 3 1 -6 1.25 0.27
 3 1 -6 1.75 0.27
 3 1 -6 1.97 0.32
 3 1 -6 1.48 0.32
 -3 -1 6 1.99 0.24
 -3 -1 6 1.81 0.28
 -3 -1 6 1.96 0.32
 2 1 -6 16.98 1.28
 2 1 -6 14.56 1.27
 2 1 -6 15.83 1.17
 2 1 -6 18.55 1.29
 2 1 -6 18.09 1.32
 2 1 -6 18.07 1.33
 -2 -1 6 15.48 1.28
 -2 -1 6 17.74 1.14
 -2 -1 6 16.36 1.24
 1 1 -6 81.19 5.46
 1 1 -6 82.13 5.25
 1 1 -6 72.06 4.79
 1 1 -6 80.04 5.26
 1 1 -6 72.09 5.1
 1 1 -6 69.75 5.13
 -1 -1 6 82.87 5.1
 -1 -1 6 67.29 5.22
 -1 -1 6 85.47 5.15
 -1 -1 6 75.22 4.77
 0 1 -6 0.26 0.19
 0 1 -6 0.44 0.19
 0 1 -6 0.47 0.19
 0 1 -6 0.46 0.2
 0 1 -6 0.36 0.15
 0 1 -6 0.37 0.18
 0 -1 6 0.88 0.22
 0 -1 6 0.69 0.21
 0 -1 6 0.27 0.16
 0 -1 6 0.5 0.18
 0 -1 6 0.35 0.12
 -1 1 -6 30.36 2.06
 -1 1 -6 28.89 2.16
 -1 1 -6 27.24 1.88
 -1 1 -6 27.2 2.08
 -1 1 -6 27.35 2.09
 -1 1 -6 30.72 2.03
 1 -1 6 32.05 2.07
 1 -1 6 29.58 1.86
 1 -1 6 28.76 2.08
 1 -1 6 25.74 1.99
 -2 1 -6 37.5 2.74
 -2 1 -6 38.79 2.48
 -2 1 -6 38.65 2.67
 -2 1 -6 34.14 2.66
 2 -1 6 40.58 2.46
 2 -1 6 38.19 2.74
 2 -1 6 40.51 2.65
 -3 1 -6 0.57 0.2
 -3 1 -6 0.38 0.21
 -3 1 -6 0.26 0.2
 -3 1 -6 0.49 0.24
 3 -1 6 0.65 0.24
 3 -1 6 0.78 0.21
 3 -1 6 0.57 0.15
 -4 1 -6 91.37 6.04
 -4 1 -6 89.6 6.88
 -4 1 -6 95.7 6.03
 -4 1 -6 94.48 5.64
 -4 1 -6 88.07 6.2
 4 -1 6 78.03 5.97
 4 -1 6 95.86 5.61
 4 -1 6 85.01 6.17
 -5 1 -6 0.28 0.25
 -5 1 -6 0.68 0.25
 -5 1 -6 0.93 0.28
 -5 1 -6 0.37 0.24
 -5 1 -6 0.34 0.19
 5 -1 6 0.32 0.21
 5 -1 6 0.69 0.25
 5 -1 6 -0.02 0.13
 -6 1 -6 10.83 1.04
 -6 1 -6 12.85 0.97
 -6 1 -6 10.86 1.06
 -6 1 -6 12.04 1.13
 6 -1 6 12.99 0.94
 6 -1 6 11.71 1.11
 6 -1 6 13.76 1.07
 -7 1 -6 22.01 1.57
 -7 1 -6 23.19 1.84
 -7 1 -6 25.02 1.75
 -7 1 -6 21.21 1.75
 7 -1 6 20.34 1.54
 7 -1 6 20.71 1.69
 7 -1 6 21.18 1.8
 -8 1 -6 60.8 4.19
 -8 1 -6 59.71 4.14
 -8 1 -6 63.21 3.85
 -8 1 -6 50.05 4.25
 8 -1 6 55.84 4.28
 8 -1 6 61.51 4.14
 -9 1 -6 0.62 0.37
 -9 1 -6 0.5 0.36
 9 -1 6 0.35 0.33
 -10 1 -6 1.27 0.45
 -10 1 -6 0.56 0.4
 -11 1 -6 20.17 1.81
 -11 1 -6 21.35 1.82
 11 -1 6 19.47 1.77
 -12 1 -6 18.37 1.74
 12 0 -6 1.83 0.57
 11 0 -6 8.08 1
 10 0 -6 6.72 0.86
 9 0 -6 7.27 0.74
 9 0 -6 5.99 0.78
 -9 0 6 5.29 0.73
 8 0 -6 2.75 0.52
 8 0 -6 3.76 0.48
 -8 0 6 3 0.49
 7 0 -6 22.9 1.49
 7 0 -6 15.54 1.6
 7 0 -6 19.51 1.59
 -7 0 6 20.81 1.56
 -7 0 6 20.17 1.63
 6 0 -6 6.45 0.72
 6 0 -6 7.59 0.65
 6 0 -6 6.41 0.74
 6 0 -6 6.09 0.71
 -6 0 6 7.05 0.68
 -6 0 6 6.93 0.75
 -6 0 6 7.07 0.59
 5 0 -6 35.51 2.48
 5 0 -6 33.73 2.23
 5 0 -6 32.17 2.4
 5 0 -6 31.32 2.39
 -5 0 6 36.57 2.19
 -5 0 6 31.18 2.35
 -5 0 6 33.39 2.46
 4 0 -6 41.64 2.83
 4 0 -6 39.19 2.73
 4 0 -6 38.93 2.73
 4 0 -6 39.84 2.56
 -4 0 6 39.7 2.8
 -4 0 6 36.45 2.5
 -4 0 6 39.22 2.69
 3 0 -6 55.89 3.59
 3 0 -6 51.59 3.49
 3 0 -6 50.64 3.26
 3 0 -6 49.42 3.5
 -3 0 6 49.99 3.22
 -3 0 6 48.4 3.44
 -3 0 6 52.52 3.57
 2 0 -6 10.94 0.78
 2 0 -6 12.35 0.88
 2 0 -6 8.42 0.82
 2 0 -6 10.28 0.84
 -2 0 6 10.92 0.86
 -2 0 6 10.04 0.81
 -2 0 6 10.4 0.73
 1 0 -6 407.55 23.33
 1 0 -6 397.68 25.37
 1 0 -6 371.87 23.34
 1 0 -6 370.72 24.76
 1 0 -6 401.54 24.8
 1 0 -6 384.92 25.38
 1 0 -6 380.5 26.5
 -1 0 6 412.77 24.8
 -1 0 6 352.64 23.31
 -1 0 6 390.26 25.37
 -1 0 6 333.83 24.73
 0 0 -6 280.22 18.28
 0 0 -6 264.53 16.81
 0 0 -6 283.33 19.09
 0 0 -6 291.21 16.79
 0 0 -6 273.4 18.29
 0 0 -6 257.7 17.84
 0 0 6 284.5 17.83
 0 0 6 262.57 17.86
 0 0 6 294.66 16.79
 0 0 6 262.74 18.28
 0 0 6 264.04 18.28
 -1 0 -6 31.71 2.02
 -1 0 -6 28.85 2.23
 -1 0 -6 31.25 2.24
 -1 0 -6 32.3 2.3
 -1 0 -6 30.79 2.17
 -1 0 -6 30.86 2.19
 -1 0 -6 32.47 2.01
 1 0 6 29.28 2.22
 1 0 6 31.19 1.99
 1 0 6 31.29 2.19
 1 0 6 32.36 2.15
 -2 0 -6 28.08 1.97
 -2 0 -6 26.4 1.84
 -2 0 -6 27.24 2.04
 -2 0 -6 27.38 1.99
 2 0 6 30.13 1.96
 2 0 6 30.71 1.81
 2 0 6 25.9 2.03
 -3 0 -6 136.09 8.15
 -3 0 -6 103.97 7.41
 -3 0 -6 120.65 7.9
 -3 0 -6 122.86 7.92
 3 0 6 125.92 7.88
 3 0 6 110.62 8.1
 3 0 6 120.02 7.39
 -4 0 -6 13.67 1.04
 -4 0 -6 13.92 1.11
 -4 0 -6 13.11 1.15
 -4 0 -6 11.69 0.92
 -4 0 -6 14.47 1.07
 4 0 6 10.44 0.98
 4 0 6 11.59 0.89
 4 0 6 13.24 1.07
 -5 0 -6 48.96 3.32
 -5 0 -6 47.81 3.06
 -5 0 -6 47.84 3.28
 -5 0 -6 47.85 3.75
 -5 0 -6 49.81 3.42
 5 0 6 46.38 3.26
 5 0 6 47.78 3.03
 5 0 6 42.25 3.38
 -6 0 -6 3.49 0.49
 -6 0 -6 3.86 0.43
 -6 0 -6 3.74 0.53
 -6 0 -6 2.61 0.52
 -6 0 -6 2.95 0.53
 6 0 6 4.26 0.58
 6 0 6 3.68 0.48
 6 0 6 3.74 0.4
 -7 0 -6 2.41 0.45
 -7 0 -6 3.24 0.54
 -7 0 -6 3.01 0.4
 -7 0 -6 2.35 0.47
 7 0 6 2.75 0.44
 7 0 6 2.98 0.52
 7 0 6 2.54 0.36
 -8 0 -6 5.68 0.77
 -8 0 -6 6.04 0.69
 -8 0 -6 4.57 0.55
 -8 0 -6 4.27 0.65
 8 0 6 4.03 0.6
 -9 0 -6 21.13 1.55
 -9 0 -6 20.37 1.7
 -9 0 -6 18.68 1.78
 -9 0 -6 22.34 1.77
 9 0 6 20.49 1.69
 -10 0 -6 0.95 0.41
 -10 0 -6 1.07 0.45
 10 0 6 1.01 0.41
 -11 0 -6 0.46 0.39
 -11 0 -6 0.3 0.41
 -12 0 -6 8.85 1.1
 12 -1 -6 1.78 0.58
 11 -1 -6 1.86 0.55
 10 -1 -6 26.05 2.23
 10 -1 -6 29.58 2.07
 9 -1 -6 17 1.38
 9 -1 -6 17.79 1.53
 8 -1 -6 0.53 0.33
 8 -1 -6 0.35 0.22
 -8 1 6 0.17 0.24
 7 -1 -6 1.59 0.39
 7 -1 -6 1.21 0.29
 -7 1 6 1.25 0.33
 6 -1 -6 12.99 1.19
 6 -1 -6 14.35 1.05
 6 -1 -6 12.47 1.13
 -6 1 6 14.24 1.12
 -6 1 6 14.01 1.19
 5 -1 -6 4.91 0.56
 5 -1 -6 4.99 0.56
 5 -1 -6 5.19 0.49
 5 -1 -6 3.54 0.5
 5 -1 -6 4.78 0.53
 -5 1 6 4.54 0.55
 -5 1 6 4.81 0.5
 -5 1 6 4.65 0.43
 4 -1 -6 40.8 2.62
 4 -1 -6 40.46 2.69
 4 -1 -6 34.18 2.41
 4 -1 -6 35.74 2.59
 4 -1 -6 35.44 2.59
 -4 1 6 36.87 2.66
 -4 1 6 37.32 2.37
 -4 1 6 37.45 2.56
 3 -1 -6 30.7 1.96
 3 -1 -6 27.17 2.13
 3 -1 -6 31.39 2.13
 3 -1 -6 33.41 2.2
 3 -1 -6 29.12 1.98
 -3 1 6 29.45 1.94
 -3 1 6 31.38 2.18
 -3 1 6 30.62 2.09
 2 -1 -6 61.41 3.73
 2 -1 -6 58.74 4.07
 2 -1 -6 61.87 3.99
 2 -1 -6 53.52 3.97
 2 -1 -6 62.95 3.72
 -2 1 6 56.47 4.07
 -2 1 6 60.61 3.95
 1 -1 -6 38.16 2.38
 1 -1 -6 36.27 2.62
 1 -1 -6 36.06 2.39
 1 -1 -6 43.9 2.6
 1 -1 -6 34.49 2.62
 1 -1 -6 36.35 2.56
 -1 1 6 35.83 2.61
 -1 1 6 40.63 2.55
 0 -1 -6 381.06 22.16
 0 -1 -6 342.83 22.67
 0 -1 -6 301.42 20.84
 0 -1 -6 347.88 22.66
 0 -1 -6 353.01 23.66
 0 -1 -6 325.87 22.12
 0 -1 -6 371.82 20.84
 0 1 6 353.89 22.1
 0 1 6 350.52 22.67
 0 1 6 288.74 22.65
 0 1 6 336.72 22.13
 -1 -1 -6 152.74 8.78
 -1 -1 -6 133.21 8.8
 -1 -1 -6 127.72 9.34
 -1 -1 -6 141.19 9.6
 -1 -1 -6 140.08 9.37
 -1 -1 -6 154.02 9.61
 -1 -1 -6 149.68 9.98
 1 1 6 143.69 9.33
 1 1 6 142.11 9.59
 1 1 6 145.87 9.37
 -2 -1 -6 3.3 0.37
 -2 -1 -6 2.85 0.38
 -2 -1 -6 2.83 0.35
 -2 -1 -6 3.03 0.31
 -2 -1 -6 3.48 0.3
 2 1 6 3.27 0.38
 2 1 6 3.99 0.35
 2 1 6 2.13 0.25
 -3 -1 -6 6.96 0.62
 -3 -1 -6 6.39 0.66
 -3 -1 -6 6.53 0.52
 -3 -1 -6 6.49 0.6
 -3 -1 -6 6.21 0.53
 3 1 6 6.75 0.5
 3 1 6 7.05 0.58
 3 1 6 6.63 0.62
 -4 -1 -6 67.12 4.98
 -4 -1 -6 81.79 5.78
 -4 -1 -6 70.53 4.66
 -4 -1 -6 77.11 5.15
 -4 -1 -6 68.85 4.97
 4 1 6 79.32 5.14
 4 1 6 71.68 4.62
 4 1 6 79.01 4.96
 -5 -1 -6 47.23 3.27
 -5 -1 -6 45.55 3.13
 -5 -1 -6 48.16 3.63
 -5 -1 -6 44.01 3.15
 -5 -1 -6 41.48 2.91
 5 1 6 46.08 2.88
 5 1 6 43.94 3.24
 5 1 6 45.42 3.11
 -6 -1 -6 2.07 0.3
 -6 -1 -6 1.5 0.34
 -6 -1 -6 1.19 0.24
 -6 -1 -6 0.87 0.32
 -6 -1 -6 1.09 0.32
 -6 -1 -6 1.29 0.38
 6 1 6 0.89 0.2
 6 1 6 1.19 0.29
 6 1 6 1.23 0.34
 -7 -1 -6 0.07 0.13
 -7 -1 -6 0.05 0.23
 -7 -1 -6 0.08 0.22
 -7 -1 -6 0.17 0.16
 -7 -1 -6 0.67 0.25
 7 1 6 0.16 0.22
 7 1 6 0.25 0.22
 -8 -1 -6 31.95 2.41
 -8 -1 -6 34.23 2.18
 -8 -1 -6 27.14 2.44
 -8 -1 -6 34.92 2.2
 -8 -1 -6 34.31 2.38
 8 1 6 27.65 2.31
 -9 -1 -6 2.19 0.49
 -9 -1 -6 2.25 0.52
 -9 -1 -6 2.53 0.42
 -9 -1 -6 2.02 0.48
 -9 -1 -6 2.38 0.42
 9 1 6 2.09 0.46
 -10 -1 -6 6.19 0.82
 -10 -1 -6 6.83 0.7
 -10 -1 -6 5.92 0.86
 -10 -1 -6 6.9 0.73
 10 1 6 7.47 0.84
 -11 -1 -6 3.73 0.69
 -11 -1 -6 4.4 0.73
 -12 -1 -6 1.59 0.56
 -13 -1 -6 3.16 0.77
 12 -2 -6 10.4 1.21
 11 -2 -6 1.96 0.53
 10 -2 -6 0.49 0.36
 10 -2 -6 0.51 0.3
 9 -2 -6 15.87 1.45
 9 -2 -6 17.12 1.34
 8 -2 -6 47.08 3.14
 8 -2 -6 47.13 3.4
 7 -2 -6 13.53 1.24
 7 -2 -6 15.3 1.13
 -7 2 6 14.52 1.19
 6 -2 -6 2.75 0.45
 6 -2 -6 2.36 0.42
 6 -2 -6 2.61 0.41
 6 -2 -6 3.59 0.4
 -6 2 6 3.48 0.42
 -6 2 6 1.84 0.4
 5 -2 -6 26.13 2.13
 5 -2 -6 31.52 2.1
 5 -2 -6 26.08 2.06
 5 -2 -6 28.19 1.92
 -5 2 6 32.55 2.15
 -5 2 6 28.11 2.03
 4 -2 -6 64.09 4.41
 4 -2 -6 68.51 4.55
 4 -2 -6 65.7 4.14
 4 -2 -6 63.8 4.42
 4 -2 -6 55.45 4.39
 4 -2 -6 70.39 4.12
 -4 2 6 65.57 4.53
 -4 2 6 70.84 4.39
 -4 2 6 65.78 4.08
 3 -2 -6 7.74 0.65
 3 -2 -6 6.82 0.62
 3 -2 -6 7.09 0.54
 3 -2 -6 5.52 0.62
 3 -2 -6 7.31 0.56
 -3 2 6 6.58 0.52
 -3 2 6 7.82 0.6
 -3 2 6 7.93 0.64
 2 -2 -6 1.33 0.19
 2 -2 -6 1.42 0.23
 2 -2 -6 1.21 0.17
 2 -2 -6 1.5 0.24
 2 -2 -6 1.74 0.25
 -2 2 6 1.57 0.16
 -2 2 6 1.61 0.23
 -2 2 6 1.4 0.2
 1 -2 -6 23.5 1.52
 1 -2 -6 22.92 1.65
 1 -2 -6 22.93 1.53
 1 -2 -6 23.03 1.66
 1 -2 -6 25.29 1.7
 1 -2 -6 24.39 1.71
 -1 2 6 22.94 1.62
 -1 2 6 24.69 1.49
 0 -2 -6 11.57 0.86
 0 -2 -6 12.42 0.89
 0 -2 -6 10.65 0.77
 0 -2 -6 12.03 0.89
 0 -2 -6 11.76 0.88
 0 -2 -6 11.28 0.79
 0 2 6 13.2 0.88
 0 2 6 10.93 0.83
 -1 -2 -6 125.12 9
 -1 -2 -6 142.52 9.23
 -1 -2 -6 144.28 8.45
 -1 -2 -6 128.13 9.22
 -1 -2 -6 134.53 8.99
 -1 -2 -6 132 9.58
 -1 -2 -6 137.39 8.46
 1 2 6 144.95 8.97
 1 2 6 149.28 9.02
 1 2 6 139.5 9.22
 1 2 6 137.59 8.41
 -2 -2 -6 224.81 13.51
 -2 -2 -6 218.34 13.52
 -2 -2 -6 228.72 14.38
 -2 -2 -6 230.68 14.74
 -2 -2 -6 215.17 14.36
 2 2 6 227.76 13.48
 2 2 6 200.61 14.32
 2 2 6 221.37 14.72
 -3 -2 -6 14.1 0.93
 -3 -2 -6 12.37 1.03
 -3 -2 -6 13.44 1.02
 -3 -2 -6 11.82 0.92
 -3 -2 -6 13.96 0.93
 -3 -2 -6 13.06 1.08
 3 2 6 13.77 1.06
 3 2 6 14.22 0.89
 3 2 6 14.12 0.99
 -4 -2 -6 9.68 0.94
 -4 -2 -6 8.74 0.81
 -4 -2 -6 8.22 0.75
 -4 -2 -6 8.95 0.69
 -4 -2 -6 8.96 0.79
 -4 -2 -6 8.5 0.67
 4 2 6 9.39 0.74
 4 2 6 8.7 0.8
 4 2 6 10.66 0.65
 -5 -2 -6 127.03 9.68
 -5 -2 -6 133.64 8.32
 -5 -2 -6 116.57 8.33
 -5 -2 -6 123.75 7.8
 -5 -2 -6 108.56 8.54
 5 2 6 136.02 8.3
 5 2 6 135.81 8.58
 -6 -2 -6 60.5 4.23
 -6 -2 -6 65.07 4.55
 -6 -2 -6 64.22 4.58
 -6 -2 -6 68.84 4.73
 -6 -2 -6 71.46 5.3
 6 2 6 69.08 4.53
 6 2 6 66.49 4.2
 6 2 6 72.64 4.74
 -7 -2 -6 4.71 0.65
 -7 -2 -6 7.32 0.6
 -7 -2 -6 6.19 0.77
 -7 -2 -6 6.25 0.71
 -7 -2 -6 7.6 0.91
 7 2 6 6.57 0.67
 -8 -2 -6 2.77 0.54
 -8 -2 -6 2.52 0.37
 -8 -2 -6 2.53 0.47
 -8 -2 -6 2.08 0.43
 8 2 6 2.52 0.44
 -9 -2 -6 24.15 2.05
 -9 -2 -6 26.75 1.88
 -9 -2 -6 29.11 2.16
 9 2 6 27.6 2.06
 -10 -2 -6 21.45 1.72
 -10 -2 -6 17.09 1.59
 -10 -2 -6 18.72 1.43
 -11 -2 -6 1.26 0.48
 -12 -2 -6 0.39 0.44
 -13 -2 -6 1.17 0.66
 12 -3 -6 -0.02 0.45
 11 -3 -6 13.24 1.31
 11 -3 -6 11.24 1.15
 10 -3 -6 2.7 0.5
 10 -3 -6 3.2 0.62
 9 -3 -6 1.19 0.34
 9 -3 -6 1.21 0.4
 8 -3 -6 15.8 1.22
 8 -3 -6 15.06 1.34
 7 -3 -6 82 5.77
 7 -3 -6 87.51 5.41
 6 -3 -6 4.93 0.62
 6 -3 -6 6.45 0.58
 -6 3 6 5.67 0.61
 5 -3 -6 4.85 0.6
 5 -3 -6 4.46 0.55
 5 -3 -6 6.77 0.52
 5 -3 -6 5.66 0.59
 5 -3 -6 6.11 0.52
 -5 3 6 5.19 0.55
 -5 3 6 5.4 0.61
 4 -3 -6 84.09 5.28
 4 -3 -6 91.54 5.65
 4 -3 -6 83.91 5.27
 4 -3 -6 78.26 5.79
 -4 3 6 80.36 5.77
 -4 3 6 84.48 5.2
 -4 3 6 89.44 5.6
 3 -3 -6 77.57 5.42
 3 -3 -6 77.46 5.28
 3 -3 -6 74.59 4.93
 3 -3 -6 77.3 4.95
 3 -3 -6 84.53 5.3
 3 -3 -6 81.34 5.29
 -3 3 6 85.09 5.25
 2 -3 -6 7.7 0.65
 2 -3 -6 8.41 0.58
 2 -3 -6 8.24 0.68
 2 -3 -6 8.97 0.67
 2 -3 -6 8.45 0.59
 -2 3 6 7.64 0.66
 1 -3 -6 51.47 3.68
 1 -3 -6 55.41 3.44
 1 -3 -6 60.16 3.69
 1 -3 -6 53.63 3.67
 1 -3 -6 55.23 3.78
 1 -3 -6 55.8 3.44
 1 -3 -6 57.58 3.78
 -1 3 6 54.06 3.64
 -1 3 6 56.82 3.77
 0 -3 -6 72.75 4.36
 0 -3 -6 71.44 4.78
 0 -3 -6 72.38 4.37
 0 -3 -6 62.79 4.67
 0 -3 -6 73.75 4.67
 0 -3 -6 75.77 4.66
 0 -3 -6 72.54 4.79
 0 3 6 65.27 4.67
 -1 -3 -6 23.12 1.57
 -1 -3 -6 23.64 1.6
 -1 -3 -6 22.78 1.42
 -1 -3 -6 24.16 1.43
 -1 -3 -6 20.61 1.55
 -1 -3 -6 21.96 1.54
 -1 -3 -6 23.13 1.61
 1 3 6 21.43 1.56
 1 3 6 22.04 1.59
 -2 -3 -6 39.41 2.51
 -2 -3 -6 35.65 2.31
 -2 -3 -6 36.05 2.48
 -2 -3 -6 33.46 2.56
 -2 -3 -6 37.12 2.3
 -2 -3 -6 38.06 2.48
 2 3 6 38.49 2.56
 -3 -3 -6 46.31 2.84
 -3 -3 -6 46.05 3.08
 -3 -3 -6 45.53 3.05
 -3 -3 -6 45.4 2.84
 -3 -3 -6 39.6 3.15
 3 3 6 47.78 3.02
 3 3 6 46.12 3.15
 -4 -3 -6 45.22 3.19
 -4 -3 -6 47.64 2.95
 -4 -3 -6 45.15 3.16
 -4 -3 -6 50.15 3.77
 -4 -3 -6 48.39 2.95
 -4 -3 -6 42.88 3.28
 4 3 6 48.77 3.29
 4 3 6 47.86 3.13
 4 3 6 45.03 2.89
 -5 -3 -6 23.96 1.73
 -5 -3 -6 25.94 1.61
 -5 -3 -6 24.28 1.73
 -5 -3 -6 21.48 1.74
 -5 -3 -6 24.01 2.09
 -5 -3 -6 24.73 1.59
 -5 -3 -6 24.02 1.82
 5 3 6 24.3 1.81
 5 3 6 22.84 1.69
 5 3 6 23.79 1.53
 -6 -3 -6 50.72 3.53
 -6 -3 -6 46.87 3.37
 -6 -3 -6 43.79 3.36
 -6 -3 -6 54.64 4
 -6 -3 -6 46.35 3.13
 -6 -3 -6 47.59 3.41
 6 3 6 50.26 3.35
 6 3 6 54.78 3.56
 -7 -3 -6 47.58 3.39
 -7 -3 -6 50.42 3.98
 -7 -3 -6 42.65 3.5
 -7 -3 -6 45.42 3.41
 -7 -3 -6 51.39 3.15
 7 3 6 52.83 3.37
 -8 -3 -6 0.36 0.27
 -8 -3 -6 0.83 0.25
 -8 -3 -6 0.88 0.31
 -8 -3 -6 0.57 0.29
 -8 -3 -6 0.98 0.34
 -9 -3 -6 1.08 0.4
 -9 -3 -6 1.3 0.31
 -9 -3 -6 1.7 0.42
 -9 -3 -6 1.8 0.44
 -10 -3 -6 35.11 2.54
 -10 -3 -6 33.17 2.31
 -10 -3 -6 32.05 2.51
 -10 -3 -6 32.87 2.59
 -11 -3 -6 21.93 1.83
 -11 -3 -6 21.35 1.81
 -11 -3 -6 21.15 1.63
 -12 -3 -6 0.55 0.45
 -13 -3 -6 0.66 0.54
 12 -4 -6 11 1.27
 11 -4 -6 0.53 0.38
 11 -4 -6 1.33 0.44
 10 -4 -6 10.98 1.05
 10 -4 -6 11.25 1.18
 9 -4 -6 3.13 0.59
 9 -4 -6 2.4 0.47
 8 -4 -6 6.68 0.67
 8 -4 -6 5.73 0.75
 7 -4 -6 11.7 1.04
 7 -4 -6 10.74 0.91
 6 -4 -6 54.26 3.56
 6 -4 -6 56.13 3.84
 5 -4 -6 18.7 1.46
 5 -4 -6 19.22 1.32
 5 -4 -6 18.73 1.5
 5 -4 -6 19.08 1.46
 4 -4 -6 2.24 0.35
 4 -4 -6 2.94 0.28
 4 -4 -6 3.09 0.31
 4 -4 -6 1.48 0.31
 4 -4 -6 2.97 0.36
 -4 4 6 2.07 0.29
 -4 4 6 2.09 0.33
 3 -4 -6 36.16 2.16
 3 -4 -6 33.17 2.33
 3 -4 -6 32.78 2.34
 3 -4 -6 33.5 2.33
 3 -4 -6 34.9 2.17
 3 -4 -6 28.14 2.39
 -3 4 6 37.04 2.29
 -3 4 6 34.42 2.39
 2 -4 -6 166.46 10.67
 2 -4 -6 151.59 10.04
 2 -4 -6 165.14 10.05
 2 -4 -6 168.16 10.7
 2 -4 -6 167.33 10.7
 2 -4 -6 166.99 10.96
 2 -4 -6 166.18 10.69
 -2 4 6 161.74 10.94
 1 -4 -6 93.58 5.9
 1 -4 -6 88.81 5.91
 1 -4 -6 83.93 6.05
 1 -4 -6 91.4 5.91
 -1 4 6 93.64 6.05
 0 -4 -6 7.2 0.52
 0 -4 -6 7.02 0.5
 0 -4 -6 6.09 0.5
 0 -4 -6 6.5 0.52
 0 -4 -6 6.3 0.51
 0 4 6 6.43 0.5
 -1 -4 -6 41.53 2.75
 -1 -4 -6 41.97 2.74
 -1 -4 -6 40.14 2.82
 -1 -4 -6 40.17 2.81
 -1 -4 -6 42.08 2.73
 1 4 6 41.88 2.81
 1 4 6 41.43 2.75
 -2 -4 -6 1.76 0.23
 -2 -4 -6 1.99 0.16
 -2 -4 -6 1.75 0.21
 -2 -4 -6 1.35 0.24
 -2 -4 -6 2.01 0.23
 2 4 6 2.1 0.24
 -3 -4 -6 12.01 0.78
 -3 -4 -6 10.21 0.88
 -3 -4 -6 11.87 0.87
 -3 -4 -6 11.36 0.78
 -3 -4 -6 11.74 0.93
 -3 -4 -6 13.08 0.89
 3 4 6 10.81 0.99
 3 4 6 12.15 0.91
 -4 -4 -6 6.95 0.47
 -4 -4 -6 6.23 0.47
 -4 -4 -6 5.38 0.73
 -4 -4 -6 5.02 0.53
 -4 -4 -6 6.98 0.57
 -4 -4 -6 6.29 0.58
 4 4 6 4.68 0.56
 4 4 6 5.4 0.57
 -5 -4 -6 1.15 0.26
 -5 -4 -6 1.13 0.37
 -5 -4 -6 1.21 0.2
 -5 -4 -6 1.28 0.27
 -5 -4 -6 0.68 0.26
 -5 -4 -6 1.06 0.2
 5 4 6 1.92 0.32
 5 4 6 1.16 0.21
 -6 -4 -6 7.24 0.69
 -6 -4 -6 6.81 0.57
 -6 -4 -6 7.2 0.89
 -6 -4 -6 7.69 0.72
 -6 -4 -6 5.86 0.72
 6 4 6 7.55 0.65
 -7 -4 -6 9.82 0.97
 -7 -4 -6 10.49 0.84
 -7 -4 -6 10.87 0.97
 -7 -4 -6 12.42 1.21
 -7 -4 -6 11.18 1.03
 -8 -4 -6 31.89 2.42
 -8 -4 -6 33.21 2.2
 -8 -4 -6 32.7 2.45
 -9 -4 -6 1.51 0.45
 -9 -4 -6 1.87 0.47
 -9 -4 -6 1.94 0.34
 -10 -4 -6 3.24 0.56
 -10 -4 -6 3.81 0.48
 -10 -4 -6 2.24 0.54
 -11 -4 -6 16.43 1.33
 -11 -4 -6 17.05 1.52
 -12 -4 -6 20.64 1.95
 -12 -4 -6 24 1.78
 -12 -4 -6 24.82 2.01
 -13 -4 -6 1.35 0.64
 -13 -4 -6 2.3 0.71
 11 -5 -6 15.23 1.32
 11 -5 -6 13.88 1.46
 10 -5 -6 4.74 0.65
 10 -5 -6 4.54 0.74
 9 -5 -6 3.58 0.52
 9 -5 -6 2.37 0.54
 8 -5 -6 0.88 0.31
 8 -5 -6 0.69 0.35
 7 -5 -6 14.14 1.19
 7 -5 -6 12.63 1.04
 6 -5 -6 0.61 0.27
 6 -5 -6 0.93 0.24
 5 -5 -6 37.44 2.62
 5 -5 -6 36.56 2.41
 4 -5 -6 36.69 2.41
 4 -5 -6 35.21 2.22
 4 -5 -6 35.19 2.2
 4 -5 -6 33.09 2.4
 4 -5 -6 33.04 2.46
 -4 5 6 31.92 2.44
 3 -5 -6 4.03 0.44
 3 -5 -6 3.95 0.41
 3 -5 -6 4.03 0.33
 3 -5 -6 3.61 0.33
 3 -5 -6 3.77 0.4
 3 -5 -6 3.96 0.39
 -3 5 6 3.67 0.4
 2 -5 -6 27.56 2
 2 -5 -6 31.09 2.06
 2 -5 -6 29.46 2
 2 -5 -6 29.04 1.98
 2 -5 -6 27.78 1.97
 -2 5 6 30.57 2.03
 1 -5 -6 60.25 3.78
 1 -5 -6 56.29 3.77
 1 -5 -6 57.02 3.88
 1 -5 -6 53.83 3.77
 1 -5 -6 57.67 3.78
 -1 5 6 59.32 3.86
 0 -5 -6 26.05 1.79
 0 -5 -6 25.93 1.79
 0 -5 -6 26.48 1.75
 -1 -5 -6 1.03 0.13
 -1 -5 -6 0.86 0.13
 -1 -5 -6 0.79 0.15
 -2 -5 -6 23.9 1.68
 -2 -5 -6 24.9 1.62
 -2 -5 -6 24.94 1.63
 -2 -5 -6 23.98 1.62
 2 5 6 23.31 1.66
 2 5 6 22.58 1.93
 -3 -5 -6 75.89 4.68
 -3 -5 -6 68.45 4.36
 -3 -5 -6 66.17 4.67
 -3 -5 -6 74.66 4.69
 -3 -5 -6 74.19 4.82
 3 5 6 70.8 5.29
 3 5 6 67 4.79
 -4 -5 -6 50.15 3.62
 -4 -5 -6 42.07 3.06
 -4 -5 -6 45.69 2.97
 -4 -5 -6 45.98 2.98
 -4 -5 -6 43.33 2.74
 -4 -5 -6 44 2.74
 -4 -5 -6 39.02 2.95
 4 5 6 42.34 3.31
 4 5 6 43.05 3.04
 -5 -5 -6 12.91 0.83
 -5 -5 -6 10.71 0.92
 -5 -5 -6 10.97 0.8
 -5 -5 -6 11.04 0.93
 -5 -5 -6 11.21 0.97
 -5 -5 -6 10.89 1.18
 -6 -5 -6 3.49 0.45
 -6 -5 -6 3.18 0.35
 -6 -5 -6 2.83 0.46
 -6 -5 -6 3.43 0.62
 -6 -5 -6 2.66 0.41
 -7 -5 -6 7.19 0.75
 -7 -5 -6 6.56 0.9
 -7 -5 -6 6.95 0.59
 -7 -5 -6 6.59 0.7
 -7 -5 -6 5.94 0.73
 -8 -5 -6 0.11 0.18
 -8 -5 -6 0.42 0.28
 -8 -5 -6 0.23 0.27
 -9 -5 -6 3.5 0.49
 -9 -5 -6 5.11 0.68
 -9 -5 -6 5.5 0.68
 -10 -5 -6 6.94 0.69
 -10 -5 -6 6.39 0.83
 -10 -5 -6 6.73 0.84
 -11 -5 -6 0.55 0.3
 -11 -5 -6 1.04 0.43
 -12 -5 -6 3.28 0.59
 -12 -5 -6 4.48 0.78
 -13 -5 -6 23.82 2.12
 11 -6 -6 1.71 0.55
 10 -6 -6 19.64 1.73
 10 -6 -6 19.55 1.59
 9 -6 -6 11.45 1.01
 9 -6 -6 10.23 1.12
 8 -6 -6 -0.22 0.26
 8 -6 -6 -0.11 0.21
 7 -6 -6 -0.06 0.18
 7 -6 -6 -0.08 0.25
 6 -6 -6 24.55 1.69
 6 -6 -6 24.33 1.85
 5 -6 -6 6.39 0.67
 5 -6 -6 7.24 0.59
 4 -6 -6 1.52 0.29
 4 -6 -6 1.22 0.29
 4 -6 -6 1.56 0.23
 -4 6 6 1.14 0.25
 3 -6 -6 2.3 0.32
 3 -6 -6 2.3 0.24
 3 -6 -6 2.29 0.33
 3 -6 -6 2.46 0.23
 3 -6 -6 2.77 0.32
 -3 6 6 2.52 0.3
 2 -6 -6 17.03 1.26
 2 -6 -6 20.08 1.29
 2 -6 -6 18.83 1.28
 2 -6 -6 17.53 1.32
 2 -6 -6 19.89 1.27
 -2 6 6 16.36 1.28
 1 -6 -6 7.47 0.57
 0 6 6 74.36 5.6
 0 6 6 89.33 6.09
 1 6 6 115.89 8.62
 2 6 6 1.5 0.35
 -3 -6 -6 7.56 0.61
 -3 -6 -6 7.83 0.6
 -3 -6 -6 7.45 0.63
 -3 -6 -6 8.63 0.62
 3 6 6 7.77 0.79
 3 6 6 7.73 0.62
 -4 -6 -6 81.46 5.24
 -4 -6 -6 78.44 6.08
 -4 -6 -6 78.4 5.1
 -4 -6 -6 72.32 4.73
 -4 -6 -6 76.22 5.07
 -4 -6 -6 70.09 4.73
 4 6 6 83.08 5.75
 4 6 6 77.36 5.21
 -5 -6 -6 42.96 2.97
 -5 -6 -6 44.29 3.6
 -5 -6 -6 39.69 2.94
 -5 -6 -6 44.59 3.06
 -5 -6 -6 43.72 2.74
 -5 -6 -6 43.83 2.72
 -6 -6 -6 2.21 0.37
 -6 -6 -6 1.96 0.54
 -6 -6 -6 1.03 0.28
 -6 -6 -6 1.82 0.32
 -6 -6 -6 1.49 0.24
 -7 -6 -6 0.24 0.35
 -7 -6 -6 0.08 0.21
 -7 -6 -6 0.12 0.2
 -7 -6 -6 -0.03 0.14
 -8 -6 -6 13.88 1.2
 -8 -6 -6 11.31 1.5
 -8 -6 -6 13.83 1.21
 -8 -6 -6 14.91 1.07
 -9 -6 -6 22.21 1.87
 -9 -6 -6 24.39 1.89
 -9 -6 -6 23.5 1.67
 -10 -6 -6 13.81 1.12
 -10 -6 -6 14.35 1.31
 -11 -6 -6 4.45 0.56
 -11 -6 -6 3.28 0.68
 -12 -6 -6 0.26 0.5
 -12 -6 -6 0.13 0.3
 10 -7 -6 0.82 0.39
 -10 7 6 0.7 0.66
 9 -7 -6 10.63 1.03
 9 -7 -6 9.74 1.11
 -9 7 6 14.31 1.47
 8 -7 -6 30.37 2.16
 8 -7 -6 27.99 2.32
 -8 7 6 33.12 2.74
 7 -7 -6 2.22 0.41
 7 -7 -6 3.26 0.52
 6 -7 -6 0.27 0.26
 6 -7 -6 0.34 0.19
 5 -7 -6 20.13 1.52
 5 -7 -6 19.13 1.36
 4 -7 -6 47.98 3.01
 4 -7 -6 46.43 3.25
 3 -7 -6 3.62 0.31
 3 -7 -6 3.67 0.42
 3 -7 -6 3.61 0.3
 3 -7 -6 3.25 0.39
 -3 7 6 3.43 0.37
 -3 7 6 2.81 0.62
 2 -7 -6 4.22 0.41
 2 -7 -6 4.29 0.37
 2 -7 -6 4.85 0.39
 2 -7 -6 4.11 0.4
 -2 7 6 4.46 0.37
 -2 7 6 4.14 0.68
 -1 7 6 0.47 0.19
 -1 7 6 0.85 0.35
 0 7 6 8.46 0.71
 0 7 6 9.56 0.96
 1 7 6 74.41 5.42
 1 7 6 68.8 4.99
 2 7 6 71.1 5.4
 -3 -7 -6 9.89 0.69
 -3 -7 -6 7.99 0.67
 -3 -7 -6 9.26 1.05
 3 7 6 9.28 0.9
 -4 -7 -6 4.72 0.43
 -4 -7 -6 4.29 0.42
 -4 -7 -6 4.48 0.72
 -4 -7 -6 4.2 0.45
 -5 -7 -6 18.29 1.29
 -5 -7 -6 18.21 1.31
 -5 -7 -6 16.96 1.69
 -5 -7 -6 16.33 1.34
 -5 -7 -6 16.9 1.16
 -6 -7 -6 34.95 2.29
 -6 -7 -6 31.12 2.8
 -6 -7 -6 31.45 2.08
 -6 -7 -6 30.78 2.29
 -7 -7 -6 3.2 0.36
 -7 -7 -6 3.37 0.71
 -7 -7 -6 2.31 0.42
 -7 -7 -6 2.5 0.42
 -8 -7 -6 -0.49 0.42
 -8 -7 -6 0.34 0.22
 -8 -7 -6 0.17 0.18
 -8 -7 -6 0.17 0.26
 -9 -7 -6 41.11 2.78
 -9 -7 -6 46.39 3.08
 -9 -7 -6 37.99 3.03
 -10 -7 -6 6.66 0.73
 -10 -7 -6 7.66 0.92
 -11 -7 -6 -0.07 0.28
 -11 -7 -6 0.74 0.45
 -12 -7 -6 0.67 0.47
 10 -8 -6 2.05 0.53
 -10 8 6 1.87 0.82
 9 -8 -6 0.36 0.37
 -9 8 6 0.66 0.64
 8 -8 -6 3.64 0.64
 8 -8 -6 4.85 0.62
 -8 8 6 4.18 0.89
 7 -8 -6 29.57 2.15
 7 -8 -6 31.81 2.36
 -7 8 6 31.46 2.75
 6 -8 -6 3.09 0.44
 6 -8 -6 4.36 0.57
 -6 8 6 4.39 0.81
 5 -8 -6 0.25 0.19
 5 -8 -6 0.33 0.25
 -5 8 6 0.02 0.38
 4 -8 -6 23.18 1.57
 4 -8 -6 24.35 1.75
 -4 8 6 23.78 2.14
 3 -8 -6 57.56 3.95
 -3 8 6 60.79 4.67
 2 -8 -6 5.35 0.49
 -2 8 6 5.84 0.82
 -1 8 6 0.95 0.4
 -1 8 6 1.79 0.32
 0 8 6 0.72 0.36
 0 8 6 0.43 0.19
 1 8 6 33.45 2.47
 1 8 6 34.62 2.78
 2 8 6 3.91 0.6
 -3 -8 -6 3.77 0.65
 3 8 6 3.47 0.54
 -4 -8 -6 0.65 0.18
 -4 -8 -6 0.49 0.17
 -4 -8 -6 0.55 0.39
 -5 -8 -6 0.94 0.46
 -5 -8 -6 1.01 0.23
 -5 -8 -6 0.92 0.16
 -6 -8 -6 23.4 2.22
 -6 -8 -6 21.96 1.75
 -6 -8 -6 26.05 1.61
 -7 -8 -6 45.7 3.24
 -7 -8 -6 46.5 2.98
 -7 -8 -6 47.05 3.95
 -8 -8 -6 4.3 0.6
 -8 -8 -6 4.89 0.63
 -8 -8 -6 4.49 0.49
 -9 -8 -6 5.09 0.69
 -9 -8 -6 4.51 0.54
 -10 -8 -6 9.09 1
 -10 -8 -6 7.74 0.81
 -11 -8 -6 25.98 2.17
 -12 -8 -6 0.69 0.48
 9 -9 -6 -0.04 0.34
 -9 9 6 -0.28 0.6
 8 -9 -6 0.43 0.39
 -8 9 6 1.06 0.67
 7 -9 -6 0.29 0.21
 7 -9 -6 0.36 0.35
 -7 9 6 0.55 0.53
 6 -9 -6 23.52 1.84
 6 -9 -6 28.94 2.06
 -6 9 6 27.76 2.46
 5 -9 -6 3.91 0.46
 5 -9 -6 4.36 0.57
 -5 9 6 5.57 0.89
 4 -9 -6 6.39 0.66
 4 -9 -6 5.85 0.54
 -4 9 6 6.35 0.94
 3 -9 -6 1.12 0.29
 3 -9 -6 0.85 0.18
 -3 9 6 1.18 0.5
 -2 9 6 85.44 6.59
 -1 9 6 48.17 3.89
 0 9 6 11.26 1.19
 1 9 6 2.25 0.51
 -2 -9 -6 20.69 1.92
 2 9 6 20.59 1.84
 -3 -9 -6 5.19 0.82
 -4 -9 -6 22.28 2.19
 -4 -9 -6 24.3 1.65
 -5 -9 -6 0.7 0.45
 -5 -9 -6 1.11 0.17
 -5 -9 -6 0.89 0.23
 -6 -9 -6 18.28 1.93
 -6 -9 -6 20.55 1.49
 -6 -9 -6 19.83 1.34
 -7 -9 -6 1.4 0.61
 -7 -9 -6 1.18 0.35
 -7 -9 -6 1.21 0.27
 -8 -9 -6 25.77 1.88
 -8 -9 -6 23.15 1.67
 -9 -9 -6 11.67 1.14
 -9 -9 -6 12.45 1
 -10 -9 -6 1.36 0.46
 -10 -9 -6 1.41 0.37
 -11 -9 -6 9.12 1.06
 8 -10 -6 0.07 0.35
 -8 10 6 0.61 0.68
 7 -10 -6 1.85 0.49
 -7 10 6 2.59 0.85
 6 -10 -6 4.95 0.56
 6 -10 -6 4.85 0.67
 -6 10 6 4.55 0.97
 5 -10 -6 10.87 0.92
 5 -10 -6 12.25 1.06
 -5 10 6 10.6 1.39
 4 -10 -6 10 0.94
 4 -10 -6 10.58 0.82
 -4 10 6 11.62 1.34
 3 -10 -6 1.54 0.23
 3 -10 -6 1.59 0.33
 -3 10 6 1.68 0.58
 2 -10 -6 1.03 0.25
 -2 10 6 0.96 0.5
 -1 10 6 45.1 3.7
 0 10 6 2.23 0.56
 1 10 6 5.6 0.81
 -2 -10 -6 0.63 0.44
 -3 -10 -6 76.7 6.17
 -4 -10 -6 23.36 1.65
 -4 -10 -6 24.35 2.24
 -5 -10 -6 0.1 0.12
 -5 -10 -6 0.01 0.19
 -5 -10 -6 -0.6 0.37
 -6 -10 -6 0.54 0.48
 -6 -10 -6 0.47 0.28
 -6 -10 -6 0.81 0.2
 -7 -10 -6 18.2 1.33
 -7 -10 -6 14.42 1.14
 -7 -10 -6 16.51 1.78
 -8 -10 -6 1.76 0.32
 -8 -10 -6 1.43 0.43
 -9 -10 -6 12.75 1.03
 -9 -10 -6 13.52 1.21
 -10 -10 -6 1.61 0.53
 -11 -10 -6 0.66 0.44
 7 -11 -6 0.12 0.35
 -7 11 6 0.2 0.59
 6 -11 -6 8.29 0.91
 -6 11 6 8.32 1.27
 5 -11 -6 18.91 1.48
 5 -11 -6 17.02 1.31
 -5 11 6 17.21 1.91
 4 -11 -6 1.57 0.3
 4 -11 -6 1.57 0.38
 -4 11 6 0.93 0.61
 3 -11 -6 2.61 0.33
 3 -11 -6 4.15 0.47
 -3 11 6 3.83 0.8
 2 -11 -6 3.94 0.44
 -2 11 6 2.77 0.72
 -1 11 6 0.55 0.48
 0 11 6 20.61 1.95
 -1 -11 -6 49.96 4.16
 -2 -11 -6 1.77 0.6
 -3 -11 -6 1.39 0.56
 -4 -11 -6 23.82 1.68
 -4 -11 -6 24.36 2.3
 -5 -11 -6 33.46 3.16
 -5 -11 -6 36.83 2.51
 -5 -11 -6 36.71 2.31
 -6 -11 -6 0.9 0.31
 -6 -11 -6 1.25 0.23
 -6 -11 -6 1.02 0.64
 -7 -11 -6 0.67 0.23
 -7 -11 -6 1.21 0.72
 -7 -11 -6 0.98 0.35
 -8 -11 -6 8.66 0.77
 -8 -11 -6 9.72 0.94
 -9 -11 -6 4.67 0.68
 -10 -11 -6 1 0.46
 6 -12 -6 0.93 0.46
 -6 12 6 0.87 0.61
 5 -12 -6 11.36 1.06
 -5 12 6 9.64 1.4
 4 -12 -6 21.77 1.7
 4 -12 -6 23.21 1.57
 -4 12 6 18.68 2.15
 3 -12 -6 0.31 0.26
 3 -12 -6 0.27 0.21
 -3 12 6 0.4 0.53
 -2 12 6 5.4 0.96
 -1 12 6 0.25 0.49
 -2 -12 -6 19.84 1.98
 -3 -12 -6 2.43 0.71
 -4 -12 -6 0.21 0.46
 -5 -12 -6 10.9 0.86
 -5 -12 -6 11.22 1.38
 -5 -12 -6 8.83 0.72
 -6 -12 -6 16.56 1.21
 -6 -12 -6 18.2 1.37
 -6 -12 -6 17.92 1.93
 -7 -12 -6 1.59 0.41
 -7 -12 -6 2.09 0.32
 -8 -12 -6 0.33 0.34
 -9 -12 -6 9.11 0.97
 4 -13 -6 7.38 0.79
 -4 13 6 6.28 1.15
 2 -13 -6 10.26 0.8
 -4 -13 -6 0.36 0.63
 -5 -13 -6 0.89 0.2
 -5 -13 -6 1.03 0.74
 -6 -13 -6 6.68 0.72
 -7 -13 -6 26.2 1.99
 3 11 -7 3.36 0.75
 2 11 -7 8.79 1.29
 -2 -11 7 13.43 1.24
 1 11 -7 0.47 0.54
 -1 -11 7 0.33 0.35
 0 11 -7 -0.27 0.45
 0 -11 7 0.23 0.34
 -1 11 -7 6.41 1.07
 -6 -10 7 -0.2 0.45
 4 10 -7 2.64 0.7
 -4 -10 7 4.02 0.57
 -4 -10 7 3.65 0.7
 3 10 -7 -0.03 0.45
 -3 -10 7 0.36 0.37
 -3 -10 7 0.49 0.3
 2 10 -7 5.74 1.03
 -2 -10 7 9.44 0.85
 -2 -10 7 7.66 0.93
 1 10 -7 19.86 2
 -1 -10 7 22.2 1.64
 -1 -10 7 22.74 1.84
 0 10 -7 1.69 0.63
 0 -10 7 2.53 0.47
 0 -10 7 3.06 0.62
 -1 10 -7 0.15 0.54
 1 -10 7 0.01 0.34
 1 -10 7 -0.25 0.21
 -2 10 -7 4.49 0.94
 2 -10 7 5.7 0.8
 -3 10 -7 13.75 1.65
 3 -10 7 14.03 1.38
 -4 10 -7 0.07 0.6
 4 -10 7 -0.35 0.31
 -7 -9 7 0.06 0.31
 -7 -9 7 0.46 0.44
 -6 -9 7 10.34 0.97
 -6 -9 7 10.9 1.14
 -5 -9 7 2.78 0.59
 -5 -9 7 2.96 0.52
 4 9 -7 7.59 1.05
 -4 -9 7 9.09 0.83
 -4 -9 7 8.32 0.94
 3 9 -7 1.79 0.59
 -3 -9 7 1.43 0.43
 -3 -9 7 2.68 0.43
 2 9 -7 0.94 0.49
 -2 -9 7 1.08 0.42
 -2 -9 7 0.78 0.29
 1 9 -7 1.56 0.57
 -1 -9 7 1.62 0.37
 -1 -9 7 1.71 0.48
 0 9 -7 14.48 1.59
 0 -9 7 16.61 1.29
 0 -9 7 18.51 1.51
 -1 9 -7 3.56 0.75
 1 -9 7 3.53 0.6
 1 -9 7 2.23 0.42
 -2 9 -7 4.65 0.88
 2 -9 7 3.87 0.66
 2 -9 7 4.72 0.57
 -3 9 -7 1.36 0.65
 3 -9 7 1 0.36
 3 -9 7 0.66 0.4
 -4 9 -7 18.18 2.07
 4 -9 7 22.39 1.81
 4 -9 7 21.37 1.63
 -5 9 -7 8.54 1.32
 5 -9 7 9.64 0.96
 5 -9 7 10.43 1.16
 -6 9 -7 -0.12 0.56
 6 -9 7 1.19 0.56
 -9 -8 7 16.11 1.58
 -8 -8 7 15.07 1.28
 -8 -8 7 15.14 1.45
 -7 -8 7 0.15 0.25
 -7 -8 7 0.02 0.33
 -6 -8 7 0.09 0.24
 -6 -8 7 0.21 0.32
 -5 -8 7 18.87 1.47
 -5 -8 7 20.47 1.67
 4 8 -7 10.21 1.18
 -4 -8 7 10.9 0.92
 -4 -8 7 9.81 1.03
 3 8 -7 2.07 0.55
 -3 -8 7 0.82 0.29
 -3 -8 7 1.03 0.36
 2 8 -7 1.8 0.55
 -2 -8 7 3 0.52
 -2 -8 7 2.24 0.39
 1 8 -7 9.23 1.15
 -1 -8 7 11.43 1.04
 -1 -8 7 10.03 0.87
 0 8 -7 6.25 0.97
 0 -8 7 9.13 0.77
 0 -8 7 8.36 0.9
 -1 8 -7 10.92 1.31
 1 -8 7 12.99 1.02
 1 -8 7 12.67 1.16
 -2 8 -7 13.88 1.59
 2 -8 7 16.5 1.25
 2 -8 7 16.65 1.4
 -3 8 -7 5.53 0.93
 3 -8 7 4.68 0.71
 3 -8 7 4.96 0.59
 -4 8 -7 4.81 0.91
 4 -8 7 3.71 0.64
 4 -8 7 3.89 0.54
 -5 8 -7 20.55 2.05
 5 -8 7 22.01 1.64
 5 -8 7 21.05 1.82
 -6 8 -7 8.36 1.29
 6 -8 7 9.76 0.93
 6 -8 7 7.9 1.01
 7 -8 7 0.78 0.48
 7 -8 7 0.24 0.34
 -10 -7 7 0.27 0.45
 -9 -7 7 0.42 0.4
 -8 -7 7 4.8 0.62
 -8 -7 7 5.67 0.77
 -7 -7 7 25.96 2.31
 -7 -7 7 34.23 2.18
 -6 -7 7 0.94 0.3
 -6 -7 7 0.88 0.38
 -5 -7 7 0.41 0.31
 -5 -7 7 0.18 0.22
 4 7 -7 19.13 1.66
 -4 -7 7 16.23 1.33
 -4 -7 7 19.07 1.5
 3 7 -7 43.26 3.48
 -3 -7 7 47.92 2.98
 -3 -7 7 42.64 3.2
 2 7 -7 0.78 0.42
 -2 -7 7 0.23 0.3
 -2 -7 7 0.27 0.23
 1 7 -7 9.03 1.02
 -1 -7 7 7.31 0.87
 -1 -7 7 9.1 0.75
 0 7 -7 0.8 0.38
 0 -7 7 0.25 0.19
 0 -7 7 0.14 0.28
 -1 7 -7 1.97 0.55
 1 -7 7 2.37 0.37
 1 -7 7 2.54 0.48
 -2 7 -7 1.53 0.47
 2 -7 7 0.77 0.25
 2 -7 7 0.83 0.33
 -3 7 -7 1.13 0.47
 3 -7 7 0.61 0.33
 3 -7 7 0.57 0.23
 -4 7 -7 2.78 0.67
 4 -7 7 2.43 0.51
 4 -7 7 2.14 0.4
 -5 7 -7 0.34 0.47
 5 -7 7 0.44 0.35
 5 -7 7 0.79 0.29
 6 -7 7 19.63 1.55
 6 -7 7 20.39 1.72
 7 -7 7 10.06 1.19
 7 -7 7 13.3 1.1
 8 -7 7 0.21 0.47
 -10 -6 7 1.94 0.59
 -9 -6 7 -0.04 0.32
 -8 -6 7 9.36 0.88
 -8 -6 7 9.77 1.03
 -7 -6 7 9.92 1.07
 -7 -6 7 11.57 0.96
 -6 -6 7 22.92 1.62
 -6 -6 7 21.12 1.76
 -5 -6 7 4.89 0.54
 -5 -6 7 3.74 0.61
 -4 -6 7 1.42 0.38
 -4 -6 7 1.43 0.31
 3 6 -7 17 1.55
 -3 -6 7 16.61 1.27
 -3 -6 7 19.15 1.44
 2 6 -7 8.96 0.98
 -2 -6 7 7.27 0.87
 -2 -6 7 8.83 0.85
 -2 -6 7 8.71 0.73
 1 6 -7 1.25 0.41
 1 6 -7 1.22 0.36
 -1 -6 7 0.84 0.24
 -1 -6 7 0.66 0.3
 0 6 -7 1.41 0.43
 0 6 -7 1.76 0.43
 0 -6 7 1.51 0.37
 0 -6 7 1.21 0.26
 -1 6 -7 49.55 3.74
 1 -6 7 45.62 3.4
 1 -6 7 50.02 3.16
 -2 6 -7 44.7 3.31
 2 -6 7 39.48 2.75
 2 -6 7 41.67 2.99
 -3 6 -7 -0.31 0.32
 3 -6 7 0.47 0.31
 3 -6 7 -0.03 0.18
 -4 6 -7 9.92 1.1
 4 -6 7 6.84 0.85
 4 -6 7 8.33 0.77
 5 -6 7 0.32 0.24
 5 -6 7 -0.15 0.25
 6 -6 7 1.91 0.4
 6 -6 7 0.87 0.38
 7 -6 7 3.92 0.68
 7 -6 7 3.06 0.52
 8 -6 7 8.31 1.02
 9 -6 7 1.48 0.56
 -11 -5 7 12.6 1.38
 -10 -5 7 2.67 0.64
 -9 -5 7 0.16 0.34
 -8 -5 7 2.4 0.56
 -8 -5 7 5.26 0.58
 -7 -5 7 3.52 0.57
 -7 -5 7 3.86 0.49
 6 5 -7 0.92 0.41
 6 5 -7 0.96 0.35
 -6 -5 7 0.93 0.27
 -6 -5 7 0.86 0.33
 5 5 -7 13.73 1.28
 5 5 -7 14.01 1.3
 -5 -5 7 15.2 1.26
 -5 -5 7 14.94 1.11
 -5 -5 7 14.96 1.29
 4 5 -7 8.1 0.82
 4 5 -7 6.25 0.76
 -4 -5 7 7.8 0.76
 -4 -5 7 6.01 0.75
 -4 -5 7 6.04 0.61
 3 5 -7 0.8 0.35
 3 5 -7 0.76 0.3
 3 5 -7 0.46 0.29
 -3 -5 7 0.61 0.26
 -3 -5 7 0.49 0.18
 -3 -5 7 0.89 0.27
 2 5 -7 10.8 1.03
 2 5 -7 11.77 1.03
 2 5 -7 11.59 1.06
 -2 -5 7 9.92 0.82
 -2 -5 7 11.45 1.01
 -2 -5 7 9.19 0.92
 1 5 -7 39.96 2.98
 1 5 -7 38.9 2.77
 1 5 -7 42.97 2.82
 -1 -5 7 32.17 2.5
 -1 -5 7 41.11 2.76
 0 5 -7 12.75 1.14
 0 5 -7 11.59 1.06
 0 5 -7 11.99 1.06
 0 -5 7 10.82 0.89
 0 -5 7 12.44 1.04
 -1 5 -7 1.56 0.42
 -1 5 -7 1.6 0.45
 -1 5 -7 2.11 0.42
 1 -5 7 1.91 0.37
 1 -5 7 2.22 0.31
 -2 5 -7 17.08 1.6
 -2 5 -7 15.68 1.45
 -2 5 -7 21.21 1.51
 2 -5 7 17.37 1.29
 2 -5 7 19.15 1.45
 -3 5 -7 50.62 3.92
 -3 5 -7 56.49 3.66
 -3 5 -7 43.51 3.59
 3 -5 7 55.1 3.35
 3 -5 7 50.35 3.6
 -4 5 -7 6.96 0.85
 -4 5 -7 6.38 0.82
 4 -5 7 8.57 0.72
 4 -5 7 7.63 0.83
 5 -5 7 2.2 0.47
 5 -5 7 1.96 0.37
 6 -5 7 3.31 0.48
 6 -5 7 2.84 0.54
 7 -5 7 7.26 0.85
 7 -5 7 5.58 0.67
 8 -5 7 0.35 0.35
 9 -5 7 5.28 0.82
 10 -5 7 0.52 0.48
 -11 -4 7 0.63 0.47
 -10 -4 7 12.46 1.28
 -9 -4 7 13.67 1.31
 8 4 -7 3.95 0.68
 8 4 -7 3.05 0.63
 -8 -4 7 4.01 0.63
 7 4 -7 0.14 0.35
 7 4 -7 0.01 0.29
 -7 -4 7 0.3 0.27
 -7 -4 7 0.26 0.29
 -7 -4 7 0.53 0.23
 6 4 -7 12.64 1.24
 6 4 -7 15.53 1.32
 -6 -4 7 14.93 1.33
 -6 -4 7 13 1.21
 -6 -4 7 16.04 1.12
 5 4 -7 3.3 0.57
 5 4 -7 4.33 0.59
 -5 -4 7 4.03 0.6
 -5 -4 7 4.18 0.46
 -5 -4 7 4.2 0.55
 4 4 -7 15.79 1.33
 4 4 -7 16.54 1.39
 4 4 -7 14.25 1.33
 4 4 -7 17.21 1.39
 -4 -4 7 15.76 1.35
 -4 -4 7 15.87 1.31
 -4 -4 7 17.34 1.19
 3 4 -7 6.29 0.73
 3 4 -7 6.61 0.75
 3 4 -7 7.01 0.75
 3 4 -7 6.58 0.62
 3 4 -7 5.37 0.67
 3 4 -7 6.07 0.72
 -3 -4 7 6.85 0.66
 -3 -4 7 6.6 0.72
 -3 -4 7 5.21 0.55
 2 4 -7 7.12 0.65
 2 4 -7 5.8 0.74
 2 4 -7 7.79 0.78
 2 4 -7 7.69 0.77
 2 4 -7 5.19 0.68
 2 4 -7 8.77 0.81
 -2 -4 7 6.61 0.68
 -2 -4 7 7.73 0.61
 -2 -4 7 7.99 0.79
 1 4 -7 1.89 0.42
 1 4 -7 2.34 0.42
 1 4 -7 2.73 0.47
 1 4 -7 3.01 0.39
 1 4 -7 2.18 0.4
 1 4 -7 2.98 0.47
 -1 -4 7 2.83 0.33
 -1 -4 7 1.8 0.38
 -1 -4 7 2.48 0.39
 0 4 -7 18.87 1.48
 0 4 -7 18.77 1.43
 0 4 -7 18.82 1.53
 0 4 -7 15.79 1.39
 0 4 -7 17.28 1.29
 0 4 -7 20.56 1.47
 0 -4 7 17.5 1.25
 0 -4 7 17.99 1.39
 0 -4 7 15.28 1.43
 -1 4 -7 44.55 3.1
 -1 4 -7 44.7 3.2
 -1 4 -7 46.02 3.19
 -1 4 -7 41.81 3.33
 -1 4 -7 44.41 2.88
 -1 4 -7 50.57 3.18
 1 -4 7 44.59 3.21
 1 -4 7 44.4 2.85
 1 -4 7 36.96 3.04
 -2 4 -7 2.95 0.5
 -2 4 -7 3.64 0.44
 -2 4 -7 2.69 0.51
 -2 4 -7 3.83 0.54
 -2 4 -7 3.71 0.58
 -2 4 -7 3.36 0.53
 2 -4 7 3.75 0.56
 2 -4 7 4.28 0.42
 2 -4 7 3.2 0.47
 -3 4 -7 3.01 0.5
 -3 4 -7 1.85 0.42
 -3 4 -7 3.01 0.54
 -3 4 -7 3.19 0.56
 -3 4 -7 2.16 0.43
 3 -4 7 2.08 0.33
 3 -4 7 3.1 0.51
 3 -4 7 2.57 0.43
 -4 4 -7 25.14 2.01
 -4 4 -7 27.72 2.03
 4 -4 7 25.9 1.98
 4 -4 7 26.46 1.82
 -5 4 -7 51.2 3.66
 -5 4 -7 50.24 3.62
 5 -4 7 50.87 3.34
 5 -4 7 51.65 3.62
 -6 4 -7 0.69 0.41
 -6 4 -7 0.71 0.38
 6 -4 7 0.85 0.35
 6 -4 7 1.05 0.32
 -7 4 -7 2.76 0.58
 7 -4 7 2.63 0.44
 7 -4 7 3.06 0.55
 8 -4 7 15.9 1.44
 9 -4 7 9.66 1.1
 10 -4 7 2.87 0.66
 11 -4 7 0.26 0.48
 -11 -3 7 0.55 0.45
 10 3 -7 0.97 0.47
 -10 -3 7 0.32 0.39
 9 3 -7 19.95 1.66
 9 3 -7 17.27 1.61
 -9 -3 7 18.11 1.58
 8 3 -7 50.6 3.59
 8 3 -7 52.6 3.62
 -8 -3 7 45.33 3.52
 7 3 -7 9.85 0.97
 7 3 -7 7.56 0.9
 -7 -3 7 8.52 0.86
 -7 -3 7 7.96 0.75
 -7 -3 7 7.76 0.93
 6 3 -7 -0.34 0.23
 6 3 -7 0.84 0.37
 6 3 -7 0.01 0.23
 -6 -3 7 0.18 0.26
 -6 -3 7 0.53 0.27
 -6 -3 7 0.14 0.15
 5 3 -7 20.31 1.43
 5 3 -7 18.76 1.59
 5 3 -7 19.8 1.55
 5 3 -7 18.79 1.54
 -5 -3 7 19.92 1.51
 -5 -3 7 19.48 1.38
 -5 -3 7 18.07 1.57
 4 3 -7 8.68 0.85
 4 3 -7 6.55 0.75
 4 3 -7 7.77 0.7
 4 3 -7 7.19 0.8
 4 3 -7 5.75 0.73
 -4 -3 7 7.88 0.74
 -4 -3 7 7.61 0.62
 -4 -3 7 7.34 0.78
 3 3 -7 6.11 0.66
 3 3 -7 5.86 0.56
 3 3 -7 4.33 0.6
 3 3 -7 4.62 0.62
 3 3 -7 6.79 0.7
 3 3 -7 5.59 0.66
 -3 -3 7 6.34 0.52
 -3 -3 7 5.92 0.6
 -3 -3 7 4.69 0.6
 2 3 -7 3.6 0.55
 2 3 -7 5.45 0.52
 2 3 -7 3.52 0.56
 2 3 -7 5.49 0.6
 2 3 -7 5.42 0.62
 2 3 -7 5.31 0.6
 -2 -3 7 5.56 0.55
 -2 -3 7 5.75 0.47
 -2 -3 7 4.88 0.59
 1 3 -7 25.47 2.15
 1 3 -7 33.47 2.01
 1 3 -7 29.87 2.17
 1 3 -7 30.92 2.29
 1 3 -7 29.28 2.2
 1 3 -7 29.24 2.13
 -1 -3 7 28.71 2.19
 -1 -3 7 32.22 1.96
 -1 -3 7 25.83 2.08
 0 3 -7 34.46 2.83
 0 3 -7 45.61 2.84
 0 3 -7 39.49 2.6
 0 3 -7 40.93 2.89
 0 3 -7 40.38 2.99
 0 3 -7 41.8 2.8
 0 -3 7 34.15 2.74
 0 -3 7 40.77 2.57
 0 -3 7 41.07 2.9
 -1 3 -7 3.2 0.38
 -1 3 -7 2.69 0.44
 -1 3 -7 2.47 0.42
 -1 3 -7 2.9 0.47
 -1 3 -7 2.35 0.42
 -1 3 -7 2.11 0.42
 1 -3 7 1.99 0.41
 1 -3 7 2.6 0.31
 1 -3 7 2.73 0.39
 -2 3 -7 103.73 7.29
 -2 3 -7 105.79 7.61
 -2 3 -7 112.5 7.14
 -2 3 -7 119.35 7.13
 -2 3 -7 102.74 6.65
 -2 3 -7 110.78 7.31
 2 -3 7 103.97 6.62
 2 -3 7 95.79 7.05
 2 -3 7 103.2 7.29
 -3 3 -7 7.7 0.73
 -3 3 -7 5.37 0.71
 -3 3 -7 6.78 0.6
 -3 3 -7 7.65 0.74
 -3 3 -7 5.17 0.7
 3 -3 7 5.77 0.55
 3 -3 7 6.07 0.65
 3 -3 7 5.48 0.69
 -4 3 -7 7.69 0.84
 -4 3 -7 8.35 0.85
 -4 3 -7 8.49 0.74
 -4 3 -7 8.17 0.93
 4 -3 7 8.55 0.91
 4 -3 7 8.96 0.72
 4 -3 7 9.08 0.82
 -5 3 -7 47.96 3.14
 -5 3 -7 37.23 3.2
 -5 3 -7 46.12 3.16
 5 -3 7 40.49 3.08
 5 -3 7 44.55 3.25
 5 -3 7 44.53 2.86
 -6 3 -7 29.57 2.24
 -6 3 -7 31.34 2.3
 6 -3 7 25.17 2.19
 6 -3 7 32.27 2.06
 -7 3 -7 0.34 0.33
 -7 3 -7 0.14 0.33
 7 -3 7 0.07 0.2
 7 -3 7 -0.01 0.24
 -8 3 -7 1.49 0.49
 -8 3 -7 1.4 0.47
 8 -3 7 0.48 0.35
 -9 3 -7 19.63 1.73
 9 -3 7 20.15 1.72
 10 -3 7 16.02 1.5
 11 -3 7 -0.11 0.4
 11 2 -7 1.25 0.52
 -11 -2 7 2.14 0.58
 10 2 -7 0.1 0.33
 10 2 -7 0.18 0.4
 -10 -2 7 0.31 0.32
 9 2 -7 1.43 0.5
 9 2 -7 1.01 0.41
 -9 -2 7 1.4 0.44
 8 2 -7 22.99 1.8
 8 2 -7 20.53 1.76
 -8 -2 7 20.97 1.72
 7 2 -7 48.69 3.36
 7 2 -7 43.9 3.43
 7 2 -7 44.91 3.35
 7 2 -7 50.19 3.13
 -7 -2 7 42.44 3.28
 -7 -2 7 49.06 3.46
 6 2 -7 14.79 1.25
 6 2 -7 14.48 1.27
 6 2 -7 14.12 1.12
 6 2 -7 13.38 1.22
 -6 -2 7 15.34 1.08
 -6 -2 7 14.77 1.19
 -6 -2 7 12 1.21
 5 2 -7 0.31 0.2
 5 2 -7 0.32 0.22
 5 2 -7 0.94 0.33
 5 2 -7 0.59 0.28
 -5 -2 7 0.8 0.28
 -5 -2 7 0.46 0.18
 -5 -2 7 0.6 0.24
 4 2 -7 3.13 0.47
 4 2 -7 3.51 0.47
 4 2 -7 3.43 0.49
 4 2 -7 3.03 0.41
 -4 -2 7 2.65 0.41
 -4 -2 7 3.47 0.49
 -4 -2 7 3.48 0.37
 3 2 -7 120.29 7.59
 3 2 -7 131.18 8.31
 3 2 -7 124.67 8.11
 3 2 -7 116.11 8.09
 3 2 -7 125.19 8.28
 -3 -2 7 122.69 7.54
 -3 -2 7 124.87 8.27
 -3 -2 7 108.48 8.03
 2 2 -7 17.77 1.37
 2 2 -7 18.15 1.33
 2 2 -7 17.82 1.31
 2 2 -7 17.4 1.34
 2 2 -7 15.6 1.18
 2 2 -7 18.08 1.33
 -2 -2 7 14.11 1.14
 -2 -2 7 16.89 1.31
 -2 -2 7 14.24 1.24
 1 2 -7 2.68 0.4
 1 2 -7 2.48 0.4
 1 2 -7 2.4 0.4
 1 2 -7 3.06 0.42
 1 2 -7 3.63 0.47
 1 2 -7 3.06 0.36
 -1 -2 7 2.62 0.36
 -1 -2 7 3.01 0.42
 -1 -2 7 2.96 0.32
 0 2 -7 7.34 0.75
 0 2 -7 7.34 0.72
 0 2 -7 8.77 0.74
 0 2 -7 6.89 0.75
 0 2 -7 8.25 0.66
 0 2 -7 8.19 0.73
 0 -2 7 7.85 0.61
 0 -2 7 8.3 0.76
 0 -2 7 8.23 0.71
 -1 2 -7 29.74 2.02
 -1 2 -7 26.88 1.85
 -1 2 -7 26.92 2.06
 -1 2 -7 26.42 2.01
 -1 2 -7 30.78 2.08
 -1 2 -7 26.93 2.13
 1 -2 7 29.26 1.98
 1 -2 7 24.17 2.03
 1 -2 7 27.27 1.81
 -2 2 -7 25.14 1.97
 -2 2 -7 21.58 1.83
 -2 2 -7 26.78 1.92
 -2 2 -7 26.77 1.85
 -2 2 -7 26.29 1.91
 -2 2 -7 22.59 1.69
 2 -2 7 25.83 1.67
 2 -2 7 25 1.91
 2 -2 7 25.45 1.82
 -3 2 -7 22.98 1.9
 -3 2 -7 23.26 1.68
 -3 2 -7 25.71 1.86
 -3 2 -7 25.98 1.85
 3 -2 7 24.49 1.9
 3 -2 7 23.88 1.65
 3 -2 7 26.62 1.83
 -4 2 -7 2.04 0.36
 -4 2 -7 2.24 0.41
 -4 2 -7 3.11 0.46
 -4 2 -7 2.54 0.36
 -4 2 -7 2.17 0.47
 4 -2 7 2.38 0.44
 4 -2 7 2.5 0.39
 4 -2 7 2.02 0.3
 -5 2 -7 8.83 0.79
 -5 2 -7 10.02 0.91
 -5 2 -7 9.22 0.91
 -5 2 -7 9.9 0.93
 -5 2 -7 9.2 1
 5 -2 7 9.45 0.77
 5 -2 7 9.95 0.96
 5 -2 7 9.59 0.89
 -6 2 -7 14.75 1.33
 -6 2 -7 14.92 1.3
 -6 2 -7 14.88 1.38
 -6 2 -7 15.27 1.18
 6 -2 7 17.57 1.41
 6 -2 7 14.92 1.28
 6 -2 7 15.18 1.15
 -7 2 -7 38.8 2.84
 -7 2 -7 39.12 2.82
 7 -2 7 33.6 2.75
 7 -2 7 40.53 2.57
 -8 2 -7 0.29 0.35
 -8 2 -7 1.18 0.44
 8 -2 7 1.1 0.37
 -9 2 -7 -0.21 0.32
 -9 2 -7 0.2 0.37
 9 -2 7 0.02 0.32
 -10 2 -7 24.29 2.07
 -10 2 -7 25.47 2.05
 10 -2 7 22.57 1.99
 11 -2 7 29.6 2.42
 12 1 -7 7.32 1.03
 11 1 -7 3.89 0.74
 10 1 -7 1.13 0.45
 10 1 -7 0.53 0.41
 -10 -1 7 1.04 0.42
 9 1 -7 0.16 0.34
 9 1 -7 0.27 0.37
 -9 -1 7 0.66 0.35
 8 1 -7 0.67 0.38
 8 1 -7 1.06 0.31
 8 1 -7 0.08 0.29
 -8 -1 7 0.65 0.33
 7 1 -7 3.56 0.48
 7 1 -7 3.14 0.56
 7 1 -7 3.73 0.57
 -7 -1 7 3.2 0.51
 6 1 -7 55.09 3.52
 6 1 -7 49.42 3.24
 6 1 -7 47.18 3.57
 6 1 -7 48.79 3.47
 -6 -1 7 50.86 3.18
 -6 -1 7 45.61 3.41
 -6 -1 7 47.41 3.55
 5 1 -7 5.97 0.64
 5 1 -7 3.7 0.57
 5 1 -7 4.97 0.63
 5 1 -7 4.64 0.53
 -5 -1 7 5.24 0.49
 -5 -1 7 5.55 0.65
 -5 -1 7 5.62 0.57
 4 1 -7 5.96 0.65
 4 1 -7 5.86 0.63
 4 1 -7 5.97 0.63
 4 1 -7 6.49 0.57
 -4 -1 7 4.85 0.55
 -4 -1 7 5.23 0.49
 -4 -1 7 5.63 0.63
 3 1 -7 12.65 0.91
 3 1 -7 10.19 0.97
 3 1 -7 10.15 0.96
 3 1 -7 12.24 1
 -3 -1 7 11.84 0.85
 -3 -1 7 11.14 0.94
 -3 -1 7 13.69 1.02
 2 1 -7 78.42 5.47
 2 1 -7 86.47 5.37
 2 1 -7 81 5.46
 2 1 -7 81.31 5.67
 2 1 -7 79.74 5.01
 2 1 -7 76.19 5.33
 -2 -1 7 79.35 5.3
 -2 -1 7 76.54 4.96
 -2 -1 7 77.06 5.44
 1 1 -7 15.22 1.24
 1 1 -7 15.05 1.21
 1 1 -7 15.96 1.26
 1 1 -7 15.21 1.27
 1 1 -7 18.25 1.26
 1 1 -7 15.46 1.12
 -1 -1 7 17.24 1.2
 -1 -1 7 15.74 1.09
 -1 -1 7 14.97 1.24
 0 1 -7 3.85 0.46
 0 1 -7 4.35 0.51
 0 1 -7 3.95 0.48
 0 1 -7 4.31 0.48
 0 1 -7 3.23 0.46
 0 1 -7 4.33 0.41
 0 -1 7 4.62 0.53
 0 -1 7 4.15 0.37
 0 -1 7 4.04 0.44
 -1 1 -7 75.74 4.78
 -1 1 -7 66.07 4.9
 -1 1 -7 69.33 4.46
 -1 1 -7 72.37 4.8
 -1 1 -7 68.31 5.09
 -1 1 -7 69.38 4.9
 1 -1 7 71.5 4.43
 1 -1 7 72.9 4.91
 1 -1 7 72.62 4.74
 -2 1 -7 110.09 7.4
 -2 1 -7 99.13 7.21
 -2 1 -7 105.95 6.76
 -2 1 -7 109.61 7.21
 -2 1 -7 107.33 7.4
 2 -1 7 113.1 6.73
 2 -1 7 111.22 7.18
 2 -1 7 110.96 7.4
 -3 1 -7 24.43 1.72
 -3 1 -7 23.69 1.58
 -3 1 -7 22.94 1.78
 -3 1 -7 21.7 1.71
 3 -1 7 23.9 1.78
 3 -1 7 22.06 1.68
 3 -1 7 22.4 1.54
 -4 1 -7 27.22 2.28
 -4 1 -7 32.71 2.22
 -4 1 -7 28.25 2.04
 -4 1 -7 27.23 2.21
 -4 1 -7 30.29 2.46
 4 -1 7 34.13 2.02
 4 -1 7 33.36 2.2
 4 -1 7 28.95 2.28
 -5 1 -7 4.75 0.64
 -5 1 -7 4.4 0.48
 -5 1 -7 4.08 0.56
 -5 1 -7 3.49 0.53
 -5 1 -7 4.7 0.57
 5 -1 7 3.67 0.42
 5 -1 7 4.23 0.59
 5 -1 7 4.2 0.52
 -6 1 -7 16.29 1.6
 -6 1 -7 20.91 1.39
 -6 1 -7 19.75 1.51
 -6 1 -7 16.42 1.49
 6 -1 7 18.52 1.32
 6 -1 7 18.35 1.55
 6 -1 7 19.67 1.48
 -7 1 -7 0.54 0.4
 -7 1 -7 0.92 0.29
 -7 1 -7 1.31 0.4
 -7 1 -7 1.55 0.41
 7 -1 7 1.36 0.41
 7 -1 7 0.91 0.31
 -8 1 -7 42.98 2.95
 -8 1 -7 34.86 2.84
 8 -1 7 39.13 2.85
 -9 1 -7 0.89 0.41
 -9 1 -7 1.73 0.51
 9 -1 7 1.3 0.43
 -10 1 -7 0.99 0.42
 -10 1 -7 0.57 0.43
 10 -1 7 1.15 0.43
 -11 1 -7 12.03 1.29
 -12 1 -7 11.83 1.35
 12 0 -7 0.37 0.42
 11 0 -7 11.38 1.27
 10 0 -7 22.35 1.91
 9 0 -7 3.61 0.63
 9 0 -7 3.3 0.65
 9 0 -7 2.71 0.48
 -9 0 7 3 0.56
 8 0 -7 1.34 0.44
 8 0 -7 0.87 0.32
 8 0 -7 1.7 0.46
 -8 0 7 1.39 0.4
 7 0 -7 2.64 0.47
 7 0 -7 1.28 0.39
 7 0 -7 2.09 0.38
 -7 0 7 1.61 0.37
 6 0 -7 3.88 0.58
 6 0 -7 4.25 0.58
 6 0 -7 5.21 0.53
 6 0 -7 4.97 0.62
 -6 0 7 4.71 0.62
 -6 0 7 3.85 0.53
 5 0 -7 5.8 0.66
 5 0 -7 6.19 0.65
 5 0 -7 4.67 0.61
 5 0 -7 4.9 0.55
 -5 0 7 5.71 0.5
 -5 0 7 6.99 0.69
 -5 0 7 6.27 0.61
 4 0 -7 18.45 1.36
 4 0 -7 18.9 1.25
 4 0 -7 15.01 1.32
 4 0 -7 16.96 1.38
 -4 0 7 17.67 1.19
 -4 0 7 15.34 1.35
 -4 0 7 17.88 1.3
 3 0 -7 5.35 0.56
 3 0 -7 5.61 0.58
 3 0 -7 4.46 0.55
 3 0 -7 4.56 0.48
 -3 0 7 6.03 0.52
 -3 0 7 5.07 0.57
 -3 0 7 5.78 0.45
 2 0 -7 0.52 0.18
 2 0 -7 0.26 0.2
 2 0 -7 0.41 0.19
 2 0 -7 0.47 0.2
 2 0 -7 0.44 0.16
 -2 0 7 0.38 0.15
 -2 0 7 0.41 0.16
 -2 0 7 0.52 0.13
 1 0 -7 86.36 6.19
 1 0 -7 98.11 6.33
 1 0 -7 92.45 5.8
 1 0 -7 98.42 6.58
 1 0 -7 94.05 6.17
 1 0 -7 95.7 6.34
 -1 0 7 99.76 5.77
 -1 0 7 84.5 6.31
 -1 0 7 87.19 6.14
 0 0 -7 125.27 9.89
 0 0 -7 144.6 8.73
 0 0 -7 141.23 9.53
 0 0 -7 150.1 9.52
 0 0 -7 142.78 9.32
 0 0 -7 139.81 9.29
 0 0 7 141.82 8.7
 0 0 7 122.4 9.5
 0 0 7 152.23 9.27
 0 0 7 155.13 9.55
 -1 0 -7 1.87 0.27
 -1 0 -7 2.34 0.34
 -1 0 -7 2.05 0.33
 -1 0 -7 2.07 0.33
 -1 0 -7 1.66 0.32
 -1 0 -7 1.74 0.35
 1 0 7 2.22 0.34
 1 0 7 1.72 0.23
 1 0 7 1.68 0.28
 -2 0 -7 3.3 0.45
 -2 0 -7 3.9 0.45
 -2 0 -7 4.37 0.5
 -2 0 -7 3.85 0.39
 -2 0 -7 4.42 0.48
 2 0 7 4 0.47
 2 0 7 3.23 0.33
 2 0 7 4.13 0.42
 -3 0 -7 112.33 7.66
 -3 0 -7 122.31 7.7
 -3 0 -7 107.52 7.19
 -3 0 -7 122.86 7.9
 3 0 7 116.18 7.16
 3 0 7 114.05 7.87
 3 0 7 115.99 7.64
 -4 0 -7 19.43 1.59
 -4 0 -7 21.32 1.63
 -4 0 -7 21.13 1.68
 -4 0 -7 19.18 1.47
 -4 0 -7 21.67 1.8
 4 0 7 22.63 1.58
 4 0 7 22.01 1.67
 4 0 7 22.3 1.44
 -5 0 -7 2.4 0.41
 -5 0 -7 1.98 0.42
 -5 0 -7 1.86 0.32
 -5 0 -7 1.89 0.4
 -5 0 -7 2.71 0.44
 5 0 7 1.84 0.28
 5 0 7 2.8 0.41
 5 0 7 2.13 0.42
 -6 0 -7 4.18 0.6
 -6 0 -7 4.66 0.59
 -6 0 -7 4.88 0.61
 -6 0 -7 5.76 0.53
 -6 0 -7 4.56 0.64
 6 0 7 4.15 0.61
 6 0 7 4.02 0.44
 6 0 7 3.98 0.53
 -7 0 -7 34.09 2.44
 -7 0 -7 40.08 2.68
 -7 0 -7 38.42 2.81
 -7 0 -7 32.43 2.66
 7 0 7 36.95 2.63
 -8 0 -7 1.74 0.52
 -8 0 -7 1.02 0.39
 -8 0 -7 1.51 0.44
 -8 0 -7 1.68 0.36
 8 0 7 2.58 0.46
 -9 0 -7 6.41 0.86
 -9 0 -7 7.15 0.93
 -9 0 -7 8.44 0.8
 9 0 7 7.98 0.88
 -10 0 -7 2.64 0.56
 -10 0 -7 2.07 0.53
 10 0 7 2.48 0.55
 -11 0 -7 0.52 0.41
 -12 0 -7 2.09 0.64
 12 -1 -7 0.52 0.45
 11 -1 -7 1.09 0.44
 10 -1 -7 18.38 1.49
 10 -1 -7 17.81 1.62
 9 -1 -7 65.86 3.91
 9 -1 -7 50.62 4.12
 8 -1 -7 0.16 0.24
 8 -1 -7 0.2 0.28
 -8 1 7 0.01 0.25
 7 -1 -7 19.28 1.32
 7 -1 -7 16.19 1.4
 7 -1 -7 14.95 1.37
 -7 1 7 16.99 1.36
 6 -1 -7 13.54 1.2
 6 -1 -7 13.4 1.05
 6 -1 -7 15.51 1.19
 6 -1 -7 11.7 1.15
 -6 1 7 15.84 1.23
 -6 1 7 12.77 1.11
 5 -1 -7 88 5.97
 5 -1 -7 90.15 5.98
 5 -1 -7 93.37 5.99
 5 -1 -7 90.93 5.61
 5 -1 -7 81.3 6.12
 -5 1 7 92.8 5.94
 -5 1 7 87.27 6.12
 -5 1 7 86.79 5.54
 4 -1 -7 11.45 0.95
 4 -1 -7 9.7 0.94
 4 -1 -7 10.2 0.92
 4 -1 -7 10.49 0.85
 -4 1 7 12.09 0.92
 -4 1 7 11.89 0.81
 -4 1 7 11.8 0.96
 3 -1 -7 9.22 0.81
 3 -1 -7 8.77 0.82
 3 -1 -7 10.41 0.74
 3 -1 -7 9.52 0.83
 -3 1 7 9.93 0.82
 -3 1 7 9.68 0.77
 -3 1 7 9.12 0.68
 2 -1 -7 26.76 1.86
 2 -1 -7 30.01 2.03
 2 -1 -7 25.29 1.84
 2 -1 -7 29.56 2.06
 2 -1 -7 29.07 2.07
 2 -1 -7 29.07 2.01
 -2 1 7 29.91 1.98
 -2 1 7 28.87 2.05
 1 -1 -7 40.12 2.3
 1 -1 -7 37.87 2.31
 1 -1 -7 29 2.47
 1 -1 -7 36.67 2.48
 1 -1 -7 36.56 2.55
 1 -1 -7 33.19 2.53
 -1 1 7 35.71 2.45
 -1 1 7 37.71 2.55
 0 -1 -7 105.4 6.95
 0 -1 -7 91.39 6.96
 0 -1 -7 101.48 6.53
 0 -1 -7 115.3 7.14
 0 -1 -7 92.99 7.38
 0 -1 -7 109.64 7.14
 0 -1 -7 110.77 6.52
 0 1 7 112.84 7.15
 0 1 7 108.45 6.92
 0 1 7 107.93 7.14
 -1 -1 -7 69.78 3.92
 -1 -1 -7 72.26 4.46
 -1 -1 -7 53.98 4.29
 -1 -1 -7 59.1 4.19
 -1 -1 -7 67.53 4.23
 -1 -1 -7 59.58 3.93
 -1 -1 -7 63.69 4.33
 1 1 7 52.57 4.16
 1 1 7 65.62 4.31
 -2 -1 -7 0.04 0.13
 -2 -1 -7 0.22 0.12
 -2 -1 -7 0.16 0.12
 -2 -1 -7 0.51 0.21
 -2 -1 -7 0.27 0.17
 2 1 7 0.31 0.1
 2 1 7 0.17 0.15
 2 1 7 0.46 0.16
 -3 -1 -7 7.74 0.74
 -3 -1 -7 7.78 0.73
 -3 -1 -7 9.77 0.8
 -3 -1 -7 8.69 0.67
 3 1 7 7.66 0.75
 3 1 7 9.45 0.72
 3 1 7 8.38 0.62
 -4 -1 -7 145.11 9.01
 -4 -1 -7 130.59 8.95
 -4 -1 -7 135.3 9.23
 -4 -1 -7 137.66 8.42
 -4 -1 -7 124.46 10.36
 4 1 7 139.74 8.37
 4 1 7 132.44 9.2
 4 1 7 140.55 8.93
 -5 -1 -7 61.96 4.32
 -5 -1 -7 68.96 5.03
 -5 -1 -7 63.26 4.05
 -5 -1 -7 63.68 4.37
 -5 -1 -7 66.21 4.5
 5 1 7 64.55 4.31
 5 1 7 60.02 3.99
 5 1 7 60.68 4.46
 -6 -1 -7 0.53 0.32
 -6 -1 -7 0.32 0.28
 -6 -1 -7 0.39 0.24
 -6 -1 -7 -0.05 0.21
 -6 -1 -7 0.72 0.22
 6 1 7 0.87 0.34
 6 1 7 0.93 0.29
 -7 -1 -7 0.4 0.19
 -7 -1 -7 0.37 0.28
 -7 -1 -7 0.22 0.29
 -7 -1 -7 0.07 0.22
 -7 -1 -7 0.56 0.36
 7 1 7 -0.09 0.2
 -8 -1 -7 25.46 1.93
 -8 -1 -7 22.23 1.96
 -8 -1 -7 23.56 1.7
 -8 -1 -7 24.35 1.86
 8 1 7 22.9 1.82
 -9 -1 -7 7.48 0.73
 -9 -1 -7 5.88 0.8
 -9 -1 -7 5.42 0.8
 9 1 7 8.44 0.84
 -10 -1 -7 3.98 0.57
 -10 -1 -7 4.64 0.69
 -10 -1 -7 2.96 0.58
 -11 -1 -7 0.65 0.43
 -12 -1 -7 3.73 0.76
 12 -2 -7 10.94 1.27
 11 -2 -7 1.41 0.52
 10 -2 -7 0.46 0.31
 10 -2 -7 -0.14 0.34
 9 -2 -7 20.97 1.77
 9 -2 -7 21.72 1.63
 8 -2 -7 60.4 3.91
 8 -2 -7 58.02 4.19
 7 -2 -7 1.77 0.44
 7 -2 -7 2.77 0.42
 6 -2 -7 0.52 0.2
 6 -2 -7 0.63 0.27
 -6 2 7 0.61 0.26
 5 -2 -7 64.25 4.39
 5 -2 -7 54.5 4.36
 5 -2 -7 65.96 4.52
 5 -2 -7 66.13 4.12
 5 -2 -7 68.81 4.41
 -5 2 7 64.58 4.5
 -5 2 7 66.53 4.34
 4 -2 -7 78.35 5
 4 -2 -7 75.58 4.97
 4 -2 -7 78.66 5.33
 4 -2 -7 79.21 5.33
 4 -2 -7 82.65 5.34
 4 -2 -7 80.77 5.48
 -4 2 7 75.54 4.94
 -4 2 7 84.31 5.3
 -4 2 7 81.64 5.47
 3 -2 -7 2.54 0.33
 3 -2 -7 1.44 0.25
 3 -2 -7 2.15 0.33
 3 -2 -7 1.71 0.32
 3 -2 -7 2.09 0.25
 -3 2 7 1.88 0.31
 -3 2 7 2.12 0.22
 -3 2 7 2.02 0.29
 2 -2 -7 4.48 0.48
 2 -2 -7 4.81 0.4
 2 -2 -7 3.7 0.45
 2 -2 -7 5.28 0.42
 2 -2 -7 5.66 0.5
 -2 2 7 5.12 0.45
 -2 2 7 5.11 0.38
 -2 2 7 4.83 0.47
 1 -2 -7 24.76 1.54
 1 -2 -7 23.91 1.71
 1 -2 -7 24.21 1.55
 1 -2 -7 23.08 1.72
 1 -2 -7 27 1.71
 1 -2 -7 23.29 1.67
 -1 2 7 19.67 1.68
 -1 2 7 24.17 1.5
 -1 2 7 23.48 1.63
 0 -2 -7 13.9 1.18
 0 -2 -7 16.67 1.08
 0 -2 -7 16.83 1.19
 0 -2 -7 16.04 1.17
 0 -2 -7 15.7 1.21
 0 -2 -7 18.19 1.08
 0 -2 -7 15.96 1.2
 0 2 7 16.09 1.03
 0 2 7 14.57 1.14
 -1 -2 -7 61.48 4.34
 -1 -2 -7 60.59 3.84
 -1 -2 -7 58.46 4.23
 -1 -2 -7 61.53 4.23
 -1 -2 -7 64 3.86
 -1 -2 -7 63.49 4.12
 -1 -2 -7 64.71 4.15
 1 2 7 56.4 4.07
 1 2 7 62.15 3.8
 1 2 7 64.2 4.23
 -2 -2 -7 64.46 4.32
 -2 -2 -7 65.89 4.04
 -2 -2 -7 64.71 4.44
 -2 -2 -7 68.66 4.02
 -2 -2 -7 64.81 4.31
 2 2 7 68.05 4.28
 2 2 7 57.01 3.98
 2 2 7 63.3 4.42
 -3 -2 -7 5.05 0.57
 -3 -2 -7 5.45 0.52
 -3 -2 -7 4.72 0.52
 -3 -2 -7 4.57 0.42
 -3 -2 -7 5.23 0.45
 3 2 7 5.53 0.4
 3 2 7 5.1 0.55
 3 2 7 5.77 0.48
 -4 -2 -7 4.89 0.66
 -4 -2 -7 5.76 0.46
 -4 -2 -7 4.66 0.58
 -4 -2 -7 5.9 0.56
 -4 -2 -7 4.51 0.5
 4 2 7 4.78 0.39
 4 2 7 5.61 0.58
 4 2 7 3.64 0.45
 -5 -2 -7 25.96 1.86
 -5 -2 -7 26.33 2.12
 -5 -2 -7 34.19 2.45
 -5 -2 -7 27.06 1.88
 -5 -2 -7 26.94 2.06
 -5 -2 -7 27.73 2.03
 5 2 7 29.56 2.01
 5 2 7 29.56 2.14
 -6 -2 -7 71.4 4.99
 -6 -2 -7 78.33 5.77
 -6 -2 -7 73.8 5.14
 -6 -2 -7 65.65 4.62
 -6 -2 -7 73.71 4.62
 -6 -2 -7 67.81 4.94
 6 2 7 81.03 4.94
 -7 -2 -7 4.02 0.53
 -7 -2 -7 3.68 0.45
 -7 -2 -7 3.9 0.44
 -7 -2 -7 3.87 0.56
 -7 -2 -7 3.57 0.59
 -7 -2 -7 3.05 0.61
 7 2 7 3.41 0.48
 -8 -2 -7 9.76 0.83
 -8 -2 -7 10.18 0.82
 -8 -2 -7 8.83 1.01
 -8 -2 -7 8.55 0.95
 -8 -2 -7 9.57 0.95
 8 2 7 10 0.92
 -9 -2 -7 21.26 1.79
 -9 -2 -7 22.46 1.76
 -9 -2 -7 21.33 1.57
 -9 -2 -7 21.44 1.6
 -10 -2 -7 28.95 2.32
 -10 -2 -7 29.08 2.13
 -10 -2 -7 32.25 2.13
 -10 -2 -7 28.89 2.37
 -11 -2 -7 0.5 0.43
 -12 -2 -7 -0.29 0.39
 -13 -2 -7 5.03 0.94
 12 -3 -7 0.27 0.54
 11 -3 -7 4.62 0.82
 11 -3 -7 7.22 0.81
 10 -3 -7 0.87 0.36
 10 -3 -7 1.76 0.52
 9 -3 -7 1.87 0.4
 9 -3 -7 2.16 0.51
 8 -3 -7 10.66 0.93
 8 -3 -7 10.43 1.06
 7 -3 -7 18.58 1.36
 7 -3 -7 17.56 1.5
 6 -3 -7 7.73 0.8
 6 -3 -7 8.15 0.7
 5 -3 -7 0.86 0.25
 5 -3 -7 0.81 0.2
 5 -3 -7 0.82 0.27
 5 -3 -7 0.83 0.28
 5 -3 -7 1.02 0.29
 -5 3 7 0.88 0.25
 -5 3 7 0.68 0.23
 4 -3 -7 30.16 2.14
 4 -3 -7 27.91 1.98
 4 -3 -7 31 2.15
 4 -3 -7 32.22 1.98
 4 -3 -7 30.96 2.21
 4 -3 -7 30.22 2.15
 -4 3 7 28.02 2.09
 -4 3 7 30.8 2.2
 3 -3 -7 188.38 12.64
 3 -3 -7 200.62 12.64
 3 -3 -7 172.47 12.64
 3 -3 -7 194.93 12.96
 3 -3 -7 203.62 11.88
 -3 3 7 199.89 12.6
 2 -3 -7 55.48 3.43
 2 -3 -7 54.64 3.67
 2 -3 -7 55.21 3.42
 2 -3 -7 54.64 3.67
 2 -3 -7 53.07 3.76
 -2 3 7 54.72 3.62
 1 -3 -7 4.68 0.41
 1 -3 -7 3.81 0.33
 1 -3 -7 3.8 0.4
 1 -3 -7 3.65 0.41
 1 -3 -7 4.12 0.33
 1 -3 -7 3.85 0.38
 -1 3 7 3.78 0.38
 0 -3 -7 114.56 7.45
 0 -3 -7 105.85 7.29
 0 -3 -7 112.23 6.83
 0 -3 -7 110.26 6.82
 0 -3 -7 114.3 7.27
 0 -3 -7 108.35 7.46
 -1 -3 -7 73.74 4.66
 -1 -3 -7 77.26 4.65
 -1 -3 -7 72.36 4.99
 -1 -3 -7 73.27 4.97
 -1 -3 -7 77.22 5.12
 -1 -3 -7 79.38 5.11
 1 3 7 74.13 5.1
 -2 -3 -7 12.22 0.83
 -2 -3 -7 11.48 0.92
 -2 -3 -7 12.14 0.82
 -2 -3 -7 11.1 0.94
 -2 -3 -7 11.41 0.9
 -2 -3 -7 12.61 0.81
 2 3 7 11.83 0.93
 -3 -3 -7 20.95 1.34
 -3 -3 -7 20.53 1.35
 -3 -3 -7 20.23 1.5
 -3 -3 -7 19.4 1.54
 -3 -3 -7 20.29 1.47
 3 3 7 20.86 1.43
 3 3 7 20.71 1.53
 -4 -3 -7 0.31 0.17
 -4 -3 -7 0.8 0.22
 -4 -3 -7 0.48 0.15
 -4 -3 -7 0.77 0.16
 -4 -3 -7 0.21 0.19
 -4 -3 -7 0.52 0.29
 4 3 7 0.72 0.17
 4 3 7 0.76 0.22
 -5 -3 -7 5.15 0.65
 -5 -3 -7 6.12 0.59
 -5 -3 -7 5.92 0.62
 -5 -3 -7 6.21 0.79
 -5 -3 -7 6.17 0.53
 5 3 7 7.06 0.68
 5 3 7 4.8 0.52
 5 3 7 5.73 0.44
 -6 -3 -7 35.23 2.3
 -6 -3 -7 31.24 2.46
 -6 -3 -7 33.67 2.6
 -6 -3 -7 38.16 2.97
 -6 -3 -7 33.58 2.52
 6 3 7 37.72 2.46
 -7 -3 -7 45.6 3.3
 -7 -3 -7 49.98 3.43
 -7 -3 -7 47.28 3.81
 -7 -3 -7 42.68 3.24
 -7 -3 -7 46.76 3.02
 -8 -3 -7 1.11 0.26
 -8 -3 -7 -0.01 0.43
 -8 -3 -7 1.12 0.35
 -8 -3 -7 1.22 0.36
 -9 -3 -7 1.29 0.39
 -9 -3 -7 1.34 0.31
 -9 -3 -7 0.88 0.37
 -10 -3 -7 20.08 1.44
 -10 -3 -7 17.61 1.59
 -10 -3 -7 17.66 1.6
 -11 -3 -7 24.65 2.11
 -11 -3 -7 26.98 1.92
 -12 -3 -7 1.44 0.57
 -13 -3 -7 0.27 0.55
 11 -4 -7 6.87 0.83
 11 -4 -7 5.31 0.88
 10 -4 -7 2.52 0.5
 10 -4 -7 2.25 0.56
 9 -4 -7 0.79 0.39
 9 -4 -7 0.85 0.31
 8 -4 -7 4.45 0.64
 8 -4 -7 3.84 0.53
 7 -4 -7 6.3 0.72
 7 -4 -7 5.6 0.6
 6 -4 -7 27.6 1.87
 6 -4 -7 26.6 2.03
 5 -4 -7 7.76 0.66
 5 -4 -7 7.88 0.75
 4 -4 -7 1.76 0.25
 4 -4 -7 2.25 0.32
 4 -4 -7 1.16 0.28
 4 -4 -7 1.05 0.29
 4 -4 -7 1.2 0.27
 4 -4 -7 2.04 0.24
 3 -4 -7 57.39 3.79
 3 -4 -7 57.29 3.8
 3 -4 -7 53.13 3.8
 3 -4 -7 53.53 3.89
 3 -4 -7 59.14 3.53
 3 -4 -7 58.82 3.55
 -3 4 7 54.68 3.74
 -3 4 7 56.31 3.88
 2 -4 -7 150.66 9.15
 2 -4 -7 140.59 9.99
 2 -4 -7 152.87 9.16
 2 -4 -7 146.64 9.75
 2 -4 -7 157.47 9.75
 2 -4 -7 157.46 9.76
 -2 4 7 138.38 9.97
 1 -4 -7 7.29 0.57
 1 -4 -7 6.67 0.55
 1 -4 -7 6.13 0.47
 1 -4 -7 6.91 0.55
 1 -4 -7 6.13 0.54
 1 -4 -7 5.97 0.55
 1 -4 -7 6.62 0.46
 -1 4 7 7.25 0.55
 0 -4 -7 20.58 1.51
 0 -4 -7 21.43 1.34
 0 -4 -7 21.34 1.47
 0 -4 -7 21.69 1.35
 0 -4 -7 20.43 1.52
 0 -4 -7 22.19 1.49
 0 -4 -7 21.04 1.47
 -1 -4 -7 3.69 0.36
 -1 -4 -7 3.93 0.28
 -1 -4 -7 3.45 0.28
 -1 -4 -7 3.63 0.38
 -1 -4 -7 3.72 0.35
 -1 -4 -7 3.65 0.35
 -1 -4 -7 3.59 0.35
 1 4 7 3.95 0.36
 -2 -4 -7 36.83 2.31
 -2 -4 -7 33.79 2.49
 -2 -4 -7 38.1 2.5
 -2 -4 -7 38.43 2.6
 -2 -4 -7 39.53 2.32
 -2 -4 -7 36.01 2.52
 2 4 7 36.34 2.57
 -3 -4 -7 3.18 0.34
 -3 -4 -7 3.26 0.27
 -3 -4 -7 2.65 0.35
 -3 -4 -7 2.95 0.38
 -3 -4 -7 2.53 0.26
 3 4 7 2.99 0.38
 3 4 7 3.25 0.29
 -4 -4 -7 2.25 0.34
 -4 -4 -7 2.83 0.41
 -4 -4 -7 2.35 0.26
 -4 -4 -7 2.12 0.24
 -4 -4 -7 2.09 0.31
 -4 -4 -7 2.81 0.51
 4 4 7 2.74 0.36
 4 4 7 2.04 0.33
 -5 -4 -7 6.71 0.54
 -5 -4 -7 5.27 0.82
 -5 -4 -7 7.35 0.57
 -5 -4 -7 7.11 0.63
 -5 -4 -7 7.03 0.63
 -5 -4 -7 7.64 0.74
 -5 -4 -7 6.44 0.65
 5 4 7 5.99 0.57
 -6 -4 -7 24.09 1.7
 -6 -4 -7 20.27 1.76
 -6 -4 -7 23.22 1.54
 -6 -4 -7 21.52 1.71
 -6 -4 -7 24.93 2.07
 -6 -4 -7 21.88 1.68
 -7 -4 -7 0.13 0.14
 -7 -4 -7 0.15 0.22
 -7 -4 -7 0.11 0.22
 -7 -4 -7 0.13 0.2
 -7 -4 -7 0.21 0.34
 -7 -4 -7 -0.21 0.21
 -8 -4 -7 22.77 1.78
 -8 -4 -7 22.64 1.79
 -8 -4 -7 21.51 1.82
 -8 -4 -7 23.59 2.15
 -8 -4 -7 23.97 1.62
 -9 -4 -7 0.07 0.26
 -9 -4 -7 0.09 0.28
 -9 -4 -7 0.26 0.21
 -9 -4 -7 0.04 0.28
 -10 -4 -7 0.16 0.27
 -10 -4 -7 -0.3 0.28
 -10 -4 -7 0.2 0.24
 -10 -4 -7 -0.05 0.29
 -11 -4 -7 3.7 0.68
 -11 -4 -7 3.76 0.67
 -11 -4 -7 4.36 0.58
 -12 -4 -7 18.3 1.48
 -12 -4 -7 18.38 1.69
 11 -5 -7 12.71 1.38
 10 -5 -7 8.73 0.86
 10 -5 -7 5.26 0.84
 9 -5 -7 0.27 0.27
 9 -5 -7 0.13 0.34
 8 -5 -7 0.03 0.27
 8 -5 -7 0.06 0.22
 7 -5 -7 33.72 2.6
 7 -5 -7 36.79 2.41
 6 -5 -7 13.73 1.2
 6 -5 -7 14.97 1.09
 5 -5 -7 5.74 0.62
 5 -5 -7 5.73 0.53
 4 -5 -7 0.61 0.23
 4 -5 -7 0.45 0.22
 4 -5 -7 0.54 0.17
 -4 5 7 0.54 0.19
 3 -5 -7 0.72 0.19
 3 -5 -7 0.38 0.17
 3 -5 -7 0.55 0.17
 3 -5 -7 0.35 0.16
 3 -5 -7 0.42 0.14
 3 -5 -7 0.48 0.12
 -3 5 7 0.47 0.16
 2 -5 -7 3.84 0.39
 2 -5 -7 4.22 0.43
 2 -5 -7 4.36 0.34
 2 -5 -7 4.42 0.33
 2 -5 -7 4.29 0.41
 2 -5 -7 4.6 0.42
 2 -5 -7 4.3 0.41
 -2 5 7 4.2 0.4
 1 -5 -7 14.64 0.99
 1 -5 -7 14.01 1.03
 1 -5 -7 14.91 1
 1 -5 -7 13.73 1
 1 -5 -7 13.48 1
 1 -5 -7 14.08 1.03
 -1 5 7 12.91 1.01
 0 -5 -7 84.47 5.42
 0 -5 -7 82.73 5.57
 0 -5 -7 83.05 5.44
 0 -5 -7 83.7 5.58
 0 -5 -7 81.3 5.43
 -1 -5 -7 5.97 0.45
 -1 -5 -7 5.78 0.45
 -1 -5 -7 5.51 0.46
 -1 -5 -7 5.17 0.47
 -1 -5 -7 5.28 0.45
 -2 -5 -7 22.73 1.62
 -2 -5 -7 22.84 1.56
 -2 -5 -7 23.82 1.55
 -2 -5 -7 23.58 1.6
 -2 -5 -7 20.38 1.54
 2 5 7 22.3 1.59
 -3 -5 -7 111.53 6.76
 -3 -5 -7 112.34 7.21
 -3 -5 -7 107.69 7.21
 -3 -5 -7 113.42 7.21
 -3 -5 -7 112.61 7.23
 -3 -5 -7 112.47 7.42
 3 5 7 105.22 8.13
 3 5 7 104.61 7.39
 -4 -5 -7 64.06 3.98
 -4 -5 -7 62.44 5.1
 -4 -5 -7 61.98 4.42
 -4 -5 -7 64.27 3.99
 -4 -5 -7 68.5 4.31
 -4 -5 -7 67.93 4.28
 4 5 7 58.76 4.78
 4 5 7 63.93 4.39
 -5 -5 -7 0.35 0.23
 -5 -5 -7 0.35 0.2
 -5 -5 -7 0.18 0.12
 -5 -5 -7 0.08 0.29
 -5 -5 -7 0.36 0.16
 5 5 7 0.39 0.2
 -6 -5 -7 2.35 0.37
 -6 -5 -7 2.02 0.28
 -6 -5 -7 2.13 0.36
 -6 -5 -7 1.74 0.35
 -6 -5 -7 2.29 0.57
 -7 -5 -7 19.34 1.36
 -7 -5 -7 23.1 1.9
 -7 -5 -7 18.42 1.51
 -7 -5 -7 17.59 1.52
 -8 -5 -7 9.57 1.25
 -8 -5 -7 11.5 1
 -8 -5 -7 8.82 0.98
 -8 -5 -7 10.51 0.83
 -9 -5 -7 1.82 0.43
 -9 -5 -7 0.8 0.4
 -9 -5 -7 1.55 0.32
 -10 -5 -7 3.12 0.46
 -10 -5 -7 2.58 0.56
 -11 -5 -7 1.02 0.44
 -11 -5 -7 1.66 0.4
 -12 -5 -7 0.54 0.48
 -12 -5 -7 1.14 0.42
 -12 -5 -7 -0.25 0.44
 11 -6 -7 0.38 0.36
 10 -6 -7 13.42 1.39
 10 -6 -7 15.05 1.27
 9 -6 -7 18.65 1.66
 9 -6 -7 19.37 1.53
 8 -6 -7 0.02 0.2
 8 -6 -7 0.18 0.31
 7 -6 -7 2.75 0.49
 7 -6 -7 1.78 0.36
 6 -6 -7 37.34 2.54
 6 -6 -7 32.29 2.31
 5 -6 -7 31.46 2.16
 5 -6 -7 34.34 2.37
 4 -6 -7 0.2 0.14
 4 -6 -7 -0.03 0.17
 3 -6 -7 16.95 1.24
 3 -6 -7 18.79 1.38
 3 -6 -7 19.91 1.43
 3 -6 -7 19.81 1.36
 3 -6 -7 22.16 1.4
 3 -6 -7 18.75 1.24
 -3 6 7 17.66 1.38
 2 -6 -7 2.59 0.29
 2 -6 -7 2.19 0.26
 2 -6 -7 3 0.33
 2 -6 -7 2.72 0.31
 -2 6 7 2.06 0.26
 1 -6 -7 14.8 1.05
 1 -6 -7 14.82 1.04
 1 -6 -7 15.47 1.07
 1 -6 -7 15.49 1.05
 1 -6 -7 15.12 1.08
 -1 6 7 14.03 1.05
 0 -6 -7 79.95 5.34
 -1 -6 -7 30.73 2.09
 -2 -6 -7 3.58 0.33
 -2 -6 -7 4.08 0.35
 -2 -6 -7 3.93 0.33
 -2 -6 -7 3.98 0.35
 2 6 7 3.76 0.55
 2 6 7 3.81 0.33
 -3 -6 -7 1.79 0.26
 -3 -6 -7 2.73 0.27
 -3 -6 -7 2.02 0.25
 -3 -6 -7 1.78 0.25
 3 6 7 2.02 0.26
 3 6 7 1.76 0.36
 -4 -6 -7 53.89 3.63
 -4 -6 -7 54.39 3.35
 -4 -6 -7 57.37 3.73
 -4 -6 -7 54.35 4.38
 -4 -6 -7 51.5 3.35
 -4 -6 -7 52.91 3.62
 4 6 7 53.33 4.09
 -5 -6 -7 109.87 7.13
 -5 -6 -7 112.58 7.15
 -5 -6 -7 112.67 8.46
 -5 -6 -7 102.56 6.66
 -5 -6 -7 102.44 7.32
 -6 -6 -7 3.3 0.51
 -6 -6 -7 3.34 0.47
 -6 -6 -7 4.59 0.5
 -6 -6 -7 3.47 0.38
 -6 -6 -7 4.62 0.75
 -7 -6 -7 6.78 0.58
 -7 -6 -7 6.35 0.95
 -7 -6 -7 5.89 0.67
 -7 -6 -7 6.38 0.71
 -8 -6 -7 6.34 0.78
 -8 -6 -7 7.02 0.78
 -8 -6 -7 9.05 1.14
 -8 -6 -7 7.11 0.65
 -9 -6 -7 20.35 1.64
 -9 -6 -7 20.17 1.66
 -9 -6 -7 18.8 1.44
 -10 -6 -7 0.45 0.34
 -10 -6 -7 0.17 0.25
 -11 -6 -7 0.35 0.32
 -11 -6 -7 0.19 0.42
 -12 -6 -7 3.95 0.62
 -12 -6 -7 4.05 0.81
 10 -7 -7 0.22 0.36
 -10 7 7 -0.11 0.58
 9 -7 -7 2.92 0.59
 9 -7 -7 3.21 0.55
 8 -7 -7 18.13 1.46
 8 -7 -7 13.7 1.24
 7 -7 -7 3.94 0.58
 7 -7 -7 2.63 0.43
 6 -7 -7 3.52 0.46
 6 -7 -7 5.54 0.62
 5 -7 -7 12.2 0.96
 5 -7 -7 14.66 1.13
 4 -7 -7 69.38 4.51
 4 -7 -7 64.18 4.18
 3 -7 -7 0.73 0.19
 3 -7 -7 0.73 0.15
 3 -7 -7 0.75 0.23
 3 -7 -7 0.73 0.22
 -3 7 7 0.5 0.15
 2 -7 -7 1.67 0.2
 2 -7 -7 1.36 0.18
 2 -7 -7 1.34 0.21
 2 -7 -7 1.29 0.22
 -2 7 7 1.04 0.18
 -1 7 7 8.87 1.01
 0 7 7 21.89 1.92
 1 7 7 0.76 0.33
 2 7 7 31.48 2.55
 -3 -7 -7 7 0.56
 3 7 7 6.38 0.77
 -4 -7 -7 39.1 2.68
 -4 -7 -7 40.95 3.35
 -4 -7 -7 41.16 2.68
 -4 -7 -7 36.22 2.76
 4 7 7 40.24 3.09
 -5 -7 -7 14.57 1.04
 -5 -7 -7 9.94 1.35
 -5 -7 -7 12.32 1.01
 -5 -7 -7 14.68 0.9
 -5 -7 -7 11.04 1.05
 -6 -7 -7 24.85 2.22
 -6 -7 -7 22.4 1.74
 -6 -7 -7 24.25 1.76
 -6 -7 -7 23.27 1.57
 -7 -7 -7 4.89 0.58
 -7 -7 -7 5.13 0.61
 -7 -7 -7 4.49 0.47
 -7 -7 -7 5.04 0.87
 -8 -7 -7 0.51 0.33
 -8 -7 -7 0.28 0.22
 -8 -7 -7 0.17 0.5
 -8 -7 -7 0.38 0.26
 -9 -7 -7 44.87 3.2
 -9 -7 -7 42.12 3.18
 -9 -7 -7 44.18 2.91
 -10 -7 -7 30.79 2.37
 -10 -7 -7 29.82 2.12
 -11 -7 -7 4.69 0.78
 -11 -7 -7 3.4 0.56
 -12 -7 -7 0.42 0.42
 9 -8 -7 2.79 0.6
 -9 8 7 3.12 0.87
 8 -8 -7 0.15 0.27
 8 -8 -7 0.12 0.32
 -8 8 7 0.69 0.56
 7 -8 -7 11.48 1.07
 7 -8 -7 9.01 0.89
 -7 8 7 11.1 1.37
 6 -8 -7 15.51 1.27
 6 -8 -7 18.32 1.45
 -6 8 7 19.9 1.82
 5 -8 -7 0.76 0.29
 5 -8 -7 0.42 0.2
 -5 8 7 0.52 0.45
 4 -8 -7 11 0.87
 4 -8 -7 13.69 1.02
 -4 8 7 11.65 1.34
 3 -8 -7 52.91 3.46
 3 -8 -7 52.18 3.4
 3 -8 -7 49.65 3.19
 -3 8 7 48.34 4.11
 2 -8 -7 22.46 1.53
 -2 8 7 19.8 1.95
 -1 8 7 0.47 0.36
 0 8 7 5.24 0.76
 1 8 7 95.33 7.21
 2 8 7 9.09 1.01
 -3 -8 -7 4.31 0.72
 3 8 7 3.24 0.56
 -4 -8 -7 5.35 0.84
 -4 -8 -7 5.13 0.48
 -4 -8 -7 5.62 0.5
 4 8 7 5.19 0.68
 -5 -8 -7 1.85 0.59
 -5 -8 -7 1.67 0.27
 -5 -8 -7 1.88 0.22
 -5 -8 -7 1.93 0.3
 -6 -8 -7 36.35 2.48
 -6 -8 -7 34.07 3.07
 -6 -8 -7 35.63 2.26
 -6 -8 -7 33.58 2.46
 -7 -8 -7 38.76 2.81
 -7 -8 -7 38.85 3.43
 -7 -8 -7 39.84 2.8
 -7 -8 -7 39.66 2.57
 -8 -8 -7 0.6 0.33
 -8 -8 -7 0.62 0.31
 -8 -8 -7 0.53 0.53
 -8 -8 -7 0.39 0.22
 -9 -8 -7 2.02 0.5
 -9 -8 -7 1.94 0.38
 -10 -8 -7 9.29 0.88
 -10 -8 -7 9.01 1.04
 -11 -8 -7 30.98 2.48
 9 -9 -7 0.02 0.37
 -9 9 7 -0.6 0.62
 8 -9 -7 4.47 0.7
 -8 9 7 3.94 0.91
 7 -9 -7 3.68 0.52
 7 -9 -7 3.73 0.64
 -7 9 7 5.35 0.96
 6 -9 -7 14.33 1.14
 6 -9 -7 15.18 1.3
 -6 9 7 15.06 1.67
 5 -9 -7 5.61 0.69
 5 -9 -7 6.62 0.6
 -5 9 7 7.56 1.04
 4 -9 -7 1.12 0.32
 4 -9 -7 1.23 0.24
 -4 9 7 2 0.63
 3 -9 -7 0.35 0.21
 3 -9 -7 0.45 0.14
 -3 9 7 0.3 0.42
 -2 9 7 43.35 3.58
 -1 9 7 23.17 2.11
 0 9 7 8.51 1.04
 1 9 7 9.52 1.09
 2 9 7 28.28 2.4
 -3 -9 -7 0.88 0.48
 3 9 7 1.57 0.44
 -4 -9 -7 0.42 0.45
 -4 -9 -7 1.89 0.26
 -5 -9 -7 1.79 0.63
 -5 -9 -7 2.42 0.26
 -5 -9 -7 2.99 0.37
 -6 -9 -7 43.03 2.7
 -6 -9 -7 38.71 3.6
 -6 -9 -7 43 2.93
 -7 -9 -7 3.58 0.52
 -7 -9 -7 3.71 0.41
 -7 -9 -7 3.3 0.83
 -8 -9 -7 5.41 1.05
 -8 -9 -7 4.72 0.66
 -8 -9 -7 5.37 0.55
 -9 -9 -7 2.74 0.43
 -9 -9 -7 3.1 0.59
 -10 -9 -7 1.05 0.51
 -11 -9 -7 5.62 0.82
 8 -10 -7 0.65 0.4
 -8 10 7 0.44 0.68
 7 -10 -7 11.8 1.14
 -7 10 7 10.17 1.43
 6 -10 -7 12.65 1.06
 6 -10 -7 13.77 1.21
 -6 10 7 14.23 1.62
 5 -10 -7 0.57 0.35
 5 -10 -7 0.8 0.27
 -5 10 7 0.46 0.52
 4 -10 -7 8.72 0.86
 4 -10 -7 9.1 0.75
 -4 10 7 11.7 1.31
 3 -10 -7 0.59 0.16
 3 -10 -7 0.27 0.22
 -3 10 7 0.88 0.48
 -2 10 7 6.04 0.96
 -1 10 7 20.03 1.91
 0 10 7 25.23 2.26
 1 10 7 1.57 0.48
 -2 -10 -7 -0.68 0.35
 2 10 7 0.01 0.33
 -3 -10 -7 49.23 4.15
 -4 -10 -7 68.34 5.61
 -5 -10 -7 0.06 0.2
 -5 -10 -7 0.82 0.57
 -6 -10 -7 0.78 0.28
 -6 -10 -7 0.3 0.53
 -6 -10 -7 0.61 0.19
 -7 -10 -7 18.54 1.41
 -7 -10 -7 18.23 1.88
 -7 -10 -7 16.65 1.25
 -8 -10 -7 9.77 0.8
 -8 -10 -7 9.43 0.96
 -8 -10 -7 10.2 1.45
 -9 -10 -7 -0.09 0.22
 -9 -10 -7 0.13 0.36
 -10 -10 -7 1.68 0.55
 7 -11 -7 0.24 0.37
 -7 11 7 0.06 0.56
 6 -11 -7 11.38 1.12
 -6 11 7 11.15 1.51
 5 -11 -7 28.97 2.09
 5 -11 -7 33.91 2.32
 -5 11 7 28.49 2.8
 4 -11 -7 0.6 0.3
 4 -11 -7 0.14 0.21
 -4 11 7 0.77 0.57
 3 -11 -7 6.15 0.63
 3 -11 -7 5.58 0.49
 -3 11 7 5.12 0.96
 -2 11 7 5.41 0.93
 -1 11 7 10.95 1.33
 0 11 7 9.02 1.13
 1 11 7 37.69 3.18
 -2 -11 -7 1.03 0.53
 -3 -11 -7 1.91 0.68
 -4 -11 -7 19.68 2
 -5 -11 -7 27 2.51
 -5 -11 -7 25.66 1.69
 -5 -11 -7 26.49 1.87
 -6 -11 -7 5.52 0.49
 -6 -11 -7 4.32 0.94
 -6 -11 -7 5.99 0.61
 -7 -11 -7 0.67 0.23
 -7 -11 -7 0.27 0.61
 -7 -11 -7 0.23 0.31
 -8 -11 -7 6.16 0.74
 -8 -11 -7 5.64 0.58
 -9 -11 -7 13.1 1.25
 -10 -11 -7 0.34 0.41
 6 -12 -7 0.32 0.4
 -6 12 7 0.02 0.61
 5 -12 -7 8.7 0.88
 -5 12 7 6.34 1.19
 4 -12 -7 22.45 1.6
 4 -12 -7 24.93 1.77
 -4 12 7 19.69 2.23
 3 -12 -7 2.06 0.31
 -3 12 7 2.52 0.77
 -2 12 7 -0.16 0.45
 -1 12 7 3.66 0.83
 0 12 7 18.13 1.86
 -1 -12 -7 0.31 0.53
 -2 -12 -7 12.93 1.54
 -3 -12 -7 0.92 0.58
 -4 -12 -7 5.65 1.03
 -5 -12 -7 0.61 0.26
 -5 -12 -7 0.45 0.56
 -6 -12 -7 14.15 1.71
 -6 -12 -7 15.29 1.15
 -6 -12 -7 13.04 0.99
 -7 -12 -7 3.61 0.42
 -7 -12 -7 3.47 0.53
 -7 -12 -7 4.05 1.01
 -8 -12 -7 0.17 0.35
 -4 13 7 4.6 0.97
 3 -13 -7 22.02 1.53
 -3 13 7 21.32 2.21
 -2 13 7 13.02 1.64
 -1 13 7 0.44 0.56
 -3 -13 -7 0.56 0.65
 -4 -13 -7 3.05 0.82
 -5 -13 -7 5.24 0.46
 -5 -13 -7 4.69 1.04
 -6 -13 -7 2.25 0.88
 -7 -13 -7 26.31 2
 -5 -14 -7 0.31 0.76
 -4 -10 8 0.08 0.4
 3 10 -8 0.17 0.47
 -3 -10 8 1.22 0.48
 2 10 -8 0.43 0.44
 -2 -10 8 1.15 0.48
 1 10 -8 8.34 1.21
 -1 -10 8 10.48 1.1
 0 10 -8 2.56 0.7
 0 -10 8 2.66 0.61
 -1 10 -8 0.54 0.54
 1 -10 8 0.81 0.44
 -2 10 -8 4.14 0.93
 2 -10 8 4.27 0.76
 -6 -9 8 10.51 1.16
 -6 -9 8 9.36 0.94
 -5 -9 8 3.77 0.57
 -5 -9 8 4.91 0.79
 4 9 -8 0.19 0.43
 -4 -9 8 0.21 0.36
 -4 -9 8 0.81 0.33
 3 9 -8 1.22 0.57
 -3 -9 8 2 0.43
 -3 -9 8 1.35 0.44
 2 9 -8 3.16 0.77
 -2 -9 8 5.31 0.61
 -2 -9 8 4.63 0.72
 1 9 -8 1.02 0.51
 -1 -9 8 0.88 0.41
 -1 -9 8 0.97 0.32
 0 9 -8 3.75 0.77
 0 -9 8 3.29 0.65
 0 -9 8 3.64 0.53
 -1 9 -8 4.48 0.86
 1 -9 8 4.32 0.6
 1 -9 8 5.97 0.78
 -2 9 -8 0.46 0.5
 2 -9 8 0.76 0.32
 2 -9 8 0.98 0.41
 -3 9 -8 0.09 0.55
 3 -9 8 0.78 0.47
 3 -9 8 0.34 0.28
 -4 9 -8 16.75 1.9
 4 -9 8 17.43 1.63
 4 -9 8 18.33 1.45
 -5 9 -8 16.5 2.01
 5 -9 8 19.82 1.74
 -8 -8 8 10.38 1.21
 -7 -8 8 1.22 0.52
 -7 -8 8 1.12 0.4
 -6 -8 8 -0.1 0.22
 -6 -8 8 0.03 0.35
 -5 -8 8 11.37 0.99
 -5 -8 8 11.09 1.15
 4 8 -8 15.81 1.53
 -4 -8 8 16.34 1.41
 -4 -8 8 14.37 1.23
 3 8 -8 0.23 0.38
 -3 -8 8 0.09 0.21
 -3 -8 8 0.24 0.32
 2 8 -8 0 0.36
 -2 -8 8 -0.2 0.26
 -2 -8 8 -0.12 0.21
 1 8 -8 5.33 0.9
 -1 -8 8 6.72 0.68
 -1 -8 8 7.22 0.82
 0 8 -8 11.37 1.39
 0 -8 8 14.17 1.11
 0 -8 8 13.97 1.27
 -1 8 -8 1.57 0.56
 1 -8 8 1.3 0.45
 1 -8 8 1.54 0.36
 -2 8 -8 13.38 1.5
 2 -8 8 14.06 1.14
 2 -8 8 13.82 1.29
 -3 8 -8 4.61 0.88
 3 -8 8 4.44 0.58
 3 -8 8 3.9 0.66
 -4 8 -8 1.29 0.62
 4 -8 8 1.08 0.44
 4 -8 8 1.6 0.4
 -5 8 -8 5.82 1.05
 5 -8 8 3.6 0.71
 5 -8 8 5.45 0.68
 -6 8 -8 2.96 0.87
 6 -8 8 2.39 0.5
 6 -8 8 2.05 0.61
 -9 -7 8 0.95 0.56
 -8 -7 8 0.6 0.42
 -7 -7 8 11.56 0.97
 -7 -7 8 8.77 1.06
 -6 -7 8 0.5 0.38
 -6 -7 8 1.12 0.35
 -5 -7 8 -0.18 0.27
 -5 -7 8 0.34 0.23
 -4 -7 8 8.56 0.93
 -4 -7 8 8.69 0.81
 3 7 -8 18.18 1.8
 -3 -7 8 23.48 1.54
 -3 -7 8 19.51 1.66
 2 7 -8 7.29 0.96
 -2 -7 8 8.68 0.75
 -2 -7 8 7.32 0.85
 1 7 -8 0.81 0.42
 -1 -7 8 0.39 0.23
 -1 -7 8 0.91 0.33
 0 7 -8 1.63 0.54
 0 -7 8 1.57 0.42
 0 -7 8 2.49 0.39
 -1 7 -8 12.37 1.39
 1 -7 8 14.98 1.26
 1 -7 8 13.86 1.09
 -2 7 -8 1.51 0.5
 2 -7 8 1.18 0.33
 2 -7 8 1.68 0.43
 -3 7 -8 0.01 0.44
 3 -7 8 0.46 0.25
 3 -7 8 0.35 0.31
 -4 7 -8 1.85 0.61
 4 -7 8 1.96 0.5
 4 -7 8 2.11 0.42
 -5 7 -8 9.22 1.25
 5 -7 8 9.94 0.9
 5 -7 8 8.05 0.99
 -6 7 -8 6.58 1.03
 6 -7 8 4.58 0.64
 6 -7 8 4.34 0.78
 7 -7 8 12.39 1.32
 8 -7 8 1.61 0.57
 -10 -6 8 0.04 0.51
 -9 -6 8 -0.29 0.33
 -8 -6 8 5.7 0.8
 -7 -6 8 0.17 0.32
 -7 -6 8 -0.08 0.22
 -6 -6 8 4.25 0.57
 -6 -6 8 5.99 0.74
 -5 -6 8 4.51 0.65
 -5 -6 8 4.18 0.51
 -4 -6 8 0.04 0.17
 -4 -6 8 -0.3 0.23
 3 6 -8 1.96 0.52
 -3 -6 8 1.7 0.41
 -3 -6 8 2.03 0.35
 2 6 -8 37.14 2.64
 -2 -6 8 28.5 2.15
 -2 -6 8 31.88 2.38
 1 6 -8 13.38 1.34
 -1 -6 8 14.19 1.07
 -1 -6 8 13.49 1.2
 0 6 -8 0.56 0.39
 0 -6 8 0.97 0.27
 0 -6 8 1.15 0.36
 -1 6 -8 10.92 1.24
 1 -6 8 11.54 1.08
 1 -6 8 12.68 0.96
 -2 6 -8 58.58 5.03
 2 -6 8 71.88 4.34
 2 -6 8 69.82 4.68
 -3 6 -8 2.69 0.64
 3 -6 8 1.62 0.36
 3 -6 8 2.1 0.48
 -4 6 -8 4.99 0.85
 4 -6 8 5.07 0.59
 4 -6 8 5.23 0.71
 -5 6 -8 0.26 0.46
 5 -6 8 -0.08 0.21
 5 -6 8 -0.24 0.27
 6 -6 8 18.79 1.51
 6 -6 8 20.89 1.72
 7 -6 8 1.57 0.51
 8 -6 8 8.36 1.03
 9 -6 8 2.25 0.65
 -10 -5 8 10.91 1.23
 -9 -5 8 0.07 0.34
 -8 -5 8 0.74 0.38
 -7 -5 8 6.55 0.8
 -6 -5 8 12 1.11
 -6 -5 8 11.52 0.98
 5 5 -8 4.29 0.7
 5 5 -8 5.55 0.73
 -5 -5 8 5.45 0.56
 -5 -5 8 5.09 0.66
 4 5 -8 4.53 0.66
 4 5 -8 3.02 0.58
 -4 -5 8 3.81 0.46
 -4 -5 8 4.2 0.6
 -4 -5 8 4.6 0.61
 3 5 -8 3.13 0.57
 3 5 -8 3.47 0.6
 3 5 -8 5.9 0.71
 -3 -5 8 3.56 0.46
 -3 -5 8 3.83 0.59
 -3 -5 8 4.31 0.56
 2 5 -8 0.24 0.32
 2 5 -8 0.93 0.38
 2 5 -8 0.79 0.36
 -2 -5 8 0.55 0.32
 -2 -5 8 1.03 0.24
 -2 -5 8 0.7 0.27
 1 5 -8 51.34 3.6
 1 5 -8 50.38 3.57
 1 5 -8 50.75 3.83
 -1 -5 8 48.41 3.27
 -1 -5 8 51.81 3.54
 0 5 -8 7.33 0.95
 0 5 -8 11.32 1.07
 0 5 -8 9.31 0.98
 0 -5 8 11.35 0.84
 0 -5 8 11.16 0.97
 -1 5 -8 0.02 0.28
 -1 5 -8 0.36 0.31
 -1 5 -8 -0.06 0.26
 1 -5 8 -0.02 0.13
 1 -5 8 -0.01 0.19
 -2 5 -8 0.03 0.32
 -2 5 -8 0.81 0.37
 -2 5 -8 0.48 0.34
 2 -5 8 0.2 0.23
 2 -5 8 0.64 0.24
 -3 5 -8 50.05 3.38
 -3 5 -8 54.81 3.69
 -3 5 -8 44.73 3.36
 3 -5 8 42.19 3.05
 3 -5 8 43.81 3.31
 -4 5 -8 11.8 1.2
 -4 5 -8 10.3 1.05
 4 -5 8 9.53 0.97
 4 -5 8 8.1 0.82
 5 -5 8 0.25 0.31
 5 -5 8 0.17 0.23
 6 -5 8 0.03 0.28
 6 -5 8 -0.02 0.22
 7 -5 8 17.06 1.52
 8 -5 8 4.87 0.77
 9 -5 8 -0.11 0.37
 -11 -4 8 -0.32 0.39
 -10 -4 8 10.2 1.15
 -9 -4 8 27.62 2.23
 8 4 -8 2.3 0.58
 -8 -4 8 3.91 0.62
 7 4 -8 0.16 0.34
 7 4 -8 0.63 0.38
 -7 -4 8 0.7 0.33
 6 4 -8 20.49 1.7
 6 4 -8 20.7 1.71
 -6 -4 8 16.97 1.6
 -6 -4 8 22.45 1.74
 -6 -4 8 21.75 1.5
 5 4 -8 37 2.55
 5 4 -8 33.38 2.54
 -5 -4 8 31.31 2.27
 -5 -4 8 33.39 2.57
 -5 -4 8 33.68 2.47
 4 4 -8 0.28 0.27
 4 4 -8 0.45 0.32
 -4 -4 8 0.63 0.26
 -4 -4 8 0.32 0.24
 -4 -4 8 0.4 0.2
 3 4 -8 2.05 0.46
 3 4 -8 2.44 0.49
 3 4 -8 2.04 0.44
 -3 -4 8 2.08 0.39
 -3 -4 8 2.69 0.48
 -3 -4 8 2.36 0.34
 2 4 -8 7.23 0.79
 2 4 -8 7.13 0.82
 2 4 -8 7.9 0.84
 2 4 -8 7.52 0.81
 2 4 -8 6.98 0.77
 -2 -4 8 6.52 0.78
 -2 -4 8 5.69 0.67
 -2 -4 8 7.23 0.62
 1 4 -8 5.61 0.69
 1 4 -8 5.74 0.72
 1 4 -8 4.76 0.67
 1 4 -8 6.14 0.68
 1 4 -8 4.1 0.62
 -1 -4 8 6.56 0.64
 -1 -4 8 5.93 0.53
 0 4 -8 10.98 0.99
 0 4 -8 10.85 1.05
 0 4 -8 10.66 0.99
 0 4 -8 8.35 0.95
 0 4 -8 11.24 1.04
 0 -4 8 11.79 0.84
 0 -4 8 10.43 0.95
 0 -4 8 10.52 1.07
 -1 4 -8 17.44 1.47
 -1 4 -8 18.01 1.51
 -1 4 -8 19.38 1.55
 -1 4 -8 20.28 1.53
 -1 4 -8 18.55 1.6
 1 -4 8 15.81 1.42
 1 -4 8 20.26 1.58
 1 -4 8 18.27 1.31
 -2 4 -8 1.48 0.38
 -2 4 -8 1.1 0.39
 -2 4 -8 1.81 0.42
 -2 4 -8 1.81 0.46
 2 -4 8 1.37 0.26
 2 -4 8 1.22 0.33
 2 -4 8 1.29 0.38
 -3 4 -8 0.41 0.35
 -3 4 -8 0.61 0.33
 -3 4 -8 0.47 0.32
 3 -4 8 0.65 0.21
 3 -4 8 0.49 0.26
 -4 4 -8 33.95 2.75
 -4 4 -8 42.14 2.8
 4 -4 8 38.73 2.75
 4 -4 8 36.11 2.51
 -5 4 -8 38.96 3.07
 -5 4 -8 43.42 3.07
 5 -4 8 43.09 3.05
 5 -4 8 41.48 2.8
 -6 4 -8 2.09 0.59
 -6 4 -8 2.6 0.61
 6 -4 8 2.54 0.52
 6 -4 8 2.93 0.45
 8 -4 8 17.42 1.58
 9 -4 8 6.8 0.91
 10 -4 8 1.11 0.49
 -11 -3 8 0.01 0.43
 10 3 -8 0.31 0.42
 -10 -3 8 0.81 0.46
 9 3 -8 10.14 1.12
 9 3 -8 9.29 1.1
 -9 -3 8 9.76 1.06
 8 3 -8 18.71 1.55
 8 3 -8 16.05 1.51
 -8 -3 8 15.61 1.45
 7 3 -8 1.5 0.47
 7 3 -8 1.96 0.47
 -7 -3 8 1.77 0.43
 6 3 -8 0.65 0.35
 6 3 -8 0.43 0.28
 -6 -3 8 0.33 0.32
 -6 -3 8 0.63 0.23
 -6 -3 8 0.97 0.31
 5 3 -8 20.8 1.79
 5 3 -8 19.96 1.79
 5 3 -8 22.56 1.86
 -5 -3 8 23.14 1.77
 -5 -3 8 25.99 1.89
 -5 -3 8 25.53 1.64
 4 3 -8 64.47 4.07
 4 3 -8 56.29 4.12
 4 3 -8 62.92 3.78
 4 3 -8 51.44 4.01
 4 3 -8 60.64 4.15
 -4 -3 8 60.13 3.71
 -4 -3 8 52.95 4.09
 -4 -3 8 52.74 3.96
 3 3 -8 4.81 0.62
 3 3 -8 4.69 0.62
 3 3 -8 4.54 0.52
 3 3 -8 4.41 0.61
 3 3 -8 4.24 0.63
 3 3 -8 4.65 0.61
 -3 -3 8 5.35 0.63
 -3 -3 8 4.72 0.57
 -3 -3 8 5.25 0.49
 2 3 -8 2.8 0.39
 2 3 -8 2.54 0.44
 2 3 -8 2.07 0.41
 2 3 -8 3.28 0.5
 2 3 -8 2.28 0.45
 2 3 -8 2.46 0.45
 -2 -3 8 1.91 0.41
 -2 -3 8 2.93 0.35
 -2 -3 8 2.79 0.4
 1 3 -8 13.6 1.11
 1 3 -8 11 1.09
 1 3 -8 14.92 1.03
 1 3 -8 11.09 1.14
 1 3 -8 13.57 1.14
 1 3 -8 11.03 1.08
 -1 -3 8 13.5 1.06
 -1 -3 8 13.26 1.13
 -1 -3 8 13.35 0.96
 0 3 -8 42.08 3.41
 0 3 -8 44.53 3.1
 0 3 -8 51.18 3.58
 0 3 -8 49.43 3.37
 0 3 -8 49.86 3.35
 0 3 -8 48.73 3.43
 0 -3 8 44.76 3.44
 0 -3 8 47.71 3.07
 0 -3 8 51.24 3.34
 -1 3 -8 1.8 0.39
 -1 3 -8 1.73 0.42
 -1 3 -8 2.02 0.41
 -1 3 -8 1.82 0.43
 -1 3 -8 1.97 0.41
 -1 3 -8 1.32 0.3
 1 -3 8 1.94 0.29
 1 -3 8 2.44 0.46
 1 -3 8 1.51 0.34
 -2 3 -8 12.13 1.21
 -2 3 -8 14.09 1.17
 -2 3 -8 12.21 1.13
 -2 3 -8 15.48 1.23
 -2 3 -8 13.83 1.04
 -2 3 -8 17.58 1.25
 2 -3 8 14.67 1.21
 2 -3 8 12.44 0.98
 2 -3 8 10.74 1.07
 -3 3 -8 0.5 0.26
 -3 3 -8 0.54 0.22
 -3 3 -8 0.09 0.29
 -3 3 -8 1.39 0.36
 -3 3 -8 0.37 0.24
 -3 3 -8 0.77 0.33
 3 -3 8 0.8 0.21
 3 -3 8 1 0.34
 3 -3 8 0.5 0.25
 -4 3 -8 1.88 0.36
 -4 3 -8 1.98 0.5
 -4 3 -8 2.17 0.45
 -4 3 -8 2.17 0.46
 4 -3 8 2.18 0.41
 4 -3 8 2.27 0.34
 4 -3 8 1.63 0.42
 -5 3 -8 32.69 2.38
 -5 3 -8 31.55 2.4
 5 -3 8 32.96 2.15
 5 -3 8 28.4 2.31
 -6 3 -8 11.9 1.21
 -6 3 -8 12.24 1.17
 6 -3 8 11.79 1.14
 6 -3 8 13.66 1.03
 -7 3 -8 0.81 0.41
 -7 3 -8 1.19 0.44
 7 -3 8 0.55 0.34
 -8 3 -8 0.73 0.44
 -8 3 -8 0.35 0.41
 8 -3 8 0.9 0.37
 9 -3 8 18.92 1.68
 10 -3 8 13.45 1.38
 11 -3 8 0.96 0.5
 11 2 -8 -0.09 0.42
 10 2 -8 0.45 0.37
 10 2 -8 -0.15 0.37
 -10 -2 8 0.55 0.4
 9 2 -8 2.35 0.59
 9 2 -8 2.39 0.57
 -9 -2 8 2.85 0.56
 8 2 -8 -0.1 0.29
 8 2 -8 0.21 0.36
 -8 -2 8 0.38 0.33
 7 2 -8 22.51 1.73
 7 2 -8 19.07 1.68
 -7 -2 8 19.99 1.64
 6 2 -8 6.22 0.77
 6 2 -8 6.49 0.81
 6 2 -8 6.77 0.79
 6 2 -8 7.22 0.71
 -6 -2 8 5.78 0.79
 -6 -2 8 7.51 0.75
 5 2 -8 0.73 0.32
 5 2 -8 1.61 0.39
 5 2 -8 0.7 0.34
 5 2 -8 0.71 0.26
 -5 -2 8 0.85 0.31
 -5 -2 8 0.89 0.24
 -5 -2 8 0.71 0.29
 4 2 -8 14.91 1.06
 4 2 -8 13.69 1.17
 4 2 -8 11.7 1.14
 4 2 -8 13.92 1.2
 4 2 -8 13.39 1.15
 -4 -2 8 13.75 1.1
 -4 -2 8 11.75 1.13
 -4 -2 8 13.2 0.99
 3 2 -8 86.47 5.4
 3 2 -8 79.83 5.87
 3 2 -8 80.32 5.76
 3 2 -8 85 5.77
 3 2 -8 92.08 5.93
 -3 -2 8 95.62 5.36
 -3 -2 8 78.9 5.7
 -3 -2 8 81.59 5.87
 2 2 -8 12.07 1.02
 2 2 -8 12.69 1.05
 2 2 -8 12.21 0.92
 2 2 -8 12.61 1.05
 2 2 -8 12.16 1.02
 2 2 -8 10.07 0.99
 -2 -2 8 10.14 0.99
 -2 -2 8 11.22 0.87
 -2 -2 8 10.62 0.95
 1 2 -8 3.29 0.39
 1 2 -8 2.49 0.45
 1 2 -8 3.07 0.47
 1 2 -8 3.3 0.46
 1 2 -8 2.37 0.42
 1 2 -8 2.64 0.44
 -1 -2 8 2.88 0.44
 -1 -2 8 2.19 0.36
 -1 -2 8 2.95 0.33
 0 2 -8 21.27 1.65
 0 2 -8 21.57 1.57
 0 2 -8 21.32 1.44
 0 2 -8 21.47 1.6
 0 2 -8 21.22 1.62
 0 2 -8 22.46 1.59
 0 -2 8 17.44 1.58
 0 -2 8 20.82 1.39
 0 -2 8 16.23 1.5
 -1 2 -8 48.49 2.93
 -1 2 -8 44.73 3.16
 -1 2 -8 41.66 3.19
 -1 2 -8 46.04 3.14
 -1 2 -8 46.24 3.35
 -1 2 -8 39.57 3.2
 1 -2 8 48.14 2.88
 1 -2 8 44.51 3.22
 1 -2 8 41.58 3.08
 -2 2 -8 4.61 0.57
 -2 2 -8 4.59 0.6
 -2 2 -8 3.74 0.54
 -2 2 -8 4.05 0.59
 -2 2 -8 4.78 0.49
 -2 2 -8 3.48 0.55
 2 -2 8 4.54 0.43
 2 -2 8 3.65 0.55
 2 -2 8 5.81 0.56
 -3 2 -8 3.82 0.53
 -3 2 -8 3.42 0.55
 -3 2 -8 4.07 0.57
 -3 2 -8 3.15 0.43
 -3 2 -8 3.82 0.53
 3 -2 8 4.06 0.5
 3 -2 8 3.43 0.54
 3 -2 8 3.32 0.38
 -4 2 -8 4.02 0.57
 -4 2 -8 5.8 0.55
 -4 2 -8 4.62 0.61
 -4 2 -8 4.24 0.66
 -4 2 -8 5.42 0.65
 4 -2 8 5.23 0.67
 4 -2 8 4.67 0.48
 4 -2 8 4.86 0.59
 -5 2 -8 8.41 0.93
 -5 2 -8 9 0.79
 -5 2 -8 8.39 1
 -5 2 -8 9.97 0.91
 5 -2 8 9.11 0.76
 5 -2 8 9.47 0.88
 5 -2 8 9.69 1.01
 -6 2 -8 -0.1 0.29
 -6 2 -8 0.02 0.34
 -6 2 -8 0.28 0.3
 -6 2 -8 -0.1 0.22
 6 -2 8 0.17 0.27
 6 -2 8 -0.09 0.17
 6 -2 8 0.37 0.27
 -7 2 -8 33.11 2.62
 -7 2 -8 34.35 2.59
 7 -2 8 35.24 2.59
 -8 2 -8 0.24 0.36
 -8 2 -8 0.13 0.38
 8 -2 8 0.79 0.33
 -9 2 -8 0.27 0.38
 -9 2 -8 1.08 0.47
 9 -2 8 0.08 0.33
 -10 2 -8 3.7 0.76
 10 -2 8 3.76 0.69
 11 1 -8 8.64 1.09
 10 1 -8 0.42 0.41
 9 1 -8 0.55 0.43
 9 1 -8 0.24 0.36
 -9 -1 8 0.1 0.34
 8 1 -8 18.39 1.64
 8 1 -8 19.5 1.5
 8 1 -8 19.23 1.64
 -8 -1 8 20.01 1.6
 7 1 -8 6.27 0.75
 7 1 -8 5.3 0.65
 7 1 -8 6.1 0.76
 -7 -1 8 6.94 0.74
 6 1 -8 15.94 1.41
 6 1 -8 18.58 1.3
 6 1 -8 15.57 1.39
 -6 -1 8 17.17 1.37
 5 1 -8 2.74 0.49
 5 1 -8 3.41 0.56
 5 1 -8 3.41 0.53
 5 1 -8 3.57 0.47
 -5 -1 8 4.3 0.5
 -5 -1 8 3.59 0.54
 -5 -1 8 3.27 0.4
 4 1 -8 5.35 0.6
 4 1 -8 4.34 0.59
 4 1 -8 4.46 0.6
 4 1 -8 5.33 0.54
 -4 -1 8 5.3 0.48
 -4 -1 8 5.02 0.55
 -4 -1 8 4.63 0.6
 3 1 -8 6.52 0.74
 3 1 -8 8 0.81
 3 1 -8 7.87 0.77
 3 1 -8 7.54 0.76
 3 1 -8 8.48 0.67
 -3 -1 8 8.01 0.62
 -3 -1 8 7.42 0.7
 -3 -1 8 6.3 0.73
 2 1 -8 57.34 3.97
 2 1 -8 59.14 3.99
 2 1 -8 53.78 3.86
 2 1 -8 58.04 3.91
 2 1 -8 48.61 3.6
 2 1 -8 56.22 4.1
 -2 -1 8 57.24 3.58
 -2 -1 8 58.63 3.97
 -2 -1 8 59.62 3.85
 1 1 -8 75.91 5.01
 1 1 -8 70.08 4.86
 1 1 -8 66.26 4.54
 1 1 -8 76.51 5.18
 1 1 -8 65.09 4.96
 1 1 -8 71.36 4.89
 -1 -1 8 73.34 4.83
 -1 -1 8 66.58 4.97
 -1 -1 8 81.46 4.54
 0 1 -8 0.58 0.25
 0 1 -8 0.5 0.19
 0 1 -8 0.92 0.28
 0 1 -8 0.49 0.26
 0 1 -8 0.4 0.21
 0 1 -8 0.6 0.25
 0 -1 8 0.34 0.19
 0 -1 8 0.33 0.2
 0 -1 8 0.74 0.18
 -1 1 -8 26.57 1.88
 -1 1 -8 26.55 1.9
 -1 1 -8 23.37 1.89
 -1 1 -8 25.81 1.85
 -1 1 -8 25.96 1.7
 -1 1 -8 23.37 1.94
 1 -1 8 25.57 1.66
 1 -1 8 22.22 1.87
 1 -1 8 25.4 1.81
 -2 1 -8 63.2 4.54
 -2 1 -8 64.85 4.39
 -2 1 -8 58.15 4.36
 -2 1 -8 61.64 4.25
 -2 1 -8 64.68 4.29
 -2 1 -8 61.24 3.98
 2 -1 8 62.21 3.93
 2 -1 8 59.96 4.21
 2 -1 8 65.08 4.39
 -3 1 -8 46.93 3.21
 -3 1 -8 43.19 2.86
 -3 1 -8 41.56 3.08
 -3 1 -8 44.98 3.09
 3 -1 8 45.99 3.05
 3 -1 8 40.79 3.16
 3 -1 8 43.57 2.81
 -4 1 -8 16.92 1.24
 -4 1 -8 17.09 1.44
 -4 1 -8 16.37 1.34
 -4 1 -8 18.32 1.48
 -4 1 -8 15.62 1.36
 4 -1 8 15.58 1.39
 4 -1 8 16.11 1.18
 4 -1 8 17.47 1.34
 -5 1 -8 1.01 0.4
 -5 1 -8 0.55 0.29
 -5 1 -8 0.75 0.31
 -5 1 -8 0.59 0.31
 -5 1 -8 0.74 0.25
 5 -1 8 0.56 0.25
 5 -1 8 0.87 0.22
 5 -1 8 0.83 0.32
 -6 1 -8 20.11 1.53
 -6 1 -8 20.4 1.69
 -6 1 -8 21.67 1.72
 -6 1 -8 21.46 1.83
 -6 1 -8 22.13 1.79
 6 -1 8 20.54 1.76
 6 -1 8 22.46 1.69
 -7 1 -8 5.27 0.59
 -7 1 -8 5.04 0.69
 -7 1 -8 3.45 0.63
 -7 1 -8 4.81 0.77
 7 -1 8 4.88 0.65
 -8 1 -8 2.64 0.6
 -8 1 -8 4.21 0.68
 8 -1 8 2.98 0.56
 -9 1 -8 0.36 0.39
 -9 1 -8 0.75 0.44
 9 -1 8 0.73 0.36
 -10 1 -8 1.7 0.56
 -10 1 -8 1.54 0.48
 10 -1 8 1.29 0.49
 -11 1 -8 1.01 0.56
 12 0 -8 0.06 0.46
 10 0 -8 16.98 1.58
 9 0 -8 0.24 0.32
 9 0 -8 0.33 0.3
 8 0 -8 1.09 0.43
 8 0 -8 1.54 0.47
 8 0 -8 1.53 0.4
 -8 0 8 1.71 0.42
 7 0 -8 33.64 2.61
 7 0 -8 32.75 2.61
 7 0 -8 37.37 2.45
 -7 0 8 37.05 2.58
 6 0 -8 9.98 0.96
 6 0 -8 10.05 0.97
 6 0 -8 9.93 0.86
 -6 0 8 10.95 0.95
 5 0 -8 0.72 0.27
 5 0 -8 0.84 0.25
 5 0 -8 0.46 0.25
 5 0 -8 0.45 0.28
 -5 0 8 0.32 0.22
 -5 0 8 0.62 0.25
 4 0 -8 8.77 0.89
 4 0 -8 10.99 0.9
 4 0 -8 9.62 0.9
 4 0 -8 9.89 0.81
 -4 0 8 10.07 0.91
 -4 0 8 10.32 0.85
 -4 0 8 9.91 0.76
 3 0 -8 18.26 1.49
 3 0 -8 18.97 1.48
 3 0 -8 18.07 1.45
 3 0 -8 17.94 1.32
 3 0 -8 17.97 1.44
 -3 0 8 19.14 1.28
 -3 0 8 19.1 1.47
 -3 0 8 20.3 1.41
 2 0 -8 3.27 0.47
 2 0 -8 4.27 0.44
 2 0 -8 5.25 0.54
 2 0 -8 4.81 0.55
 2 0 -8 3.9 0.5
 -2 0 8 4.38 0.5
 -2 0 8 4.55 0.4
 -2 0 8 4.42 0.47
 1 0 -8 71.33 5.05
 1 0 -8 74.09 4.79
 1 0 -8 72.86 4.88
 1 0 -8 68.2 4.88
 1 0 -8 68.86 4.45
 1 0 -8 73.59 4.76
 -1 0 8 69.28 4.88
 -1 0 8 66.34 4.41
 -1 0 8 71.99 4.73
 0 0 -8 61.25 4.05
 0 0 -8 59.97 3.86
 0 0 -8 51.33 3.56
 0 0 -8 57.99 3.94
 0 0 -8 59.86 3.92
 0 0 -8 49.27 3.8
 0 0 8 59.91 3.94
 0 0 8 59.33 3.79
 0 0 8 48.56 3.52
 -1 0 -8 0.78 0.26
 -1 0 -8 0.79 0.23
 -1 0 -8 0.73 0.27
 -1 0 -8 0.19 0.16
 -1 0 -8 0.62 0.26
 -1 0 -8 0.62 0.25
 1 0 8 0.5 0.19
 1 0 8 0.54 0.15
 1 0 8 0.49 0.22
 -2 0 -8 3.48 0.45
 -2 0 -8 3.65 0.38
 -2 0 -8 3.19 0.46
 -2 0 -8 3.31 0.47
 -2 0 -8 3.33 0.45
 2 0 8 3.41 0.4
 2 0 8 3.29 0.33
 2 0 8 3.45 0.47
 -3 0 -8 85 5.58
 -3 0 -8 82.07 5.21
 -3 0 -8 87.46 5.56
 -3 0 -8 81.44 5.72
 3 0 8 82.19 5.15
 3 0 8 77.47 5.7
 3 0 8 82.48 5.52
 -4 0 -8 55.64 4.29
 -4 0 -8 52.15 3.89
 -4 0 -8 52.83 3.78
 -4 0 -8 56.85 3.52
 -4 0 -8 52.13 3.75
 4 0 8 57.08 3.73
 4 0 8 51.97 3.87
 4 0 8 54.99 3.45
 -5 0 -8 0.89 0.34
 -5 0 -8 1.35 0.4
 -5 0 -8 0.97 0.35
 -5 0 -8 1.83 0.42
 -5 0 -8 1.72 0.33
 5 0 8 1.33 0.32
 5 0 8 1.5 0.26
 5 0 8 1.78 0.4
 -6 0 -8 3.41 0.45
 -6 0 -8 1.71 0.45
 -6 0 -8 3.6 0.55
 -6 0 -8 3.23 0.52
 -6 0 -8 3.43 0.59
 6 0 8 3.25 0.48
 -7 0 -8 28.3 2.05
 -7 0 -8 29.63 2.51
 -7 0 -8 31.64 2.26
 -7 0 -8 28.76 2.36
 -7 0 -8 32.19 2.3
 7 0 8 27.03 2.19
 -8 0 -8 23.64 1.76
 -8 0 -8 26.44 1.96
 -8 0 -8 24.41 1.98
 -8 0 -8 24.64 2.03
 8 0 8 22 1.88
 -9 0 -8 6.06 0.81
 -9 0 -8 5.48 0.76
 9 0 8 3.79 0.66
 -10 0 -8 3.03 0.61
 -10 0 -8 2.39 0.59
 -11 0 -8 6.48 0.95
 -12 0 -8 -0.26 0.46
 12 -1 -8 -0.05 0.5
 11 -1 -8 0.08 0.37
 10 -1 -8 4.37 0.73
 9 -1 -8 38.84 2.91
 9 -1 -8 34.8 2.91
 9 -1 -8 42.66 2.73
 8 -1 -8 5.42 0.79
 8 -1 -8 7.09 0.73
 8 -1 -8 7.06 0.83
 7 -1 -8 4.24 0.57
 7 -1 -8 6.18 0.73
 7 -1 -8 5.42 0.7
 -7 1 8 6.17 0.67
 6 -1 -8 12.23 0.98
 6 -1 -8 11.51 1.09
 6 -1 -8 11.96 1.08
 -6 1 8 12.95 1.05
 5 -1 -8 83.89 5.37
 5 -1 -8 72.24 5.34
 5 -1 -8 70.98 5
 5 -1 -8 83.41 5.52
 -5 1 8 82.54 5.32
 -5 1 8 81.49 5.5
 4 -1 -8 1.14 0.34
 4 -1 -8 1.2 0.31
 4 -1 -8 1.33 0.33
 4 -1 -8 1.03 0.25
 -4 1 8 1.33 0.22
 -4 1 8 1.26 0.3
 -4 1 8 1.04 0.27
 3 -1 -8 0.7 0.2
 3 -1 -8 0.36 0.2
 3 -1 -8 0.58 0.23
 3 -1 -8 0.53 0.23
 -3 1 8 0.79 0.21
 -3 1 8 0.64 0.22
 -3 1 8 0.81 0.16
 2 -1 -8 20.04 1.54
 2 -1 -8 22.61 1.52
 2 -1 -8 20.61 1.53
 2 -1 -8 20.71 1.38
 2 -1 -8 20.27 1.51
 -2 1 8 17.82 1.5
 -2 1 8 19.14 1.45
 1 -1 -8 2.14 0.26
 1 -1 -8 1.58 0.3
 1 -1 -8 1.78 0.31
 1 -1 -8 1.8 0.26
 1 -1 -8 1.99 0.33
 1 -1 -8 2.7 0.37
 -1 1 8 2.52 0.31
 -1 1 8 2.05 0.32
 0 -1 -8 31.2 2.18
 0 -1 -8 30.93 2.17
 0 -1 -8 27.91 2.13
 0 -1 -8 30.22 1.94
 0 -1 -8 29.63 2.12
 0 -1 -8 28.02 1.95
 0 -1 -8 29.16 2.2
 0 1 8 32.01 2.08
 -1 -1 -8 71.87 4.87
 -1 -1 -8 71.17 5.02
 -1 -1 -8 72.04 4.77
 -1 -1 -8 70.67 4.42
 -1 -1 -8 70.77 4.44
 -1 -1 -8 67.45 4.88
 -1 -1 -8 68.71 4.74
 1 1 8 66.13 4.86
 1 1 8 76.77 4.72
 -2 -1 -8 4.53 0.54
 -2 -1 -8 3.55 0.46
 -2 -1 -8 4.55 0.49
 -2 -1 -8 4.44 0.52
 -2 -1 -8 4.15 0.5
 -2 -1 -8 4.07 0.42
 2 1 8 4.29 0.44
 2 1 8 4.6 0.52
 2 1 8 4.41 0.37
 -3 -1 -8 7.68 0.76
 -3 -1 -8 7.64 0.71
 -3 -1 -8 7.94 0.65
 -3 -1 -8 7.25 0.72
 3 1 8 8.12 0.75
 3 1 8 8 0.6
 3 1 8 8.43 0.69
 -4 -1 -8 38.67 2.78
 -4 -1 -8 40.14 2.7
 -4 -1 -8 33.09 2.62
 -4 -1 -8 36.44 2.46
 4 1 8 38.6 2.61
 4 1 8 38.12 2.4
 4 1 8 37.7 2.75
 -5 -1 -8 63.54 4.35
 -5 -1 -8 57.56 5
 -5 -1 -8 64.89 4.39
 -5 -1 -8 66 4.07
 -5 -1 -8 66.83 4.54
 5 1 8 60.36 4.47
 5 1 8 65.33 4.32
 -6 -1 -8 -0.08 0.22
 -6 -1 -8 -0.14 0.17
 -6 -1 -8 0.14 0.29
 -6 -1 -8 0.04 0.25
 -6 -1 -8 -0.05 0.15
 6 1 8 0.33 0.25
 -7 -1 -8 1.32 0.35
 -7 -1 -8 1.51 0.47
 -7 -1 -8 1.1 0.28
 -7 -1 -8 1.41 0.41
 -7 -1 -8 1.42 0.48
 7 1 8 0.89 0.31
 -8 -1 -8 41.66 3
 -8 -1 -8 35.11 2.9
 -8 -1 -8 40.73 3.09
 8 1 8 43.55 2.93
 -9 -1 -8 41.19 3.13
 -9 -1 -8 43.54 3.21
 -9 -1 -8 42.89 2.9
 -10 -1 -8 0.04 0.27
 -10 -1 -8 0.23 0.36
 -11 -1 -8 3.22 0.68
 -12 -1 -8 5.03 0.88
 11 -2 -8 0.25 0.42
 10 -2 -8 1.76 0.53
 10 -2 -8 1.08 0.39
 9 -2 -8 3.47 0.64
 9 -2 -8 2.88 0.49
 8 -2 -8 34.2 2.3
 8 -2 -8 31.63 2.49
 8 -2 -8 31.56 2.46
 7 -2 -8 11.14 1.03
 7 -2 -8 9.79 1.03
 7 -2 -8 11.18 0.93
 6 -2 -8 4.25 0.55
 6 -2 -8 4.02 0.48
 6 -2 -8 3.75 0.57
 5 -2 -8 28.11 2.15
 5 -2 -8 31.34 2.18
 5 -2 -8 29.94 2.01
 5 -2 -8 29.09 2.15
 -5 2 8 29 2.11
 4 -2 -8 66.38 4.79
 4 -2 -8 61.03 4.65
 4 -2 -8 70.02 4.37
 4 -2 -8 70.9 4.68
 4 -2 -8 71.14 4.68
 -4 2 8 68.66 4.78
 -4 2 8 73.48 4.63
 3 -2 -8 33.34 2.05
 3 -2 -8 31.91 2.24
 3 -2 -8 32.85 2.29
 3 -2 -8 30.89 2.22
 3 -2 -8 26.77 2.05
 -3 2 8 33.4 2.01
 -3 2 8 30.27 2.17
 -3 2 8 31.03 2.27
 2 -2 -8 1.12 0.19
 2 -2 -8 1.56 0.23
 2 -2 -8 1.13 0.24
 2 -2 -8 1.43 0.27
 2 -2 -8 1.18 0.27
 2 -2 -8 1.44 0.3
 -2 2 8 0.94 0.23
 -2 2 8 1.33 0.22
 -2 2 8 1.29 0.17
 1 -2 -8 27.21 1.76
 1 -2 -8 26.39 1.94
 1 -2 -8 28.9 1.78
 1 -2 -8 27.63 1.97
 1 -2 -8 26.26 1.91
 1 -2 -8 29.36 1.99
 -1 2 8 27.56 1.97
 -1 2 8 25.97 1.87
 -1 2 8 25.85 1.72
 0 -2 -8 75.42 5.85
 0 -2 -8 92.53 6.01
 0 -2 -8 96.13 5.86
 0 -2 -8 94.49 6
 0 -2 -8 89.07 6.18
 0 -2 -8 86.71 5.48
 0 -2 -8 87.66 5.46
 0 2 8 94.49 5.43
 0 2 8 77.2 5.79
 -1 -2 -8 0.32 0.13
 -1 -2 -8 -0.17 0.13
 -1 -2 -8 0.2 0.13
 -1 -2 -8 -0.1 0.13
 -1 -2 -8 0.11 0.18
 -1 -2 -8 -0.01 0.12
 -1 -2 -8 -0.08 0.18
 1 2 8 -0.04 0.12
 1 2 8 0.12 0.14
 1 2 8 0.07 0.08
 -2 -2 -8 17.08 1.41
 -2 -2 -8 15.53 1.24
 -2 -2 -8 18.84 1.24
 -2 -2 -8 19.45 1.39
 -2 -2 -8 18.95 1.36
 -2 -2 -8 19.36 1.42
 2 2 8 18.05 1.4
 2 2 8 19.73 1.34
 2 2 8 18.79 1.2
 -3 -2 -8 17.79 1.41
 -3 -2 -8 17.93 1.24
 -3 -2 -8 19.09 1.23
 -3 -2 -8 15.61 1.33
 -3 -2 -8 19.03 1.38
 3 2 8 18.02 1.31
 3 2 8 19.1 1.41
 3 2 8 17.43 1.18
 -4 -2 -8 14.93 1.3
 -4 -2 -8 14.1 1.21
 -4 -2 -8 15.06 1.12
 -4 -2 -8 17.22 1.28
 4 2 8 15.78 1.06
 4 2 8 16.41 1.29
 4 2 8 16.99 1.2
 -5 -2 -8 4.82 0.58
 -5 -2 -8 4.21 0.67
 -5 -2 -8 4.94 0.56
 -5 -2 -8 5.85 0.66
 -5 -2 -8 4.59 0.48
 5 2 8 4.33 0.5
 -6 -2 -8 58.96 4.16
 -6 -2 -8 59.73 4.12
 -6 -2 -8 61.67 4.31
 -6 -2 -8 55.2 3.83
 -6 -2 -8 60.59 4.79
 6 2 8 63.13 4.09
 -7 -2 -8 4.3 0.58
 -7 -2 -8 3.4 0.48
 -7 -2 -8 4.83 0.72
 -7 -2 -8 5.36 0.65
 -7 -2 -8 5.02 0.66
 7 2 8 4.72 0.57
 -8 -2 -8 10.25 0.96
 -8 -2 -8 10.54 1.04
 -8 -2 -8 10.74 1.21
 -8 -2 -8 8.36 0.84
 -9 -2 -8 36.02 2.73
 -9 -2 -8 37.46 2.69
 -9 -2 -8 33.65 2.45
 -10 -2 -8 24.3 1.85
 -10 -2 -8 19.79 1.8
 -10 -2 -8 20.48 1.63
 -11 -2 -8 1.57 0.52
 -12 -2 -8 0.56 0.48
 11 -3 -8 0.22 0.36
 11 -3 -8 0.69 0.46
 10 -3 -8 0.39 0.31
 10 -3 -8 0.08 0.31
 8 -3 -8 0.53 0.27
 8 -3 -8 0.33 0.32
 7 -3 -8 24.2 1.93
 7 -3 -8 24.41 1.77
 7 -3 -8 25.97 1.94
 6 -3 -8 8.67 0.95
 6 -3 -8 12.04 0.97
 6 -3 -8 10.61 0.86
 5 -3 -8 1.95 0.38
 5 -3 -8 1.71 0.36
 5 -3 -8 1.61 0.29
 4 -3 -8 13.92 1.06
 4 -3 -8 11.45 1.06
 4 -3 -8 12.7 0.94
 4 -3 -8 12.9 1.03
 4 -3 -8 11.84 1.04
 -4 3 8 12.62 1.05
 -4 3 8 13.5 1.01
 3 -3 -8 88.87 5.81
 3 -3 -8 83.64 5.64
 3 -3 -8 87.88 5.27
 3 -3 -8 86.74 5.29
 3 -3 -8 76.08 5.64
 -3 3 8 83.87 5.59
 2 -3 -8 41.98 2.79
 2 -3 -8 39.39 2.84
 2 -3 -8 38.05 2.55
 2 -3 -8 41.23 2.57
 2 -3 -8 40.46 2.84
 2 -3 -8 42 2.77
 -2 3 8 39.45 2.71
 1 -3 -8 5.85 0.43
 1 -3 -8 4.86 0.47
 1 -3 -8 4.04 0.48
 1 -3 -8 5.08 0.49
 1 -3 -8 5.46 0.41
 1 -3 -8 4.18 0.48
 -1 3 8 3.71 0.46
 -1 3 8 5.28 0.43
 0 -3 -8 18.2 1.35
 0 -3 -8 17.39 1.35
 0 -3 -8 18.94 1.32
 0 -3 -8 17.81 1.33
 0 -3 -8 16.88 1.2
 0 -3 -8 19.33 1.2
 -1 -3 -8 20.38 1.55
 -1 -3 -8 20.51 1.41
 -1 -3 -8 23.26 1.6
 -1 -3 -8 23.01 1.57
 -1 -3 -8 19.73 1.52
 -1 -3 -8 22.59 1.4
 1 3 8 20.41 1.47
 1 3 8 21.38 1.57
 -2 -3 -8 13.8 1.17
 -2 -3 -8 14.85 1.01
 -2 -3 -8 16.02 1.14
 -2 -3 -8 15.5 1.04
 -2 -3 -8 16.03 1.18
 -2 -3 -8 14.18 1.14
 2 3 8 15.32 1.16
 2 3 8 14.56 1.07
 -3 -3 -8 0.29 0.18
 -3 -3 -8 0.46 0.15
 -3 -3 -8 0.17 0.17
 -3 -3 -8 0.34 0.21
 -3 -3 -8 0.17 0.11
 3 3 8 0.4 0.16
 3 3 8 0.3 0.14
 -4 -3 -8 1.23 0.28
 -4 -3 -8 1.16 0.31
 -4 -3 -8 0.82 0.25
 -4 -3 -8 0.96 0.2
 -4 -3 -8 1.43 0.23
 -4 -3 -8 1.48 0.22
 4 3 8 1.29 0.23
 4 3 8 1.43 0.29
 -5 -3 -8 17.88 1.24
 -5 -3 -8 16.18 1.38
 -5 -3 -8 18.54 1.47
 -5 -3 -8 17.69 1.25
 -5 -3 -8 17.85 1.37
 -5 -3 -8 19.02 1.68
 5 3 8 17.59 1.32
 -6 -3 -8 8.09 0.7
 -6 -3 -8 8.33 1.04
 -6 -3 -8 8.91 0.86
 -6 -3 -8 8.33 0.69
 -6 -3 -8 9.56 0.95
 -6 -3 -8 7.65 0.79
 -7 -3 -8 18.77 1.8
 -7 -3 -8 25.45 2.11
 -7 -3 -8 24.36 1.62
 -7 -3 -8 22.14 1.74
 -7 -3 -8 22.91 1.6
 -7 -3 -8 23.42 1.81
 -8 -3 -8 0.04 0.47
 -8 -3 -8 0.37 0.28
 -8 -3 -8 -0.04 0.17
 -8 -3 -8 -0.01 0.17
 -8 -3 -8 -0.02 0.23
 -9 -3 -8 0.95 0.31
 -9 -3 -8 0.74 0.29
 -9 -3 -8 1.19 0.47
 -9 -3 -8 0.67 0.36
 -10 -3 -8 4.45 0.71
 -10 -3 -8 5.22 0.62
 -10 -3 -8 4.7 0.61
 -11 -3 -8 38.99 2.62
 -11 -3 -8 36.71 2.86
 -11 -3 -8 36.27 2.63
 -12 -3 -8 1.25 0.53
 11 -4 -8 9.62 1.01
 10 -4 -8 0.17 0.39
 10 -4 -8 0.1 0.27
 9 -4 -8 -0.06 0.31
 9 -4 -8 0.13 0.25
 8 -4 -8 13.84 1.14
 8 -4 -8 13.67 1.27
 7 -4 -8 3.98 0.52
 7 -4 -8 3.97 0.6
 6 -4 -8 6.24 0.59
 6 -4 -8 5.97 0.67
 6 -4 -8 4.92 0.65
 5 -4 -8 0.05 0.2
 5 -4 -8 0.34 0.17
 5 -4 -8 -0.2 0.16
 4 -4 -8 3.39 0.48
 4 -4 -8 5.27 0.51
 4 -4 -8 3.78 0.41
 4 -4 -8 4.18 0.49
 3 -4 -8 0.73 0.17
 3 -4 -8 0.42 0.22
 3 -4 -8 0.56 0.19
 3 -4 -8 0.55 0.2
 3 -4 -8 0.43 0.14
 3 -4 -8 0.45 0.19
 -3 4 8 0.26 0.15
 2 -4 -8 72.33 4.5
 2 -4 -8 72.89 4.81
 2 -4 -8 71.81 4.81
 2 -4 -8 67.9 4.93
 2 -4 -8 79.85 4.49
 -2 4 8 61.92 4.9
 -2 4 8 77.32 4.74
 1 -4 -8 46.76 3.13
 1 -4 -8 47.14 3.06
 1 -4 -8 43.18 2.84
 1 -4 -8 48.96 2.84
 1 -4 -8 41.26 3.06
 1 -4 -8 43.08 3.13
 -1 4 8 45.9 3.13
 0 -4 -8 8.68 0.64
 0 -4 -8 9.64 0.77
 0 -4 -8 9.2 0.75
 0 -4 -8 9.39 0.74
 0 -4 -8 9.99 0.75
 0 -4 -8 9.69 0.75
 0 -4 -8 9.94 0.67
 -1 -4 -8 0.25 0.13
 -1 -4 -8 0.22 0.14
 -1 -4 -8 0.32 0.14
 -1 -4 -8 0.13 0.09
 -1 -4 -8 0.26 0.1
 -1 -4 -8 -0.03 0.12
 -1 -4 -8 0.07 0.14
 1 4 8 0.15 0.15
 -2 -4 -8 67.63 4.83
 -2 -4 -8 75.89 4.72
 -2 -4 -8 69.08 4.82
 -2 -4 -8 74.49 4.39
 -2 -4 -8 70.36 4.69
 -2 -4 -8 71.18 4.39
 -2 -4 -8 68.56 4.38
 2 4 8 68.08 4.81
 -3 -4 -8 42.41 2.97
 -3 -4 -8 44.07 2.75
 -3 -4 -8 45.22 2.76
 -3 -4 -8 44.05 3
 -3 -4 -8 42.89 3.09
 3 4 8 44.69 3.06
 3 4 8 42.27 2.9
 -4 -4 -8 2.45 0.27
 -4 -4 -8 1.55 0.31
 -4 -4 -8 1.81 0.32
 -4 -4 -8 2.63 0.27
 -4 -4 -8 1.91 0.36
 -5 -4 -8 34.9 2.82
 -5 -4 -8 35.4 2.45
 -5 -4 -8 32.74 2.31
 -5 -4 -8 29.57 2.13
 -5 -4 -8 32.92 2.36
 -6 -4 -8 39.05 2.7
 -6 -4 -8 35.91 2.81
 -6 -4 -8 40.05 3.26
 -6 -4 -8 39.2 2.75
 -6 -4 -8 36.92 2.49
 -7 -4 -8 5.73 0.68
 -7 -4 -8 7.09 0.89
 -7 -4 -8 5.09 0.53
 -7 -4 -8 4.43 0.61
 -8 -4 -8 7.84 1.04
 -8 -4 -8 7.03 0.79
 -8 -4 -8 6.74 0.8
 -8 -4 -8 6.75 0.67
 -9 -4 -8 0.07 0.27
 -9 -4 -8 0.37 0.23
 -9 -4 -8 0.12 0.27
 -10 -4 -8 5.32 0.75
 -10 -4 -8 5.06 0.61
 -11 -4 -8 2 0.55
 -11 -4 -8 1.58 0.4
 -12 -4 -8 14.97 1.25
 -12 -4 -8 10.76 1.15
 -12 -4 -8 13.66 1.4
 10 -5 -8 11.76 1.13
 10 -5 -8 11.33 1.24
 9 -5 -8 0.2 0.28
 9 -5 -8 0.04 0.29
 8 -5 -8 0.73 0.38
 8 -5 -8 1.15 0.33
 7 -5 -8 30.11 2.35
 7 -5 -8 32.36 2.18
 6 -5 -8 20.6 1.61
 6 -5 -8 20.01 1.45
 5 -5 -8 3.31 0.45
 5 -5 -8 3.08 0.39
 5 -5 -8 2.99 0.46
 4 -5 -8 18.55 1.44
 4 -5 -8 20.36 1.44
 4 -5 -8 18.65 1.32
 3 -5 -8 16.17 1.27
 3 -5 -8 16.22 1.24
 3 -5 -8 18.11 1.1
 3 -5 -8 16.53 1.11
 3 -5 -8 15.38 1.2
 3 -5 -8 15.3 1.22
 -3 5 8 15.17 1.22
 2 -5 -8 0.66 0.12
 2 -5 -8 0.64 0.13
 2 -5 -8 0.8 0.19
 2 -5 -8 0.78 0.18
 2 -5 -8 0.86 0.21
 2 -5 -8 0.82 0.21
 -2 5 8 0.91 0.19
 1 -5 -8 18.94 1.18
 1 -5 -8 18.78 1.34
 1 -5 -8 17.22 1.18
 1 -5 -8 18.5 1.3
 1 -5 -8 19 1.31
 1 -5 -8 17.21 1.33
 1 -5 -8 18.42 1.31
 -1 5 8 18.55 1.33
 0 -5 -8 109.86 6.82
 0 -5 -8 105.92 6.99
 0 -5 -8 105.34 6.82
 0 -5 -8 96.56 6.79
 0 -5 -8 103.37 6.97
 0 -5 -8 103.43 6.38
 -1 -5 -8 12.5 0.94
 -1 -5 -8 13.41 0.93
 -1 -5 -8 11.52 0.96
 -1 -5 -8 13.43 0.94
 -1 -5 -8 12.16 0.95
 -2 -5 -8 6.91 0.63
 -2 -5 -8 8.19 0.63
 -2 -5 -8 7.4 0.64
 -2 -5 -8 8.3 0.54
 -2 -5 -8 7.14 0.62
 -2 -5 -8 6.82 0.65
 -2 -5 -8 8.68 0.54
 2 5 8 7 0.63
 -3 -5 -8 69.5 4.46
 -3 -5 -8 75.5 4.81
 -3 -5 -8 73.37 4.47
 -3 -5 -8 75.34 4.94
 -3 -5 -8 68.54 4.78
 3 5 8 71.19 4.91
 -4 -5 -8 62.18 4.05
 -4 -5 -8 63.56 4.05
 -4 -5 -8 63.18 4.35
 -4 -5 -8 68.64 4.39
 -4 -5 -8 68.81 4.52
 4 5 8 65.12 4.88
 -5 -5 -8 13.5 1.07
 -5 -5 -8 13.95 1.1
 -5 -5 -8 13.07 0.95
 -5 -5 -8 13.67 1.15
 -5 -5 -8 14.81 1.41
 5 5 8 13.05 1.15
 -6 -5 -8 4.17 0.53
 -6 -5 -8 3.78 0.5
 -6 -5 -8 4.86 0.79
 -6 -5 -8 4.7 0.43
 -6 -5 -8 4.29 0.56
 -6 -5 -8 3.85 0.5
 -7 -5 -8 27.07 2.08
 -7 -5 -8 27.84 2.48
 -7 -5 -8 27.73 2.04
 -7 -5 -8 27.54 1.86
 -7 -5 -8 27.3 2.04
 -8 -5 -8 32.18 2.46
 -8 -5 -8 36.36 2.94
 -8 -5 -8 32.5 2.2
 -8 -5 -8 32.7 2.41
 -8 -5 -8 30.24 2.4
 -9 -5 -8 0.47 0.58
 -9 -5 -8 1.16 0.39
 -9 -5 -8 1.13 0.36
 -9 -5 -8 0.66 0.37
 -9 -5 -8 0.79 0.29
 -10 -5 -8 2.03 0.51
 -10 -5 -8 0.92 0.3
 -10 -5 -8 1.47 0.48
 -11 -5 -8 0.16 0.3
 -11 -5 -8 0.47 0.45
 -12 -5 -8 -0.34 0.51
 -12 -5 -8 0.52 0.36
 10 -6 -8 2.27 0.56
 9 -6 -8 12.77 1.33
 9 -6 -8 14.43 1.23
 8 -6 -8 7.8 0.9
 8 -6 -8 7.84 0.79
 7 -6 -8 0.14 0.22
 7 -6 -8 -0.06 0.23
 6 -6 -8 19.9 1.43
 5 -6 -8 77.87 5.14
 5 -6 -8 79.87 5.47
 5 -6 -8 87.36 5.52
 4 -6 -8 3.25 0.41
 4 -6 -8 3.37 0.34
 4 -6 -8 1.81 0.36
 3 -6 -8 1.62 0.22
 3 -6 -8 1.52 0.28
 3 -6 -8 1.52 0.29
 3 -6 -8 1.58 0.26
 -3 6 8 1.51 0.26
 2 -6 -8 15.96 1.02
 2 -6 -8 16.01 1.15
 2 -6 -8 15.98 1.19
 2 -6 -8 15.12 1.13
 2 -6 -8 15.65 1.02
 2 -6 -8 16.67 1.16
 -2 6 8 14.06 1.14
 1 -6 -8 35.57 2.31
 1 -6 -8 32.45 2.3
 1 -6 -8 35.35 2.38
 1 -6 -8 33.41 2.36
 1 -6 -8 34.15 2.31
 -1 6 8 34.3 2.35
 0 -6 -8 8.43 0.66
 0 -6 -8 8.61 0.65
 0 -6 -8 8.41 0.63
 0 -6 -8 8.57 0.65
 0 -6 -8 8.1 0.64
 -1 -6 -8 7.48 0.63
 -1 -6 -8 7.65 0.61
 -1 -6 -8 8.37 0.62
 -1 -6 -8 8.23 0.61
 -1 -6 -8 8.17 0.62
 -2 -6 -8 0.91 0.17
 -2 -6 -8 0.48 0.15
 -2 -6 -8 0.52 0.16
 -2 -6 -8 0.54 0.16
 2 6 8 0.53 0.16
 -3 -6 -8 4.6 0.47
 -3 -6 -8 4.47 0.43
 -3 -6 -8 4.63 0.44
 -3 -6 -8 4.64 0.35
 -3 -6 -8 4.86 0.35
 3 6 8 4.14 0.6
 -4 -6 -8 15.42 1.18
 -4 -6 -8 13.78 1
 -4 -6 -8 16.14 1.13
 -4 -6 -8 15.19 1.12
 -4 -6 -8 13.55 0.99
 -4 -6 -8 15.35 1.12
 4 6 8 15.88 1.32
 -5 -6 -8 88.48 5.76
 -5 -6 -8 88.36 6.85
 -5 -6 -8 88.78 5.74
 -5 -6 -8 89.13 5.36
 -5 -6 -8 81 5.9
 5 6 8 80.62 6.38
 -6 -6 -8 3.36 0.71
 -6 -6 -8 3.42 0.47
 -6 -6 -8 3.56 0.38
 -6 -6 -8 3.63 0.47
 -7 -6 -8 4.31 0.82
 -7 -6 -8 4.86 0.59
 -7 -6 -8 4.59 0.48
 -7 -6 -8 4.99 0.61
 -8 -6 -8 9.8 1.22
 -8 -6 -8 7.82 0.89
 -8 -6 -8 8.97 0.9
 -8 -6 -8 8.62 0.75
 -9 -6 -8 12.23 1.58
 -9 -6 -8 13.09 1.25
 -9 -6 -8 12.58 1.04
 -9 -6 -8 15.1 1.25
 -10 -6 -8 10.55 0.97
 -10 -6 -8 13.58 1.22
 -11 -6 -8 1.75 0.56
 -11 -6 -8 1.83 0.43
 -11 -6 -8 1.67 0.53
 -12 -6 -8 8.85 1.08
 -12 -6 -8 7.91 1.05
 10 -7 -8 1.43 0.53
 9 -7 -8 0.14 0.28
 9 -7 -8 0.3 0.37
 8 -7 -8 19.55 1.42
 8 -7 -8 15.58 1.52
 7 -7 -8 5.95 0.73
 7 -7 -8 4.52 0.57
 6 -7 -8 0.18 0.25
 6 -7 -8 0.17 0.2
 5 -7 -8 25.38 1.88
 5 -7 -8 31.68 2.1
 4 -7 -8 35.68 2.53
 4 -7 -8 43.75 2.78
 4 -7 -8 39.74 2.72
 3 -7 -8 13.3 0.98
 3 -7 -8 12.07 0.85
 3 -7 -8 11.66 0.93
 2 -7 -8 0.76 0.21
 2 -7 -8 0.99 0.18
 2 -7 -8 0.82 0.2
 -2 7 8 0.58 0.14
 1 -7 -8 12 0.88
 1 7 8 7.5 0.91
 2 7 8 10.13 1.06
 -3 -7 -8 0.38 0.14
 -3 -7 -8 0.27 0.14
 -3 -7 -8 0.32 0.12
 -3 -7 -8 0.44 0.16
 3 7 8 0.14 0.25
 -4 -7 -8 32.99 2.29
 -4 -7 -8 33.68 2.23
 -4 -7 -8 27.87 2.76
 -4 -7 -8 32.04 2.23
 -4 -7 -8 33.93 2.03
 4 7 8 29.45 2.56
 -5 -7 -8 2.72 0.38
 -5 -7 -8 2.21 0.64
 -5 -7 -8 3.43 0.32
 -5 -7 -8 3.49 0.41
 5 7 8 2.55 0.46
 -6 -7 -8 8.38 0.77
 -6 -7 -8 8.14 0.64
 -6 -7 -8 7.46 0.73
 -6 -7 -8 8.06 1.1
 -7 -7 -8 10.85 0.89
 -7 -7 -8 12.24 1.03
 -7 -7 -8 12.01 1.04
 -7 -7 -8 11.23 1.39
 -8 -7 -8 11.7 1.44
 -8 -7 -8 11.9 1.09
 -8 -7 -8 12.53 1.1
 -8 -7 -8 11.48 0.94
 -9 -7 -8 30.87 2.05
 -9 -7 -8 26.74 2.26
 -9 -7 -8 30.77 2.82
 -10 -7 -8 41.76 3.12
 -10 -7 -8 41.78 2.83
 -11 -7 -8 2.26 0.48
 -11 -7 -8 3.73 0.71
 -12 -7 -8 2.71 0.7
 9 -8 -8 6.08 0.86
 -9 8 8 7.93 1.2
 8 -8 -8 0.88 0.4
 8 -8 -8 0.56 0.32
 -8 8 8 0.74 0.64
 7 -8 -8 2.59 0.44
 7 -8 -8 3.25 0.58
 6 -8 -8 5.63 0.69
 6 -8 -8 5.39 0.57
 5 -8 -8 2.55 0.34
 5 -8 -8 2.78 0.45
 4 -8 -8 1.61 0.26
 4 -8 -8 1.58 0.34
 4 -8 -8 1.4 0.27
 3 -8 -8 27.95 1.87
 3 -8 -8 30.37 2.07
 3 -8 -8 29.37 2
 2 -8 -8 29.02 1.95
 2 -8 -8 28.75 1.95
 -2 8 8 24.71 2.42
 -1 8 8 1.86 0.52
 0 8 8 7.77 0.97
 1 8 8 69.57 5.38
 2 8 8 15.11 1.43
 3 8 8 0.24 0.3
 -4 -8 -8 1.65 0.54
 -4 -8 -8 1.81 0.28
 -4 -8 -8 1.16 0.24
 -4 -8 -8 1.68 0.23
 4 8 8 1.88 0.42
 -5 -8 -8 4.33 0.78
 -5 -8 -8 3.21 0.42
 -5 -8 -8 3.28 0.32
 -5 -8 -8 3.76 0.41
 -6 -8 -8 0.14 0.19
 -6 -8 -8 0.14 0.15
 -6 -8 -8 -0.19 0.42
 -6 -8 -8 0.56 0.25
 -7 -8 -8 21.14 1.43
 -7 -8 -8 18.77 1.56
 -7 -8 -8 22.42 1.64
 -7 -8 -8 18.97 2
 -8 -8 -8 4.38 0.47
 -8 -8 -8 3.75 0.85
 -8 -8 -8 2.91 0.51
 -8 -8 -8 3.73 0.56
 -9 -8 -8 13.61 1.07
 -9 -8 -8 13.2 1.25
 -9 -8 -8 12.3 1.65
 -10 -8 -8 1.29 0.38
 -10 -8 -8 0.42 0.39
 -11 -8 -8 18.85 1.68
 9 -9 -8 1.87 0.54
 -9 9 8 1.76 0.79
 8 -9 -8 8.33 0.97
 -8 9 8 7.54 1.25
 7 -9 -8 20.35 1.6
 7 -9 -8 17.13 1.38
 -7 9 8 17.46 1.91
 6 -9 -8 1.5 0.51
 6 -9 -8 1.95 0.37
 -6 9 8 2.57 0.77
 5 -9 -8 8.14 0.7
 5 -9 -8 8.35 0.75
 5 -9 -8 7.81 0.83
 -5 9 8 7.89 1.16
 4 -9 -8 0.51 0.23
 4 -9 -8 0.2 0.26
 4 -9 -8 0.41 0.19
 -4 9 8 0.8 0.52
 3 -9 -8 7.49 0.67
 3 -9 -8 6.19 0.51
 -3 9 8 7.61 1.05
 2 -9 -8 28.37 1.96
 -2 9 8 27.82 2.52
 -1 9 8 14.94 1.52
 0 9 8 4.98 0.79
 1 9 8 0.49 0.34
 2 9 8 46.33 3.72
 -3 -9 -8 17.51 1.75
 3 9 8 17.3 1.62
 -4 -9 -8 2.5 0.33
 -4 -9 -8 1.81 0.6
 4 9 8 2.17 0.5
 -5 -9 -8 0.31 0.46
 -5 -9 -8 0.43 0.14
 -5 -9 -8 0.1 0.23
 -6 -9 -8 79.84 5.13
 -6 -9 -8 83.92 5.54
 -6 -9 -8 83.78 6.68
 -7 -9 -8 18.6 1.89
 -7 -9 -8 17.18 1.28
 -7 -9 -8 19.33 1.49
 -8 -9 -8 1.03 0.29
 -8 -9 -8 1.98 0.72
 -8 -9 -8 0.71 0.4
 -8 -9 -8 1.01 0.34
 -9 -9 -8 3.88 0.64
 -9 -9 -8 3.29 0.95
 -9 -9 -8 3.58 0.47
 -10 -9 -8 1.91 0.55
 -11 -9 -8 -0.12 0.43
 8 -10 -8 0.44 0.4
 -8 10 8 0.34 0.51
 7 -10 -8 9.65 1.05
 -7 10 8 9.63 1.4
 6 -10 -8 26.26 1.83
 6 -10 -8 26.63 2.04
 -6 10 8 23.78 2.45
 5 -10 -8 0 0.3
 5 -10 -8 -0.06 0.25
 5 -10 -8 0.08 0.21
 -5 10 8 -0.02 0.52
 4 -10 -8 2.3 0.32
 4 -10 -8 1.56 0.39
 4 -10 -8 2.67 0.33
 -4 10 8 1.54 0.68
 3 -10 -8 4.32 0.52
 -3 10 8 5.22 0.91
 -2 10 8 15.41 1.58
 -1 10 8 3.09 0.73
 0 10 8 27.57 2.47
 1 10 8 2.14 0.59
 2 10 8 0.86 0.46
 -3 -10 -8 19.6 1.92
 3 10 8 17.44 1.71
 -4 -10 -8 40.46 3.56
 -5 -10 -8 2.66 0.28
 -5 -10 -8 2.92 0.39
 -5 -10 -8 2.77 0.75
 -6 -10 -8 2.43 0.42
 -6 -10 -8 2.7 0.33
 -6 -10 -8 3.16 0.78
 -7 -10 -8 16.3 1.16
 -7 -10 -8 16.49 1.8
 -7 -10 -8 15.48 1.33
 -8 -10 -8 20.59 1.51
 -8 -10 -8 23 1.74
 -8 -10 -8 20.49 2.2
 -9 -10 -8 0.28 0.34
 -10 -10 -8 3.26 0.66
 7 -11 -8 0.08 0.33
 -7 11 8 0.11 0.62
 6 -11 -8 5.24 0.73
 -6 11 8 4.39 1.04
 5 -11 -8 27.28 2.04
 5 -11 -8 23.78 1.8
 -5 11 8 29.66 2.6
 4 -11 -8 4.64 0.57
 4 -11 -8 3.14 0.41
 -4 11 8 5.17 0.98
 3 -11 -8 0.29 0.27
 -3 11 8 0.33 0.51
 -2 11 8 2.67 0.72
 -1 11 8 27.35 2.51
 0 11 8 0.56 0.46
 1 11 8 10.16 1.23
 -2 -11 -8 0.05 0.49
 2 11 8 0.58 0.41
 -3 -11 -8 8.18 1.18
 -4 -11 -8 4.63 0.94
 -5 -11 -8 28.43 1.99
 -5 -11 -8 26.62 2.63
 -6 -11 -8 8.49 0.71
 -6 -11 -8 10.3 1.37
 -6 -11 -8 9.89 0.85
 -7 -11 -8 0.88 0.23
 -7 -11 -8 -0.04 0.54
 -7 -11 -8 0.61 0.33
 -8 -11 -8 7.62 1.27
 -8 -11 -8 5.89 0.77
 -9 -11 -8 19.88 1.7
 5 -12 -8 3.08 0.58
 -5 12 8 3.46 0.88
 4 -12 -8 25.7 1.93
 4 -12 -8 24.21 1.72
 -4 12 8 25.41 2.47
 -3 12 8 9.61 1.35
 -2 12 8 -0.29 0.48
 -1 12 8 8.58 1.21
 0 12 8 26.98 2.52
 -1 -12 -8 2.57 0.76
 1 12 8 2.82 0.76
 -2 -12 -8 5.8 1.01
 -3 -12 -8 0.02 0.52
 -4 -12 -8 16.54 1.89
 -5 -12 -8 -0.17 0.51
 -6 -12 -8 15.73 1.1
 -6 -12 -8 15.53 1.26
 -6 -12 -8 15.72 1.86
 -7 -12 -8 1.99 0.84
 -7 -12 -8 0.44 0.36
 -8 -12 -8 0.66 0.39
 -8 -12 -8 0.11 0.71
 -3 13 8 10.52 1.42
 -2 13 8 13.33 1.69
 -1 13 8 0.07 0.53
 0 13 8 3.75 0.87
 -2 -13 -8 12.35 1.58
 -3 -13 -8 -0.18 0.52
 -4 -13 -8 4.85 1.04
 -5 -13 -8 14.19 1.74
 -6 -13 -8 0.63 0.75
 -7 -13 -8 10.7 1.6
 -4 -14 -8 0.57 0.75
 -5 -14 -8 1.34 0.81
 1 10 -9 3.81 0.85
 -5 -9 9 4.9 0.82
 -5 -9 9 4.92 0.65
 -4 -9 9 0.33 0.34
 -4 -9 9 -0.13 0.43
 3 9 -9 0.12 0.44
 -3 -9 9 0.16 0.29
 -3 -9 9 0.25 0.39
 2 9 -9 3.39 0.81
 -2 -9 9 3.4 0.67
 -2 -9 9 4.58 0.6
 1 9 -9 4.16 0.86
 -1 -9 9 4.75 0.61
 -1 -9 9 4.98 0.76
 0 9 -9 1.39 0.61
 0 -9 9 0.82 0.44
 0 -9 9 0.18 0.27
 -1 9 -9 2.72 0.76
 1 -9 9 4.14 0.58
 1 -9 9 4.86 0.8
 -2 9 -9 -0.46 0.4
 2 -9 9 -0.2 0.37
 2 -9 9 0.22 0.26
 -3 9 -9 0.16 0.52
 3 -9 9 0.7 0.33
 3 -9 9 0.7 0.48
 -7 -8 9 2.32 0.67
 -6 -8 9 0.26 0.44
 -5 -8 9 0.59 0.4
 -5 -8 9 0.69 0.31
 -4 -8 9 13.84 1.31
 -4 -8 9 13.09 1.14
 3 8 -9 4.53 0.81
 -3 -8 9 2.8 0.6
 -3 -8 9 5.03 0.61
 2 8 -9 0.05 0.39
 -2 -8 9 0.58 0.3
 -2 -8 9 0.67 0.39
 1 8 -9 7.12 1
 -1 -8 9 5.71 0.8
 -1 -8 9 6.72 0.71
 0 8 -9 15.68 1.64
 0 -8 9 14.96 1.5
 0 -8 9 19.96 1.38
 -1 8 -9 -0.4 0.36
 1 -8 9 0.06 0.24
 1 -8 9 0.23 0.34
 -2 8 -9 5.24 0.91
 2 -8 9 4.6 0.73
 2 -8 9 4.78 0.6
 -3 8 -9 0.35 0.48
 3 -8 9 0.34 0.29
 3 -8 9 -0.27 0.31
 -4 8 -9 1.92 0.72
 4 -8 9 1.11 0.47
 4 -8 9 2.62 0.5
 -5 8 -9 1.25 0.7
 5 -8 9 1.36 0.58
 -8 -7 9 0.31 0.43
 -7 -7 9 5.9 0.84
 -6 -7 9 1.87 0.52
 -5 -7 9 2.31 0.44
 -5 -7 9 3.98 0.64
 -4 -7 9 2.07 0.43
 -4 -7 9 2.74 0.56
 3 7 -9 19.48 1.82
 -3 -7 9 17.22 1.62
 -3 -7 9 23.02 1.54
 2 7 -9 8.04 1.05
 -2 -7 9 8.96 0.81
 -2 -7 9 7.85 0.9
 1 7 -9 0.46 0.42
 -1 -7 9 0.33 0.3
 -1 -7 9 0.69 0.26
 0 7 -9 8.15 1.09
 0 -7 9 10.19 0.84
 0 -7 9 8.42 0.97
 -1 7 -9 14.9 1.63
 1 -7 9 19.83 1.39
 1 -7 9 17.72 1.53
 -2 7 -9 3.35 0.75
 2 -7 9 4.37 0.54
 2 -7 9 4.13 0.66
 -3 7 -9 0.62 0.44
 3 -7 9 -0.21 0.3
 3 -7 9 0.03 0.22
 -4 7 -9 4.72 0.89
 4 -7 9 3.18 0.64
 4 -7 9 3.6 0.53
 -5 7 -9 9.69 1.34
 5 -7 9 9.25 1.12
 5 -7 9 12.26 1.03
 -6 7 -9 1.61 0.67
 6 -7 9 -0.19 0.35
 -7 7 -9 6.29 1.12
 7 -7 9 6.44 0.96
 -9 -6 9 0.19 0.48
 -8 -6 9 4.64 0.76
 -7 -6 9 2.07 0.52
 -6 -6 9 2.44 0.55
 -5 -6 9 0.82 0.3
 -5 -6 9 0.93 0.39
 -4 -6 9 3.81 0.64
 -4 -6 9 5.24 0.57
 3 6 -9 -0.2 0.33
 -3 -6 9 0.6 0.33
 -3 -6 9 0.28 0.22
 2 6 -9 18.71 1.7
 -2 -6 9 18.32 1.38
 -2 -6 9 18.71 1.54
 1 6 -9 20.64 1.78
 -1 -6 9 19.88 1.43
 -1 -6 9 17.4 1.55
 0 6 -9 1.02 0.46
 0 -6 9 1.71 0.45
 0 -6 9 1.17 0.3
 -1 6 -9 0.19 0.39
 1 -6 9 0.54 0.24
 1 -6 9 0.69 0.33
 -2 6 -9 34.5 2.98
 2 -6 9 37.28 2.73
 2 -6 9 37.66 2.49
 -3 6 -9 15.24 1.5
 3 -6 9 16.3 1.18
 3 -6 9 11.87 1.28
 -4 6 -9 2.11 0.62
 4 -6 9 1.04 0.34
 4 -6 9 1.08 0.4
 -5 6 -9 0.45 0.48
 5 -6 9 -0.14 0.29
 5 -6 9 0.82 0.31
 6 -6 9 16.61 1.52
 7 -6 9 2.21 0.59
 8 -6 9 3.79 0.77
 -10 -5 9 17.43 1.71
 -9 -5 9 2.81 0.64
 -8 -5 9 0.33 0.38
 -7 -5 9 10.87 1.11
 -6 -5 9 20.63 1.7
 5 5 -9 0.42 0.38
 -5 -5 9 0.7 0.36
 -5 -5 9 0.72 0.26
 4 5 -9 1.42 0.51
 4 5 -9 0.88 0.42
 -4 -5 9 1.44 0.4
 -4 -5 9 1.22 0.29
 3 5 -9 21.61 1.85
 3 5 -9 23.39 1.94
 3 5 -9 21.41 1.86
 -3 -5 9 25.07 1.8
 -3 -5 9 17.24 1.79
 -3 -5 9 27.08 1.67
 2 5 -9 4.09 0.66
 2 5 -9 3.26 0.62
 2 5 -9 3.66 0.63
 -2 -5 9 2.82 0.54
 -2 -5 9 3.51 0.54
 -2 -5 9 3.83 0.45
 1 5 -9 17.26 1.48
 1 5 -9 16.89 1.47
 1 5 -9 16.71 1.55
 -1 -5 9 15.86 1.4
 -1 -5 9 18.86 1.29
 0 5 -9 17.12 1.56
 0 5 -9 19.13 1.49
 0 5 -9 20.4 1.55
 0 -5 9 13.26 1.39
 0 -5 9 17.48 1.28
 -1 5 -9 7.36 0.86
 -1 5 -9 5.12 0.75
 -1 5 -9 6.07 0.77
 1 -5 9 5.49 0.58
 1 -5 9 4.76 0.67
 -2 5 -9 5.73 0.76
 -2 5 -9 5.27 0.76
 -2 5 -9 4.76 0.81
 2 -5 9 5.61 0.57
 2 -5 9 5.77 0.7
 -3 5 -9 26.88 2.21
 -3 5 -9 26.87 2.4
 -3 5 -9 28.83 2.24
 3 -5 9 29.93 1.99
 3 -5 9 28.83 2.19
 -4 5 -9 19.83 1.93
 4 -5 9 21.72 1.77
 4 -5 9 23.04 1.61
 -5 5 -9 1.4 0.56
 5 -5 9 0.78 0.27
 5 -5 9 1.06 0.42
 6 -5 9 0.41 0.3
 7 -5 9 24.6 2.05
 8 -5 9 10.48 1.18
 9 -5 9 0.4 0.48
 -10 -4 9 5.41 0.88
 -9 -4 9 19.17 1.72
 -8 -4 9 2.9 0.61
 7 4 -9 1.24 0.52
 7 4 -9 0.75 0.44
 -7 -4 9 2.47 0.5
 6 4 -9 17.94 1.64
 6 4 -9 18.21 1.62
 -6 -4 9 20.45 1.6
 5 4 -9 14.96 1.39
 5 4 -9 16.38 1.4
 -5 -4 9 13.61 1.34
 -5 -4 9 15.96 1.2
 -5 -4 9 16.91 1.35
 4 4 -9 6.52 0.76
 4 4 -9 4.83 0.72
 -4 -4 9 3.58 0.64
 -4 -4 9 6.61 0.69
 -4 -4 9 4.44 0.52
 3 4 -9 0.73 0.35
 3 4 -9 0.78 0.37
 3 4 -9 0.22 0.33
 -3 -4 9 0.66 0.33
 -3 -4 9 0.38 0.26
 -3 -4 9 0.49 0.22
 2 4 -9 14.38 1.58
 2 4 -9 17.64 1.54
 2 4 -9 18.54 1.58
 -2 -4 9 22.26 1.54
 -2 -4 9 18.29 1.58
 -2 -4 9 22.4 1.4
 1 4 -9 5.11 0.71
 1 4 -9 5.55 0.7
 1 4 -9 5.47 0.69
 -1 -4 9 5.04 0.53
 -1 -4 9 5.64 0.64
 0 4 -9 1.06 0.38
 0 4 -9 0.76 0.35
 0 4 -9 1.07 0.36
 0 -4 9 1.3 0.27
 0 -4 9 0.85 0.32
 -1 4 -9 3.95 0.58
 -1 4 -9 3.27 0.58
 -1 4 -9 3.93 0.59
 1 -4 9 2.56 0.46
 1 -4 9 3.09 0.4
 -2 4 -9 1.47 0.43
 -2 4 -9 2.05 0.52
 -2 4 -9 2.01 0.48
 2 -4 9 1.43 0.37
 2 -4 9 1.46 0.29
 -3 4 -9 1.83 0.49
 -3 4 -9 1.89 0.51
 -3 4 -9 1.17 0.41
 3 -4 9 1.55 0.3
 3 -4 9 1.35 0.38
 -4 4 -9 14.4 1.27
 -4 4 -9 13.66 1.27
 -4 4 -9 12.73 1.34
 4 -4 9 12.78 1.06
 4 -4 9 14.61 1.23
 -5 4 -9 26.61 1.94
 -5 4 -9 22.41 1.92
 5 -4 9 21.27 1.66
 5 -4 9 23.46 1.87
 -6 4 -9 1.56 0.52
 -6 4 -9 2.24 0.58
 6 -4 9 1.39 0.45
 7 -4 9 6.57 0.84
 8 -4 9 15.33 1.45
 9 -4 9 2.53 0.61
 10 -4 9 0.21 0.47
 -10 -3 9 4.93 0.82
 9 3 -9 1 0.52
 9 3 -9 1.19 0.51
 -9 -3 9 0.46 0.41
 8 3 -9 7.32 0.95
 8 3 -9 7.13 0.96
 -8 -3 9 8.27 0.93
 7 3 -9 1.46 0.51
 7 3 -9 1.5 0.52
 -7 -3 9 1.93 0.45
 6 3 -9 0.96 0.38
 6 3 -9 1.18 0.42
 -6 -3 9 0.5 0.3
 5 3 -9 9.58 0.99
 5 3 -9 9.19 1
 -5 -3 9 8.08 0.97
 -5 -3 9 10.16 0.81
 -5 -3 9 9.41 0.9
 4 3 -9 50.75 3.57
 4 3 -9 50.78 3.57
 4 3 -9 45.56 3.62
 4 3 -9 49.15 3.63
 -4 -3 9 55.1 3.26
 -4 -3 9 44.99 3.58
 -4 -3 9 50.75 3.51
 3 3 -9 21.11 1.56
 3 3 -9 19.87 1.72
 3 3 -9 22.92 1.76
 3 3 -9 21.72 1.76
 3 3 -9 22.28 1.74
 -3 -3 9 22.22 1.51
 -3 -3 9 20.42 1.65
 -3 -3 9 20.24 1.72
 2 3 -9 0.61 0.36
 2 3 -9 0.43 0.28
 2 3 -9 0.87 0.31
 2 3 -9 0.54 0.31
 2 3 -9 0.67 0.27
 2 3 -9 0.9 0.34
 -2 -3 9 0.4 0.2
 -2 -3 9 0.43 0.28
 -2 -3 9 0.71 0.25
 1 3 -9 14.45 1.23
 1 3 -9 12.99 1.26
 1 3 -9 17.15 1.17
 1 3 -9 13.19 1.26
 1 3 -9 15.2 1.32
 -1 -3 9 12.68 1.25
 -1 -3 9 17.83 1.11
 -1 -3 9 13.14 1.18
 0 3 -9 32.69 2.18
 0 3 -9 32.63 2.35
 0 3 -9 33.96 2.45
 0 3 -9 35.04 2.4
 0 3 -9 33.08 2.5
 0 3 -9 31.73 2.41
 0 -3 9 29.43 2.11
 0 -3 9 27.65 2.29
 -1 3 -9 4.04 0.62
 -1 3 -9 6.2 0.69
 -1 3 -9 5.33 0.71
 -1 3 -9 5.78 0.59
 -1 3 -9 4.86 0.67
 -1 3 -9 5.76 0.71
 1 -3 9 5.55 0.52
 1 -3 9 5.76 0.73
 1 -3 9 4.88 0.61
 -2 3 -9 2.33 0.5
 -2 3 -9 2.45 0.39
 -2 3 -9 2.24 0.47
 -2 3 -9 2.19 0.51
 -2 3 -9 2.74 0.54
 -2 3 -9 2.17 0.46
 2 -3 9 2.39 0.5
 2 -3 9 2.44 0.34
 2 -3 9 3.09 0.46
 -3 3 -9 1.75 0.37
 -3 3 -9 2.3 0.49
 -3 3 -9 2.37 0.49
 -3 3 -9 2.89 0.56
 -3 3 -9 1.83 0.48
 -3 3 -9 2.2 0.49
 3 -3 9 2.38 0.49
 3 -3 9 2.43 0.35
 3 -3 9 2.11 0.43
 -4 3 -9 3.26 0.59
 -4 3 -9 4.34 0.62
 4 -3 9 4.24 0.57
 4 -3 9 3.64 0.45
 -5 3 -9 4.56 0.68
 -5 3 -9 4.14 0.68
 5 -3 9 4.49 0.63
 5 -3 9 4.34 0.5
 -6 3 -9 5.33 0.78
 -6 3 -9 5.91 0.81
 6 -3 9 5.29 0.72
 -7 3 -9 0.57 0.46
 -7 3 -9 1.01 0.49
 7 -3 9 0.62 0.37
 -8 3 -9 1.01 0.51
 -8 3 -9 0.46 0.49
 8 -3 9 0.74 0.38
 9 -3 9 3.71 0.7
 10 -3 9 22.08 1.96
 11 2 -9 0.19 0.5
 10 2 -9 0.09 0.43
 9 2 -9 10.31 1.19
 9 2 -9 11.41 1.26
 -9 -2 9 13.89 1.23
 8 2 -9 1.35 0.49
 8 2 -9 1.39 0.48
 -8 -2 9 1.51 0.46
 7 2 -9 6.91 0.95
 7 2 -9 9.02 1
 -7 -2 9 11.37 1.01
 6 2 -9 2.74 0.53
 6 2 -9 2.34 0.44
 6 2 -9 2.12 0.51
 -6 -2 9 3.63 0.52
 5 2 -9 4.54 0.7
 5 2 -9 8.28 0.81
 5 2 -9 6.37 0.67
 -5 -2 9 6.26 0.7
 4 2 -9 3.78 0.61
 4 2 -9 6.48 0.74
 4 2 -9 4.05 0.52
 4 2 -9 4.67 0.65
 4 2 -9 4.83 0.63
 -4 -2 9 3.94 0.54
 -4 -2 9 4.98 0.49
 -4 -2 9 4.26 0.6
 3 2 -9 47.39 3.5
 3 2 -9 49.15 3.53
 3 2 -9 51.28 3.21
 3 2 -9 48.13 3.46
 3 2 -9 53.11 3.48
 -3 -2 9 51.67 3.15
 -3 -2 9 45.56 3.49
 -3 -2 9 42.85 3.37
 2 2 -9 16.06 1.3
 2 2 -9 19.89 1.51
 2 2 -9 16.97 1.44
 2 2 -9 19.89 1.49
 2 2 -9 17.62 1.46
 2 2 -9 19.88 1.52
 -2 -2 9 16.52 1.26
 -2 -2 9 17.45 1.47
 -2 -2 9 18.14 1.39
 1 2 -9 1.11 0.35
 1 2 -9 0.53 0.28
 1 2 -9 0.16 0.24
 1 2 -9 0.57 0.22
 1 2 -9 0.94 0.31
 1 2 -9 0.65 0.31
 -1 -2 9 0.48 0.25
 -1 -2 9 0.29 0.2
 -1 -2 9 0.31 0.17
 0 2 -9 8.12 0.79
 0 2 -9 9.13 0.8
 0 2 -9 6.01 0.76
 0 2 -9 6.54 0.79
 0 2 -9 8.65 0.86
 0 2 -9 8.41 0.69
 0 -2 9 8.47 0.74
 0 -2 9 6.69 0.62
 -1 2 -9 51.7 3.54
 -1 2 -9 53.8 3.69
 -1 2 -9 49.4 3.56
 -1 2 -9 53.61 3.51
 -1 2 -9 47.54 3.45
 -1 2 -9 42.69 3.18
 1 -2 9 50.11 3.56
 1 -2 9 42.53 3.38
 1 -2 9 52.56 3.17
 -2 2 -9 35.36 2.37
 -2 2 -9 25.01 2.27
 -2 2 -9 28.95 2.39
 -2 2 -9 30.78 2.08
 -2 2 -9 33.94 2.3
 -2 2 -9 35.9 2.3
 2 -2 9 26.29 2.01
 2 -2 9 30.83 2.21
 2 -2 9 29.86 2.32
 -3 2 -9 0.02 0.2
 -3 2 -9 0.04 0.26
 -3 2 -9 0.21 0.3
 -3 2 -9 0.32 0.29
 -3 2 -9 0.39 0.3
 -3 2 -9 0.22 0.22
 3 -2 9 0.52 0.28
 3 -2 9 0.18 0.21
 3 -2 9 0.34 0.17
 -4 2 -9 3.06 0.46
 -4 2 -9 3.39 0.57
 -4 2 -9 3.36 0.54
 -4 2 -9 2.96 0.58
 4 -2 9 3.44 0.42
 4 -2 9 4.01 0.59
 4 -2 9 3.92 0.53
 -5 2 -9 10.62 1.02
 -5 2 -9 8.66 1
 -5 2 -9 9.05 1.09
 -5 2 -9 11.76 0.91
 5 -2 9 10.44 0.96
 5 -2 9 8.65 1.04
 -6 2 -9 9.7 1.08
 -6 2 -9 11.5 1.08
 6 -2 9 10.11 1.03
 -7 2 -9 19.73 1.68
 -7 2 -9 19.7 1.73
 7 -2 9 19.92 1.66
 -8 2 -9 0.74 0.43
 -8 2 -9 0.35 0.43
 8 -2 9 0.83 0.41
 -9 2 -9 2.83 0.62
 -9 2 -9 3.1 0.68
 9 -2 9 2.59 0.59
 -10 2 -9 0.8 0.55
 10 -2 9 2.56 0.59
 11 1 -9 7.12 1.01
 10 1 -9 0.27 0.4
 9 1 -9 2.34 0.54
 9 1 -9 2.58 0.61
 8 1 -9 15.58 1.38
 8 1 -9 11.79 1.32
 -8 -1 9 16.14 1.32
 7 1 -9 6.66 0.93
 7 1 -9 10.56 0.89
 7 1 -9 8.35 0.96
 -7 -1 9 10 0.95
 6 1 -9 0.97 0.38
 6 1 -9 1.1 0.32
 6 1 -9 1.5 0.43
 -6 -1 9 1.31 0.36
 5 1 -9 0.3 0.23
 5 1 -9 0.46 0.32
 5 1 -9 0.59 0.27
 -5 -1 9 0.42 0.24
 4 1 -9 6.3 0.75
 4 1 -9 5.95 0.75
 4 1 -9 6.47 0.74
 4 1 -9 7.55 0.67
 4 1 -9 6.05 0.78
 -4 -1 9 6.05 0.73
 -4 -1 9 7.16 0.69
 3 1 -9 2.2 0.41
 3 1 -9 1.53 0.31
 3 1 -9 2.12 0.42
 3 1 -9 1.96 0.39
 3 1 -9 1.74 0.4
 -3 -1 9 1.42 0.25
 -3 -1 9 1.39 0.31
 -3 -1 9 1.9 0.37
 2 1 -9 22.45 1.88
 2 1 -9 21.2 1.71
 2 1 -9 27.21 1.95
 2 1 -9 26.87 1.93
 2 1 -9 25.5 1.88
 2 1 -9 25.29 1.95
 -2 -1 9 27.11 1.69
 -2 -1 9 27.2 1.85
 -2 -1 9 21.56 1.88
 1 1 -9 39.1 2.82
 1 1 -9 43.63 2.96
 1 1 -9 40.16 2.86
 1 1 -9 40.69 2.89
 1 1 -9 38.24 2.78
 1 1 -9 35.38 2.58
 -1 -1 9 35.78 2.84
 -1 -1 9 39.71 2.75
 -1 -1 9 41.18 2.56
 0 1 -9 1.5 0.33
 0 1 -9 1.61 0.37
 0 1 -9 2.14 0.39
 0 1 -9 1.31 0.28
 0 1 -9 1.44 0.37
 0 1 -9 1.42 0.35
 0 -1 9 2.17 0.34
 0 -1 9 1.96 0.27
 -1 1 -9 0.19 0.24
 -1 1 -9 0.49 0.21
 -1 1 -9 0.13 0.22
 -1 1 -9 0.08 0.21
 -1 1 -9 -0.12 0.21
 -1 1 -9 0.23 0.22
 1 -1 9 1.08 0.32
 1 -1 9 0.19 0.18
 1 -1 9 0.3 0.15
 -2 1 -9 89.33 6.4
 -2 1 -9 96.8 6.27
 -2 1 -9 94.97 6.24
 -2 1 -9 96.07 5.85
 -2 1 -9 89.25 6.64
 -2 1 -9 99.33 6.43
 2 -1 9 85.9 6.18
 2 -1 9 89.37 6.39
 2 -1 9 92.97 5.79
 -3 1 -9 70.54 4.75
 -3 1 -9 67.78 4.72
 -3 1 -9 70.64 4.59
 -3 1 -9 63.71 4.58
 -3 1 -9 64.41 4.27
 3 -1 9 66.63 4.71
 3 -1 9 66.36 4.22
 3 -1 9 63.85 4.53
 -4 1 -9 1.08 0.37
 -4 1 -9 1.57 0.44
 -4 1 -9 1.63 0.42
 -4 1 -9 1.73 0.4
 -4 1 -9 1.51 0.33
 4 -1 9 1.6 0.4
 4 -1 9 1.76 0.28
 4 -1 9 1.96 0.38
 -5 1 -9 0.47 0.22
 -5 1 -9 0.95 0.4
 -5 1 -9 0.49 0.3
 -5 1 -9 0.41 0.34
 -5 1 -9 0.26 0.26
 5 -1 9 0.94 0.37
 5 -1 9 0.32 0.26
 -6 1 -9 49.13 3.35
 -6 1 -9 46.72 3.11
 -6 1 -9 49.58 3.4
 -6 1 -9 39.2 3.43
 6 -1 9 47.19 3.31
 -7 1 -9 9.57 0.89
 -7 1 -9 7.99 1.07
 -7 1 -9 8.19 0.98
 -7 1 -9 10.23 1.06
 7 -1 9 9.51 0.96
 -8 1 -9 1.86 0.53
 -8 1 -9 1.98 0.54
 8 -1 9 0.79 0.4
 -9 1 -9 0.54 0.4
 -9 1 -9 0.39 0.36
 9 -1 9 0.39 0.33
 -10 1 -9 3.91 0.75
 -11 1 -9 0.63 0.58
 11 0 -9 6.04 0.94
 10 0 -9 6.86 0.95
 9 0 -9 0.94 0.4
 9 0 -9 0.97 0.45
 8 0 -9 -0.05 0.29
 8 0 -9 0.1 0.35
 8 0 -9 0.11 0.25
 7 0 -9 15.52 1.49
 7 0 -9 18.92 1.39
 7 0 -9 16.49 1.49
 -7 0 9 19.66 1.49
 6 0 -9 56.66 3.97
 6 0 -9 58.81 3.71
 6 0 -9 50.76 3.94
 -6 0 9 58.42 3.92
 5 0 -9 0.34 0.21
 5 0 -9 0.17 0.26
 5 0 -9 0.44 0.27
 -5 0 9 0.73 0.24
 4 0 -9 0.12 0.22
 4 0 -9 0.41 0.25
 4 0 -9 0.31 0.19
 4 0 -9 0.18 0.25
 -4 0 9 0.42 0.26
 -4 0 9 0.06 0.16
 3 0 -9 10.43 0.98
 3 0 -9 10.52 0.87
 3 0 -9 11.17 0.99
 3 0 -9 13.49 1.03
 3 0 -9 10.74 1
 -3 0 9 11.11 0.82
 -3 0 9 9.99 0.96
 -3 0 9 11.45 0.94
 2 0 -9 24.08 2.15
 2 0 -9 32.16 2
 2 0 -9 31.65 2.16
 2 0 -9 23.48 2.12
 2 0 -9 30.09 2.21
 -2 0 9 28.43 2.18
 -2 0 9 32.74 2.12
 -2 0 9 32.34 1.94
 1 0 -9 15.17 1.25
 1 0 -9 14.17 1.22
 1 0 -9 15.9 1.24
 1 0 -9 14.18 1.19
 1 0 -9 15.44 1.24
 1 0 -9 15.89 1.11
 -1 0 9 15.46 1.17
 -1 0 9 14.88 1.05
 -1 0 9 14.98 1.24
 0 0 -9 6.04 0.64
 0 0 -9 5.59 0.61
 0 0 -9 5.53 0.62
 0 0 -9 5.1 0.53
 0 0 -9 6.68 0.61
 0 0 -9 6.74 0.68
 0 0 9 6.01 0.5
 0 0 9 4.65 0.54
 -1 0 -9 -0.05 0.19
 -1 0 -9 -0.09 0.17
 -1 0 -9 0.17 0.16
 -1 0 -9 -0.02 0.2
 -1 0 -9 0.22 0.19
 -1 0 -9 0.04 0.19
 1 0 9 0.25 0.12
 1 0 9 0.07 0.16
 1 0 9 0.13 0.15
 -2 0 -9 3.11 0.38
 -2 0 -9 2.49 0.43
 -2 0 -9 2.27 0.4
 -2 0 -9 3.54 0.49
 -2 0 -9 3.85 0.48
 -2 0 -9 3.06 0.47
 2 0 9 3.31 0.33
 2 0 9 3.04 0.46
 2 0 9 2.42 0.37
 -3 0 -9 57.32 3.77
 -3 0 -9 53.94 3.77
 -3 0 -9 51.47 3.38
 -3 0 -9 51.84 3.65
 -3 0 -9 51.03 3.63
 3 0 9 54.66 3.6
 3 0 9 52.77 3.74
 3 0 9 47.34 3.32
 -4 0 -9 64.37 4.36
 -4 0 -9 61.5 4.31
 -4 0 -9 59.65 4.03
 -4 0 -9 59.93 4.47
 4 0 9 67 4.3
 4 0 9 63.94 4.46
 -5 0 -9 3.14 0.45
 -5 0 -9 3.22 0.58
 -5 0 -9 3.18 0.52
 -5 0 -9 3.1 0.51
 -5 0 -9 2.77 0.52
 5 0 9 3.6 0.5
 -6 0 -9 1.7 0.42
 -6 0 -9 1.91 0.35
 -6 0 -9 1.1 0.41
 -6 0 -9 0.9 0.4
 -6 0 -9 1.15 0.37
 6 0 9 1.54 0.36
 -7 0 -9 25.44 2.13
 -7 0 -9 23.96 2.21
 -7 0 -9 27.05 2.06
 -7 0 -9 29.06 2.05
 -7 0 -9 21.91 1.81
 7 0 9 27.57 2
 -8 0 -9 36.78 2.64
 -8 0 -9 33.12 2.4
 -8 0 -9 32.76 2.64
 8 0 9 34.66 2.59
 -9 0 -9 -0.36 0.33
 -9 0 -9 -0.01 0.33
 -10 0 -9 1.34 0.52
 -11 0 -9 9 1.12
 11 -1 -9 2.26 0.64
 10 -1 -9 0.19 0.36
 9 -1 -9 32.88 2.81
 9 -1 -9 40.71 2.64
 8 -1 -9 0.55 0.34
 8 -1 -9 0.18 0.37
 8 -1 -9 -0.08 0.24
 7 -1 -9 3.34 0.59
 7 -1 -9 2.56 0.44
 7 -1 -9 3.02 0.55
 6 -1 -9 13.23 1.15
 6 -1 -9 12.25 1.02
 6 -1 -9 11.71 1.13
 -6 1 9 13.2 1.09
 5 -1 -9 47.34 3.36
 5 -1 -9 46.34 3.13
 5 -1 -9 48.95 3.38
 -5 1 9 48.04 3.32
 4 -1 -9 3.7 0.59
 4 -1 -9 5.02 0.59
 4 -1 -9 6.21 0.67
 4 -1 -9 5.27 0.54
 -4 1 9 4.99 0.55
 -4 1 9 4.47 0.59
 3 -1 -9 2.1 0.33
 3 -1 -9 2.09 0.38
 3 -1 -9 1.91 0.37
 3 -1 -9 2 0.42
 3 -1 -9 1.5 0.35
 -3 1 9 2.52 0.35
 -3 1 9 2.45 0.39
 2 -1 -9 11.97 0.92
 2 -1 -9 11.82 1.02
 2 -1 -9 12.6 1.04
 2 -1 -9 12.9 1.06
 2 -1 -9 12.1 1.01
 -2 1 9 11.78 0.97
 -2 1 9 13.05 1.04
 1 -1 -9 75.84 4.6
 1 -1 -9 66.61 4.67
 1 -1 -9 71.08 4.55
 1 -1 -9 57.7 4.63
 1 -1 -9 64.1 4.24
 -1 1 9 63.6 4.65
[truncated: 1,909,182 more chars]
